# Supplementary material for: Delineating transcriptional crosstalk between Mycobacterium avium subsp. paratuberculosis and human THP-1 cells at the early stage of infection via dual RNA-seq analysis
Source: Vet Res. 2022 Sep 13;53:71. doi: 10.1186/s13567-022-01089-y (PMC9469519; doi:10.1186/s13567-022-01089-y)
Supplement: Supplementary file 2 — Additional file 2. Overall information about gene expression and VFDB annotation for each locus tag. [file 13567_2022_1089_MOESM2_ESM.xlsx]

## Sheet: Sheet1
Additional file 2 Overall information about gene expression and VFDB annotation for each locus tag.
The first column indicates locus tag ID.
The next 6 columns indicate gene expression profile investigated using DESeq2.
The next 4 columns indicate virulence factor annotation results after conducting blastp against VFDB database.
locus tag	baseMean	log2FoldChange	lfcSE	stat	p value	padj	Type	VFDB_VFG	VFDB_gene	VFDB_annotation	VFDB_subject
MAP_RS00005	55.4943	-1.00945	0.491336	-2.0545	0.039927	0.141278	non-significant	-	-	-	-
MAP_RS00010	178.524	-0.764966	0.26842	-2.84988	0.00437356	0.02473	non-significant	-	-	-	-
MAP_RS00015	26.7269	-0.861308	0.843617	-1.02097	0.307269	0.58188	non-significant	-	-	-	-
MAP_RS00020	35.0232	-0.172662	0.580252	-0.297564	0.766036	0.906178	non-significant	-	-	-	-
MAP_RS00025	451.789	0.42179	0.178488	2.36313	0.0181215	0.0766758	non-significant	-	-	-	-
MAP_RS00030	401.923	0.563449	0.211725	2.66123	0.00778563	0.0396602	non-significant	-	-	-	-
MAP_RS00035	167.579	0.190348	0.293854	0.647766	0.517137	0.76025	non-significant	-	-	-	-
MAP_RS00055	6.10814	-1.08841	1.34063	-0.811867	0.416868	0.685955	non-significant	VFG028974	cyp143	Putative_cytochrome_p450_143_cyp143	ESX-5_(T7SS)|Secretion_system_[Mycobacterium]
MAP_RS00060	58.4013	0.953632	0.47993	1.98702	0.0469197	0.159754	non-significant	-	-	-	-
MAP_RS00065	323.526	-0.318435	0.281405	-1.13159	0.257808	0.530026	non-significant	VFG041304	lirB	Dot/Icm_type_IV_secretion_system_effector_LirB	Unclssification
MAP_RS00075	117.867	-0.830565	0.590426	-1.40672	0.15951	0.387732	non-significant	-	-	-	-
MAP_RS00080	21.329	-0.551038	0.836611	-0.658656	0.510117	0.755183	non-significant	-	-	-	-
MAP_RS00085	67.6783	0.376449	0.431352	0.87272	0.382816	0.652787	non-significant	-	-	-	-
MAP_RS00090	63.0096	0.310323	0.4385	0.707693	0.479136	0.734671	non-significant	VFG008410	pknG	serine/threonine_protein_kinase	Protein_kinase_G|Secreted_proteins_[Mycobacterium]
MAP_RS00095	66.0841	0.894722	0.432936	2.06664	0.0387684	0.138523	non-significant	VFG008410	pknG	serine/threonine_protein_kinase	Protein_kinase_G|Secreted_proteins_[Mycobacterium]
MAP_RS00100	46.715	0.862179	0.561022	1.5368	0.124342	0.327521	non-significant	-	-	-	-
MAP_RS00105	36.3098	0.354183	0.577748	0.613041	0.539849	0.773133	non-significant	-	-	-	-
MAP_RS00110	46.8134	0.141902	0.502085	0.282625	0.777464	0.911894	non-significant	VFG032386	stp	putative_phosphoprotein_phosphatase	Serine-threonine_phosphatase|Enzyme_[Listeria]
MAP_RS00115	117.84	0.438957	0.34592	1.26895	0.204457	0.453357	non-significant	-	-	-	-
MAP_RS00120	161.967	0.771652	0.278617	2.76958	0.00561283	0.030449	non-significant	-	-	-	-
MAP_RS00130	16.5043	1.29146	0.874461	1.47686	0.139713	0.353827	non-significant	-	-	-	-
MAP_RS00135	76.5737	2.80235	0.447092	6.26794	3.66e-10	8.77e-09	up-regulated	VFG024042	MIP_03949	acyl_carrier_protein_mbtL	Unclssification
MAP_RS00140	17.1792	1.96562	0.883421	2.225	0.0260809	0.102008	non-significant	VFG029166	fadD33	long-chain-fatty-acid--[acyl-carrier-protein]_ligase	Mycobactin|Iron_uptake_[Mycobacterium]
MAP_RS00145	7.75623	0.441121	1.26489	0.348743	0.727282	0.888134	non-significant	-	-	-	-
MAP_RS00150	67.6988	1.31474	3.06949	0.428327	0.668413	0.852815	non-significant	-	-	-	-
MAP_RS00155	9.52992	-0.701752	1.10387	-0.635722	0.524958	0.764553	non-significant	-	-	-	-
MAP_RS00160	79.1576	0.929143	0.416575	2.23043	0.0257186	0.101084	non-significant	-	-	-	-
MAP_RS00165	104.789	-1.9082	0.495108	-3.85412	0.000116147	0.00108712	down-regulated	-	-	-	-
MAP_RS00170	37.2076	-2.26203	0.649405	-3.48323	0.000495405	0.00392506	down-regulated	-	-	-	-
MAP_RS00175	5.94707	-4.34422	2.05876	-2.11011	0.0348485	0.128526	non-significant	VFG029172	fadE14	acyl-CoA_dehydrogenase_YngJ	Mycobactin|Iron_uptake_[Mycobacterium]
MAP_RS00180	5.83985	-1.31414	2.03294	-0.646424	0.518005	0.760689	non-significant	-	-	-	-
MAP_RS00190	36.3873	0.392499	0.736139	0.533185	0.593905	0.809674	non-significant	-	-	-	-
MAP_RS00195	9.24063	-0.814959	1.2213	-0.66729	0.504587	0.74979	non-significant	VFG012150	entB	NlpC/P60_family_protein	Enterobactin_synthesis|Iron_uptake_[Shigella], Ent_siderophore|Iron_uptake_[Klebsiella]
MAP_RS00200	13.7936	-0.679946	0.929878	-0.73122	0.464645	0.723683	non-significant	-	-	-	-
MAP_RS00205	15.045	0.546422	0.865149	0.631593	0.527653	0.766428	non-significant	-	-	-	-
MAP_RS00210	50.112	0.797152	1.08236	0.736494	0.46143	0.720235	non-significant	-	-	-	-
MAP_RS00215	43.6103	0.592936	0.570151	1.03996	0.298357	0.574601	non-significant	-	-	-	-
MAP_RS00220	54.6351	-0.114466	0.526947	-0.217225	0.828033	0.931421	non-significant	-	-	-	-
MAP_RS00225	285.493	-0.795332	0.29149	-2.7285	0.00636227	0.0339632	non-significant	-	-	-	-
MAP_RS00230	37.5867	0.242404	0.784619	0.308945	0.757363	0.903114	non-significant	-	-	-	-
MAP_RS00235	35.706	0.786575	0.763113	1.03075	0.30266	0.57707	non-significant	-	-	-	-
MAP_RS00240	126.635	0.307915	0.323935	0.950544	0.341836	0.617399	non-significant	-	-	-	-
MAP_RS00245	38.4207	0.00625665	0.757266	0.00826216	0.993408	0.995892	non-significant	-	-	-	-
MAP_RS00250	33.3889	-0.886048	0.618752	-1.43199	0.152146	0.375125	non-significant	-	-	-	-
MAP_RS00255	63.2516	0.11899	0.484829	0.245426	0.806127	0.924934	non-significant	-	-	-	-
MAP_RS00260	122.081	1.51396	0.370815	4.0828	4.45e-05	0.000464552	up-regulated	-	-	-	-
MAP_RS00265	69.6224	-0.901424	0.430962	-2.09166	0.0364694	0.132433	non-significant	-	-	-	-
MAP_RS00270	12.7511	0.935963	1.13885	0.821847	0.411164	0.682745	non-significant	VFG033884	hlyB	hemolysin_secretion_protein_HlyB	Alpha-hemolysin|Toxin_[Escherichia]
MAP_RS00275	13.5182	0.0926423	0.905985	0.102256	0.918554	0.969264	non-significant	VFG002901	YPA_2067	histidine_transport_system_permease_protein_HisQ	Unclssification
MAP_RS00280	102.677	0.0634024	0.420301	0.15085	0.880094	0.950767	non-significant	-	-	-	-
MAP_RS00285	105.245	1.69175	0.366533	4.61555	3.92e-06	5.29e-05	up-regulated	-	-	-	-
MAP_RS00290	57.8093	1.25619	0.474547	2.64713	0.00811787	0.0410916	up-regulated	-	-	-	-
MAP_RS00295	2.59471	-1.06862	1.97702	-0.540522	0.588837		non-significant	-	-	-	-
MAP_RS00305	8.75994	1.22826	1.14314	1.07447	0.282614	0.557585	non-significant	-	-	-	-
MAP_RS00310	19.9882	0.502618	0.800327	0.628016	0.529993	0.76761	non-significant	VFG029361	MAP4_3816	oxidoreductase,_luciferase-like_monooxygenase	Unclssification
MAP_RS00315	588.998	-0.233835	0.160203	-1.45962	0.144395	0.361367	non-significant	-	-	-	-
MAP_RS00320	407.357	-1.85572	0.192904	-9.61996	6.59e-22	5.08e-20	down-regulated	-	-	-	-
MAP_RS00325	20.5661	-0.302254	0.782296	-0.386368	0.699224	0.868667	non-significant	-	-	-	-
MAP_RS00330	269.309	1.76818	0.31367	5.63705	1.73e-08	3.4e-07	up-regulated	-	-	-	-
MAP_RS00335	109.228	1.55478	0.344846	4.50862	6.53e-06	8.28e-05	up-regulated	-	-	-	-
MAP_RS00340	45.2832	2.06658	0.548335	3.76883	0.000164014	0.001491	up-regulated	-	-	-	-
MAP_RS00345	52.9663	2.25854	0.554	4.07679	4.57e-05	0.000475482	up-regulated	-	-	-	-
MAP_RS00350	278.526	-0.610292	0.343889	-1.77468	0.0759512	0.229976	non-significant	-	-	-	-
MAP_RS00355	120.817	-0.770345	0.543422	-1.41758	0.156313	0.382575	non-significant	-	-	-	-
MAP_RS00360	304.49	0.267458	0.28593	0.935397	0.349584	0.624268	non-significant	-	-	-	-
MAP_RS00365	312.96	-0.392361	0.217975	-1.80003	0.071856	0.220406	non-significant	-	-	-	-
MAP_RS00370	64.0425	-1.91877	0.463378	-4.14083	3.46e-05	0.00037193	down-regulated	-	-	-	-
MAP_RS00380	1639.12	0.439827	0.131712	3.33931	0.000839865	0.00607317	non-significant	-	-	-	-
MAP_RS00385	3.29006	-0.961668	2.3385	-0.411233	0.680902		non-significant	-	-	-	-
MAP_RS00390	884.92	-1.97243	0.153926	-12.8141	1.37e-37	1.77e-35	down-regulated	VFG029383	mmpS4	Probable_conserved_membrane_protein_MmpS4	Unclssification
MAP_RS00395	93.0966	-0.73903	0.369782	-1.99856	0.0456562	0.157112	non-significant	VFG029459	mmpL4b	MmpL_family_transport_protein	Unclssification
MAP_RS00400	14.9692	0.452941	0.887311	0.510465	0.609726	0.818764	non-significant	-	-	-	-
MAP_RS00410	19.2477	0.465351	0.869906	0.534945	0.592688	0.808982	non-significant	VFG050000	dhbA	2,3-dihydroxybenzoate-2,3-dehydrogenase	Bacillibactin|Iron_acquisition_[Bacillus], Brucebactin|Iron_uptake_[Brucella]
MAP_RS00415	4.1736	-1.45388	2.15598	-0.674346	0.500091		non-significant	-	-	-	-
MAP_RS00420	28.8621	0.581705	0.674421	0.862525	0.388398	0.658837	non-significant	-	-	-	-
MAP_RS00425	55.5604	0.0999145	0.487519	0.204945	0.837615	0.934335	non-significant	-	-	-	-
MAP_RS00430	60.0201	0.119372	0.495991	0.240673	0.809808	0.925882	non-significant	-	-	-	-
MAP_RS00435	102.766	-0.822862	0.371354	-2.21585	0.0267021	0.103529	non-significant	-	-	-	-
MAP_RS00440	86.5353	-1.31282	0.46178	-2.84296	0.00446967	0.0251317	down-regulated	-	-	-	-
MAP_RS00445	99.673	-2.61921	0.633867	-4.13211	3.59e-05	0.000383246	down-regulated	-	-	-	-
MAP_RS00450	27.7552	-1.81596	0.737022	-2.46391	0.013743	0.0621312	non-significant	-	-	-	-
MAP_RS00455	54.3297	-2.90038	1.43579	-2.02006	0.0433775	0.150955	non-significant	-	-	-	-
MAP_RS00460	71.658	-0.0537544	0.556695	-0.0965599	0.923076	0.969891	non-significant	-	-	-	-
MAP_RS00465	14.4197	-0.90326	0.925716	-0.975742	0.329192	0.605104	non-significant	-	-	-	-
MAP_RS00470	20.7929	-1.5468	0.778674	-1.98645	0.0469834	0.15976	non-significant	-	-	-	-
MAP_RS00480	4.16627	1.48503	2.45618	0.604609	0.545439		non-significant	-	-	-	-
MAP_RS00485	4.26407	-5.37662	4.19025	-1.28313	0.199448		non-significant	-	-	-	-
MAP_RS00490	70.512	0.476435	0.430607	1.10643	0.268542	0.539372	non-significant	-	-	-	-
MAP_RS00500	125.107	-1.07938	0.415953	-2.59496	0.00946027	0.0462515	down-regulated	-	-	-	-
MAP_RS00505	171.778	1.83916	3.31375	0.555007	0.57889	0.799218	non-significant	-	-	-	-
MAP_RS00510	39.8572	-0.178418	0.687717	-0.259436	0.795299	0.920256	non-significant	-	-	-	-
MAP_RS00515	381.61	1.0065	0.212985	4.7257	2.29e-06	3.24e-05	up-regulated	-	-	-	-
MAP_RS00525	223.672	3.12111	0.326023	9.57328	1.04e-21	7.83e-20	up-regulated	-	-	-	-
MAP_RS00535	21.3598	0.591257	0.740721	0.798219	0.424744	0.691351	non-significant	-	-	-	-
MAP_RS00540	36.7835	-1.1982	0.735538	-1.62901	0.103312	0.285927	non-significant	-	-	-	-
MAP_RS00545	91.8162	-0.915425	0.392357	-2.33314	0.0196406	0.0814698	non-significant	-	-	-	-
MAP_RS00550	102.671	-0.719931	0.359187	-2.00433	0.0450344	0.155775	non-significant	-	-	-	-
MAP_RS00555	10.4117	-0.257032	1.07358	-0.239416	0.810783	0.925882	non-significant	VFG027894	mce9A	Mce_related_protein	Mce9|Mammalian_cell_entry_(mce)_operons_[Mycobacterium]
MAP_RS00560	5.39223	-1.15058	1.45235	-0.792218	0.428234	0.694026	non-significant	VFG010427	mce9B	Mce1B	Mce9|Mammalian_cell_entry_(mce)_operons_[Mycobacterium]
MAP_RS00565	6.36626	-0.889523	1.41072	-0.630544	0.528339	0.766598	non-significant	VFG010429	mce9C	hypothetical_protein	Mce9|Mammalian_cell_entry_(mce)_operons_[Mycobacterium]
MAP_RS00570	5.52935	-1.56746	1.44895	-1.08179	0.279345	0.553581	non-significant	VFG010431	mce9D	hypothetical_protein	Mce9|Mammalian_cell_entry_(mce)_operons_[Mycobacterium]
MAP_RS00575	3.80294	-0.786335	1.63239	-0.481707	0.630014		non-significant	VFG010433	mce9E	hypothetical_protein	Mce9|Mammalian_cell_entry_(mce)_operons_[Mycobacterium]
MAP_RS00580	4.50814	-0.759567	1.68155	-0.451707	0.65148		non-significant	VFG010435	mce9F	hypothetical_protein	Mce9|Mammalian_cell_entry_(mce)_operons_[Mycobacterium]
MAP_RS00585	6.413	-1.84676	1.92432	-0.959694	0.337209	0.613372	non-significant	-	-	-	-
MAP_RS00590	8.24943	0.437661	1.38278	0.316509	0.751616	0.90203	non-significant	-	-	-	-
MAP_RS00595	17.5183	0.148686	0.823716	0.180507	0.856755	0.941796	non-significant	-	-	-	-
MAP_RS00600	15.8391	0.580009	1.95851	0.296148	0.767117	0.906387	non-significant	-	-	-	-
MAP_RS00605	6.00642	-0.476132	2.10379	-0.226321	0.820952	0.929716	non-significant	-	-	-	-
MAP_RS00610	3.42123	-0.0615758	2.39072	-0.0257562	0.979452		non-significant	-	-	-	-
MAP_RS00615	4.1378	-0.160618	2.28718	-0.0702255	0.944014		non-significant	-	-	-	-
MAP_RS00620	4.63012	-0.102594	2.2442	-0.045715	0.963537		non-significant	-	-	-	-
MAP_RS00625	5.81251	0.732477	2.23058	0.32838	0.742625	0.898575	non-significant	VFG022071	PE5	hypothetical_protein	ESX-3_(T7SS)|Secretion_system_[Mycobacterium]
MAP_RS00635	15.0087	0.898126	0.869471	1.03296	0.301624	0.576914	non-significant	-	-	-	-
MAP_RS00640	96.9719	0.25396	0.512233	0.495791	0.620042	0.826105	non-significant	-	-	-	-
MAP_RS00645	6.06118	-0.229354	1.37464	-0.166847	0.86749	0.946085	non-significant	-	-	-	-
MAP_RS00650	165.795	-1.24847	0.329711	-3.78655	0.000152751	0.00140776	down-regulated	-	-	-	-
MAP_RS00655	45.0021	0.482676	0.630857	0.765111	0.444205	0.706394	non-significant	-	-	-	-
MAP_RS00660	18.3106	-1.88241	0.853763	-2.20485	0.0274649	0.105974	non-significant	-	-	-	-
MAP_RS00665	8.44874	-1.01953	1.94153	-0.525116	0.599503	0.81306	non-significant	VFG030365	tgs4	hypothetical_protein	MymA_operon|Cell_surface_components_[Mycobacterium]
MAP_RS00670	3.28962	-0.962133	2.33843	-0.411445	0.680747		non-significant	-	-	-	-
MAP_RS00675	19.1054	-0.618604	0.997361	-0.620241	0.535099	0.771659	non-significant	-	-	-	-
MAP_RS00680	25.3723	-1.09398	0.69943	-1.5641	0.117795	0.315036	non-significant	-	-	-	-
MAP_RS00685	129.656	-0.340688	0.36304	-0.93843	0.348023	0.62286	non-significant	VFG007741	pcaA	Cyclopropane-fatty-acyl-phospholipid_synthase	Proximal_cyclopropane_synthase_of_alpha_mycolates|Cell_surface_components_[Mycobacterium]
MAP_RS00690	177.446	-1.17699	0.33258	-3.53897	0.000401685	0.00328254	down-regulated	-	-	-	-
MAP_RS00695	23.1765	-0.315269	1.82789	-0.172477	0.863063	0.944071	non-significant	-	-	-	-
MAP_RS00700	22.8222	0.0776107	0.737547	0.105228	0.916195	0.968114	non-significant	-	-	-	-
MAP_RS00705	33.1264	1.33506	0.632914	2.10939	0.0349107	0.128637	non-significant	-	-	-	-
MAP_RS00710	172.095	2.20864	0.402889	5.48202	4.21e-08	7.8e-07	up-regulated	-	-	-	-
MAP_RS00715	69.7511	1.11476	0.433455	2.57181	0.0101167	0.0484564	up-regulated	-	-	-	-
MAP_RS00720	37.1469	-1.21889	0.587689	-2.07404	0.0380756	0.136779	non-significant	-	-	-	-
MAP_RS00725	88.3307	-0.849261	0.610513	-1.39106	0.164207	0.393959	non-significant	-	-	-	-
MAP_RS00730	32.402	-0.504535	0.791594	-0.637366	0.523886	0.76359	non-significant	VFG036559	fbpC	iron-uptake_permease_ATP-binding_protein	ABC_transporter|Iron_uptake_[Neisseria], Antigen_85_complex|Secreted_proteins_[Mycobacterium]
MAP_RS00735	42.1306	-0.84455	0.587602	-1.43728	0.150638	0.372552	non-significant	-	-	-	-
MAP_RS00740	13.2195	-0.452853	1.01993	-0.444003	0.657041	0.846894	non-significant	-	-	-	-
MAP_RS00745	3.19808	0.135415	1.75207	0.0772883	0.938394		non-significant	-	-	-	-
MAP_RS00755	40.0605	-0.354605	0.545177	-0.650439	0.515408	0.758822	non-significant	VFG022561	eis	hypothetical_protein	Enhanced_intracellular_survival_protein|Secreted_proteins_[Mycobacterium]
MAP_RS00760	456.826	-0.90069	0.196393	-4.58617	4.51e-06	6.03e-05	non-significant	VFG044398	pdtorfO	putative_acyl-CoA_dehydrogenase	Unclssification
MAP_RS00765	282.989	-0.811964	0.222554	-3.6484	0.000263881	0.00227017	non-significant	-	-	-	-
MAP_RS00770	123.248	0.383508	0.319201	1.20146	0.229571	0.491378	non-significant	VFG027181	prrB	sensor_histidine_kinase_PrrB	PrrA/B|Regulation_[Mycobacterium]
MAP_RS00775	66.0981	0.531133	0.430495	1.23377	0.217287	0.47296	non-significant	-	-	-	-
MAP_RS00780	30.3722	1.47217	1.01032	1.45713	0.14508	0.362609	non-significant	-	-	-	-
MAP_RS00785	13.0738	-0.299145	1.91636	-0.156101	0.875954	0.948595	non-significant	-	-	-	-
MAP_RS00790	531.307	-0.0394494	0.178615	-0.220863	0.825199	0.931421	non-significant	VFG022001	PE36	hypothetical_protein	ESX-2_(T7SS)|Secretion_system_[Mycobacterium]
MAP_RS00795	65.6789	0.00797646	0.427557	0.0186559	0.985116	0.993881	non-significant	VFG021993	PPE69	hypothetical_protein	ESX-2_(T7SS)|Secretion_system_[Mycobacterium]
MAP_RS00800	109.847	-1.33028	0.351863	-3.78068	0.000156398	0.00143151	down-regulated	-	-	-	-
MAP_RS00805	371.219	0.339643	0.22895	1.48348	0.137946	0.350211	non-significant	VFG021986	esxD	hypothetical_protein	ESX-2_(T7SS)|Secretion_system_[Mycobacterium], Type_VII_secretion_system|Secretion_system_[Staphylococcus]
MAP_RS00810	833.526	1.1098	0.170467	6.51033	7.5e-11	1.98e-09	up-regulated	VFG021977	esxC	hypothetical_protein	Type_VII_secretion_system|Secretion_system_[Staphylococcus], ESX-2_(T7SS)|Secretion_system_[Mycobacterium]
MAP_RS00815	38.5577	0.633889	0.582251	1.08869	0.276292	0.550251	non-significant	VFG021969	espG2	hypothetical_protein	ESX-2_(T7SS)|Secretion_system_[Mycobacterium], EspG2_(EPEC_EspC_island)|Non-LEE_encoded_TTSS_effectors_[Escherichia]
MAP_RS00820	137.253	-0.642892	0.308002	-2.0873	0.036861	0.133492	non-significant	VFG021961	MAP0163	hypothetical_protein	Unclssification
MAP_RS00825	67.0131	-0.122033	0.555559	-0.219658	0.826138	0.931421	non-significant	VFG021953	eccD2	hypothetical_protein	ESX-2_(T7SS)|Secretion_system_[Mycobacterium]
MAP_RS00830	40.7324	0.0402545	0.55017	0.0731674	0.941673	0.977263	non-significant	VFG021945	mycP2	hypothetical_protein	ESX-2_(T7SS)|Secretion_system_[Mycobacterium]
MAP_RS00835	38.0458	-0.433366	0.582791	-0.743605	0.457115	0.717812	non-significant	VFG021937	eccE2	hypothetical_protein	ESX-2_(T7SS)|Secretion_system_[Mycobacterium]
MAP_RS00840	28.2573	-0.149591	0.745391	-0.200689	0.840942	0.936201	non-significant	VFG021929	eccA2	hypothetical_protein	ESX-2_(T7SS)|Secretion_system_[Mycobacterium]
MAP_RS00845	5.50589	1.66533	2.36756	0.703396	0.481809	0.737805	non-significant	-	-	-	-
MAP_RS00850	3.35543	-0.491041	2.36242	-0.207856	0.835342		non-significant	-	-	-	-
MAP_RS00855	13.341	-0.230384	0.960374	-0.239889	0.810416	0.925882	non-significant	-	-	-	-
MAP_RS00860	23.3668	1.17142	0.72447	1.61693	0.105893	0.289976	non-significant	VFG021959	Mb3890	hypothetical_protein	Unclssification
MAP_RS00865	270.288	0.0757517	0.222618	0.340276	0.733649	0.893166	non-significant	-	-	-	-
MAP_RS00870	207.271	0.238376	0.255256	0.93387	0.350371	0.625117	non-significant	-	-	-	-
MAP_RS00875	349.156	2.69628	0.223297	12.0748	1.43e-33	1.64e-31	up-regulated	-	-	-	-
MAP_RS00880	58.9341	1.32753	0.824143	1.6108	0.107223	0.292833	non-significant	-	-	-	-
MAP_RS00885	67.9406	1.09976	0.424741	2.58926	0.00961821	0.0466228	up-regulated	-	-	-	-
MAP_RS00890	11.9316	1.39932	1.04423	1.34004	0.180231	0.417656	non-significant	-	-	-	-
MAP_RS00895	70.3864	1.15344	0.418235	2.75787	0.005818	0.0315194	up-regulated	-	-	-	-
MAP_RS00900	693.921	-0.805303	0.162116	-4.96745	6.78e-07	1.05e-05	non-significant	VFG030211	mymA	putative_monooxygenase	MymA_operon|Cell_surface_components_[Mycobacterium]
MAP_RS00905	25.6657	-0.251158	0.900328	-0.278963	0.780273	0.912992	non-significant	-	-	-	-
MAP_RS00910	297.501	1.10004	0.287271	3.82929	0.000128512	0.00119538	up-regulated	-	-	-	-
MAP_RS00915	7.342	-1.75951	1.88672	-0.932576	0.351039	0.625752	non-significant	-	-	-	-
MAP_RS00920	11.5544	-0.379285	0.991962	-0.382359	0.702195	0.871279	non-significant	-	-	-	-
MAP_RS00925	75.3799	-0.0869219	0.401141	-0.216687	0.828453	0.931632	non-significant	-	-	-	-
MAP_RS00930	232.153	1.83811	0.264443	6.95087	3.63e-12	1.17e-10	up-regulated	VFG021913	espR	hypothetical_protein	ESX-1_(T7SS)|Secretion_system_[Mycobacterium]
MAP_RS00935	77.4508	0.771352	0.401477	1.92129	0.0546958	0.180029	non-significant	-	-	-	-
MAP_RS00940	549.802	-0.849949	0.173233	-4.90639	9.28e-07	1.4e-05	non-significant	VFG009701	sodA	SodA	Iron-cofactored__SOD|Stress_adaptation_[Mycobacterium]
MAP_RS00945	32.6946	0.417966	0.657804	0.635396	0.52517	0.764553	non-significant	-	-	-	-
MAP_RS00950	47.0366	0.127517	0.506136	0.251942	0.801086	0.923135	non-significant	-	-	-	-
MAP_RS00955	25.8144	1.90291	0.851112	2.23579	0.0253654	0.0997936	non-significant	-	-	-	-
MAP_RS00960	10.1853	2.49773	1.17492	2.12587	0.0335141	0.12429	non-significant	-	-	-	-
MAP_RS00965	34.5881	0.665826	0.627256	1.06149	0.288467	0.564079	non-significant	-	-	-	-
MAP_RS00970	41.8632	0.387112	0.538277	0.719169	0.472037	0.728966	non-significant	-	-	-	-
MAP_RS00975	44.2623	-8.75236	1.6076	-5.44435	5.2e-08	9.52e-07	down-regulated	-	-	-	-
MAP_RS00980	53.631	2.79453	0.946642	2.95205	0.00315672	0.0190305	up-regulated	-	-	-	-
MAP_RS00985	48.2353	0.700815	0.549005	1.27652	0.201773	0.448645	non-significant	-	-	-	-
MAP_RS00990	20.1027	-0.00115787	0.765328	-0.0015129	0.998793	0.999042	non-significant	-	-	-	-
MAP_RS00995	11.949	0.351287	1.03707	0.338732	0.734812	0.894311	non-significant	-	-	-	-
MAP_RS01000	8.97948	-0.196154	2.01133	-0.0975248	0.92231	0.969891	non-significant	-	-	-	-
MAP_RS01005	9.40669	-6.51754	2.01011	-3.24237	0.0011854	0.00812666	down-regulated	-	-	-	-
MAP_RS01010	3.67133	-1.75912	2.20279	-0.798585	0.424531		non-significant	-	-	-	-
MAP_RS01015	17.1807	-0.646238	0.822387	-0.785808	0.43198	0.696065	non-significant	-	-	-	-
MAP_RS01020	57.8777	-0.214155	0.693911	-0.30862	0.757611	0.903114	non-significant	-	-	-	-
MAP_RS01025	81.1862	0.450914	0.391738	1.15106	0.249708	0.518425	non-significant	-	-	-	-
MAP_RS01030	66.3745	0.797994	0.447037	1.78507	0.0742493	0.225846	non-significant	-	-	-	-
MAP_RS01035	17.8548	0.934031	1.24965	0.747436	0.4548	0.71586	non-significant	-	-	-	-
MAP_RS01040	106.109	0.566747	0.409719	1.38326	0.166585	0.396815	non-significant	-	-	-	-
MAP_RS01045	39.2475	0.964487	0.664624	1.45118	0.14673	0.365595	non-significant	-	-	-	-
MAP_RS01050	20.0821	0.00136469	0.754197	0.00180946	0.998556	0.999042	non-significant	-	-	-	-
MAP_RS01060	83.5927	-1.33559	0.398646	-3.35031	0.000807212	0.005905	down-regulated	VFG049062	glf	UDP-galactopyranose_mutase	Unclssification
MAP_RS01065	82.8833	-0.520754	0.39131	-1.3308	0.183256	0.421353	non-significant	-	-	-	-
MAP_RS01070	20.6267	-0.797496	1.79171	-0.445102	0.656246	0.846489	non-significant	-	-	-	-
MAP_RS01075	39.4616	-1.24299	0.663309	-1.87393	0.0609407	0.194594	non-significant	-	-	-	-
MAP_RS01080	19.3088	-1.00591	0.816673	-1.23172	0.218052	0.474063	non-significant	-	-	-	-
MAP_RS01085	381.9	-1.48075	0.231219	-6.40412	1.51e-10	3.81e-09	down-regulated	VFG008149	fbpA	FbpA	Antigen_85_complex|Secreted_proteins_[Mycobacterium], Fibronectin-binding_protein|Adherence_[Listeria], ABC_transporter|Iron_uptake_[Neisseria]
MAP_RS01090	73.1892	-1.111	0.575595	-1.93018	0.053585	0.17701	non-significant	VFG001810	fbpC1	fbpC1	Unclssification
MAP_RS01095	112.652	0.824966	0.336662	2.45042	0.0142688	0.0641296	non-significant	-	-	-	-
MAP_RS01100	257.48	-0.360444	0.239458	-1.50525	0.13226	0.340327	non-significant	VFG007777	fadD26	AMP-dependent_synthetase_and_ligase	PDIM_(phthiocerol_dimycocerosate)_and_PGL_(phenolic_glycolipid)_biosynthesis_and_transport|Cell_surface_components_[Mycobacterium]
MAP_RS01105	150.944	0.0911597	0.285759	0.319009	0.74972	0.901237	non-significant	VFG022406	ppsA	phenolpthiocerol_synthesis_type-I_polyketide_synthase_PpsA	PDIM_(phthiocerol_dimycocerosate)_and_PGL_(phenolic_glycolipid)_biosynthesis_and_transport|Cell_surface_components_[Mycobacterium]
MAP_RS01110	203.866	0.155876	0.254521	0.612429	0.540254	0.773133	non-significant	-	-	-	-
MAP_RS01115	6.87947	-0.798274	1.25272	-0.637232	0.523974	0.76359	non-significant	-	-	-	-
MAP_RS01125	15.4157	0.354636	0.889102	0.39887	0.689989	0.866869	non-significant	-	-	-	-
MAP_RS01140	5.89155	-5.84267	2.29048	-2.55085	0.010746	0.0511043	non-significant	-	-	-	-
MAP_RS01145	15.5148	-0.611043	0.863398	-0.707719	0.47912	0.734671	non-significant	-	-	-	-
MAP_RS01150	23.0548	-0.735562	0.713885	-1.03036	0.302839	0.57707	non-significant	-	-	-	-
MAP_RS01155	7.95915	0.353726	1.18467	0.298586	0.765256	0.90579	non-significant	-	-	-	-
MAP_RS01160	27.4706	-0.608076	0.749589	-0.811212	0.417244	0.685955	non-significant	-	-	-	-
MAP_RS01165	46.1779	-1.04609	2.73828	-0.382026	0.702442	0.871315	non-significant	-	-	-	-
MAP_RS01170	20.7306	-0.979188	0.766646	-1.27724	0.201519	0.448329	non-significant	-	-	-	-
MAP_RS01175	10.8033	-0.505421	1.15508	-0.437563	0.661703	0.849974	non-significant	-	-	-	-
MAP_RS01180	43.3245	-1.11677	0.548544	-2.03587	0.0417632	0.146354	non-significant	-	-	-	-
MAP_RS01185	30.8014	-0.43112	0.638371	-0.675344	0.499457	0.7463	non-significant	-	-	-	-
MAP_RS01190	56.8539	-1.85985	0.706811	-2.63133	0.00850523	0.0425155	down-regulated	-	-	-	-
MAP_RS01195	140.097	-1.10946	0.313221	-3.5421	0.000396957	0.00326107	down-regulated	-	-	-	-
MAP_RS01200	15.2058	1.20549	0.941233	1.28076	0.200277	0.447056	non-significant	-	-	-	-
MAP_RS01205	27.0939	0.568961	0.78865	0.721436	0.470641	0.728213	non-significant	VFG002227	wzm	O-antigen_export_system_permease_protein	Capsule_I|Antiphagocytosis_[Burkholderia], LPS|Immune_evasion_[Brucella]
MAP_RS01210	40.7808	1.45147	0.599401	2.42153	0.0154552	0.0680877	non-significant	-	-	-	-
MAP_RS01215	74.665	0.461704	0.530974	0.869542	0.384551	0.654356	non-significant	VFG002228	wzt	O-antigen_export_system_ATP-binding_protein	LPS|Immune_evasion_[Brucella]
MAP_RS01220	203.661	0.511897	0.253837	2.01664	0.0437336	0.151931	non-significant	-	-	-	-
MAP_RS01225	31.1278	0.0117072	0.673496	0.0173827	0.986131	0.993881	non-significant	-	-	-	-
MAP_RS01230	101.247	-0.910478	0.379459	-2.39941	0.0164214	0.0713253	non-significant	-	-	-	-
MAP_RS01235	62.5369	1.31946	0.466424	2.82889	0.00467092	0.0261533	up-regulated	VFG007855	ppsC	phenolpthiocerol_synthesis_type-I_polyketide_synthase_PpsC	PDIM_(phthiocerol_dimycocerosate)_and_PGL_(phenolic_glycolipid)_biosynthesis_and_transport|Cell_surface_components_[Mycobacterium]
MAP_RS01245	8.45023	-2.01638	1.80873	-1.11481	0.264933	0.536694	non-significant	-	-	-	-
MAP_RS01250	23.3164	-7.82684	1.74391	-4.48809	7.19e-06	8.95e-05	down-regulated	-	-	-	-
MAP_RS01255	48.2697	0.877171	0.50614	1.73306	0.0830848	0.245485	non-significant	-	-	-	-
MAP_RS01260	32.4695	0.0907738	0.709708	0.127903	0.898226	0.958219	non-significant	-	-	-	-
MAP_RS01265	29.7047	0.479761	0.709483	0.676212	0.498906	0.7463	non-significant	-	-	-	-
MAP_RS01270	39.7667	-0.670138	0.608997	-1.1004	0.271159	0.542996	non-significant	-	-	-	-
MAP_RS01275	175.545	0.486002	0.281488	1.72655	0.0842493	0.247985	non-significant	VFG001965	Cj1437c	aminotransferase	Unclssification
MAP_RS01290	7.86039	-2.59545	1.77201	-1.46469	0.143006	0.359443	non-significant	-	-	-	-
MAP_RS01300	25.5243	0.270354	0.870451	0.310591	0.756112	0.903114	non-significant	-	-	-	-
MAP_RS01305	67.9126	1.10164	0.586846	1.87722	0.0604873	0.19384	non-significant	-	-	-	-
MAP_RS01310	18.0907	-7.46129	1.74614	-4.27302	1.93e-05	0.000225516	down-regulated	-	-	-	-
MAP_RS01315	235.338	2.10145	0.253116	8.30233	1.02e-16	4.87e-15	up-regulated	VFG009807	phoP	two_component_transcriptional_regulator,_winged_helix_family	PhoPQ|Regulation_[Salmonella], PhoP/R|Regulation_[Mycobacterium]
MAP_RS01320	76.6951	2.88147	0.450161	6.40098	1.54e-10	3.86e-09	up-regulated	VFG022917	phoR	two-component_system_response_phosphate_sensor_kinase_PhoR	PhoP/R|Regulation_[Mycobacterium]
MAP_RS01325	347.478	-1.00019	0.255822	-3.90971	9.24e-05	0.000879966	down-regulated	VFG008248	lpqH	hypothetical_protein	19-kD_protein|Secreted_proteins_[Mycobacterium]
MAP_RS01330	64.3829	1.68546	0.45818	3.6786	0.000234517	0.00203502	up-regulated	-	-	-	-
MAP_RS01335	5.39244	-1.15045	1.45241	-0.792098	0.428303	0.694026	non-significant	VFG026089	wcbR	capsular_polysaccharide_biosynthesis_fatty_acid_synthase	Capsule_I|Antiphagocytosis_[Burkholderia]
MAP_RS01340	11.472	-0.0782715	1.2864	-0.0608453	0.951482	0.980029	non-significant	-	-	-	-
MAP_RS01345	6.91571	-1.64642	1.47467	-1.11647	0.264221	0.535792	non-significant	VFG044398	pdtorfO	putative_acyl-CoA_dehydrogenase	Unclssification
MAP_RS01350	16.7078	-0.283628	0.871019	-0.325627	0.744706	0.899357	non-significant	-	-	-	-
MAP_RS01355	12.3068	-0.812795	1.00027	-0.812578	0.41646	0.685955	non-significant	-	-	-	-
MAP_RS01360	13.3879	-3.45854	1.50157	-2.30329	0.0212626	0.086452	non-significant	-	-	-	-
MAP_RS01365	12.1771	-1.74965	1.75248	-0.998384	0.318093	0.593961	non-significant	-	-	-	-
MAP_RS01370	32.9267	-0.245202	0.655969	-0.373801	0.708552	0.875913	non-significant	-	-	-	-
MAP_RS01375	85.4725	-0.674379	0.569419	-1.18433	0.236283	0.500826	non-significant	-	-	-	-
MAP_RS01380	23.7974	1.32939	0.784514	1.69454	0.0901619	0.261737	non-significant	-	-	-	-
MAP_RS01385	9.45711	0.352353	1.08273	0.325429	0.744857	0.899357	non-significant	-	-	-	-
MAP_RS01390	13.709	1.31034	0.943852	1.38829	0.165048	0.394962	non-significant	-	-	-	-
MAP_RS01395	8.18263	0.264535	1.2164	0.217474	0.827839	0.931421	non-significant	-	-	-	-
MAP_RS01400	107.27	-0.488141	0.471691	-1.03487	0.300728	0.57685	non-significant	-	-	-	-
MAP_RS01405	40.3815	0.717925	0.613444	1.17032	0.241873	0.507149	non-significant	-	-	-	-
MAP_RS01410	171.563	0.498488	0.343007	1.45329	0.146144	0.364586	non-significant	-	-	-	-
MAP_RS01415	14.7053	-1.76179	0.940534	-1.87318	0.0610438	0.194689	non-significant	-	-	-	-
MAP_RS01425	30.5085	-0.85066	0.657226	-1.29432	0.195555	0.439725	non-significant	-	-	-	-
MAP_RS01430	49.7484	-0.595333	0.592163	-1.00535	0.314726	0.590701	non-significant	-	-	-	-
MAP_RS01435	34.0519	-0.674628	0.713867	-0.945033	0.344642	0.618266	non-significant	-	-	-	-
MAP_RS01440	18.4533	-1.64719	0.973154	-1.69263	0.0905265	0.262226	non-significant	-	-	-	-
MAP_RS01450	141.093	-0.387854	0.383372	-1.01169	0.311686	0.586919	non-significant	-	-	-	-
MAP_RS01455	21.0026	-0.356734	0.739805	-0.482201	0.629663	0.831951	non-significant	-	-	-	-
MAP_RS01460	2.70576	0.0908112	1.84453	0.0492327	0.960734		non-significant	-	-	-	-
MAP_RS01465	50.1947	-1.58325	0.537683	-2.94458	0.00323391	0.0193793	down-regulated	-	-	-	-
MAP_RS01470	28.3163	-2.64308	1.4999	-1.76217	0.07804	0.234003	non-significant	-	-	-	-
MAP_RS01475	33.0906	-1.49836	0.627829	-2.38658	0.0170059	0.073387	non-significant	-	-	-	-
MAP_RS01480	68.763	-1.83324	0.578716	-3.16777	0.00153611	0.0100625	down-regulated	-	-	-	-
MAP_RS01485	42.8801	0.00640515	0.533246	0.0120116	0.990416	0.994883	non-significant	-	-	-	-
MAP_RS01490	3.05057	0.834109	1.77974	0.468669	0.639306		non-significant	-	-	-	-
MAP_RS01505	10.2678	1.0854	1.09177	0.994159	0.320145	0.595907	non-significant	-	-	-	-
MAP_RS01510	16.9369	1.52118	0.915653	1.66131	0.0966512	0.273062	non-significant	-	-	-	-
MAP_RS01515	23.781	-0.733737	0.706316	-1.03882	0.298888	0.574972	non-significant	-	-	-	-
MAP_RS01520	241.251	2.22287	0.266161	8.3516	6.73e-17	3.37e-15	up-regulated	-	-	-	-
MAP_RS01525	6.92755	1.1192	1.39325	0.803301	0.421801	0.689276	non-significant	-	-	-	-
MAP_RS01530	23.88	1.15056	0.706806	1.62783	0.10356	0.286157	non-significant	-	-	-	-
MAP_RS01535	16.961	1.63637	0.916198	1.78604	0.0740927	0.225541	non-significant	-	-	-	-
MAP_RS01540	18.6432	0.667757	0.793798	0.841217	0.400227	0.670781	non-significant	-	-	-	-
MAP_RS01545	36.0289	-0.158772	0.578476	-0.274466	0.783727	0.914158	non-significant	-	-	-	-
MAP_RS01550	79.7971	-0.161167	0.426426	-0.377948	0.705469	0.874103	non-significant	-	-	-	-
MAP_RS01555	124.973	0.285451	0.35544	0.803092	0.421922	0.689276	non-significant	-	-	-	-
MAP_RS01560	82.3273	3.19826	0.455637	7.01933	2.23e-12	7.51e-11	up-regulated	-	-	-	-
MAP_RS01565	15.4227	-0.381794	0.897877	-0.425219	0.670677	0.854383	non-significant	-	-	-	-
MAP_RS01570	142.849	-0.995318	0.32253	-3.08597	0.00202891	0.013077	non-significant	-	-	-	-
MAP_RS01575	180.488	-0.226812	0.41921	-0.541046	0.588476	0.805777	non-significant	-	-	-	-
MAP_RS01580	129.998	0.311651	0.31088	1.00248	0.316112	0.593025	non-significant	-	-	-	-
MAP_RS01585	27.1738	0.377033	0.72267	0.521722	0.601864	0.815159	non-significant	-	-	-	-
MAP_RS01590	18.5741	-1.43155	0.823895	-1.73754	0.0822918	0.243834	non-significant	-	-	-	-
MAP_RS01595	11.8371	-2.90365	1.59921	-1.81568	0.0694195	0.214574	non-significant	-	-	-	-
MAP_RS01600	98.1972	0.970771	0.354176	2.74093	0.00612659	0.0330128	non-significant	-	-	-	-
MAP_RS01605	99.9339	0.323039	0.414889	0.778615	0.436206	0.699781	non-significant	-	-	-	-
MAP_RS01610	57.2462	-0.355076	0.462718	-0.76737	0.442862	0.704816	non-significant	-	-	-	-
MAP_RS01615	99.0383	-0.567153	0.614175	-0.923439	0.355778	0.629998	non-significant	-	-	-	-
MAP_RS01620	180.945	1.47671	0.295194	5.0025	5.66e-07	8.95e-06	up-regulated	-	-	-	-
MAP_RS01625	68.1682	0.898616	0.570039	1.57641	0.114931	0.309027	non-significant	VFG007740	pcaA	Cyclopropane-fatty-acyl-phospholipid_synthase	Proximal_cyclopropane_synthase_of_alpha_mycolates|Cell_surface_components_[Mycobacterium]
MAP_RS01630	34.2089	0.269727	0.590927	0.456447	0.648068	0.840499	non-significant	-	-	-	-
MAP_RS01635	138.733	-0.498911	0.357623	-1.39507	0.162993	0.391986	non-significant	-	-	-	-
MAP_RS01645	162.451	0.664993	0.278974	2.38371	0.0171391	0.0738031	non-significant	-	-	-	-
MAP_RS01650	44.7385	-0.0417889	0.512972	-0.0814643	0.935073	0.975626	non-significant	-	-	-	-
MAP_RS01655	6.32101	-1.16113	2.00968	-0.577768	0.563421	0.791056	non-significant	-	-	-	-
MAP_RS01660	8.3114	-0.77173	1.18087	-0.653526	0.513417	0.757849	non-significant	-	-	-	-
MAP_RS01665	3.01072	-1.37735	1.87645	-0.734016	0.462939		non-significant	-	-	-	-
MAP_RS01675	30.7077	1.03855	0.633341	1.6398	0.101048	0.282027	non-significant	-	-	-	-
MAP_RS01680	17.7896	1.26299	0.863884	1.46199	0.143743	0.360617	non-significant	-	-	-	-
MAP_RS01685	12.4506	0.892569	0.958169	0.931537	0.351576	0.625874	non-significant	-	-	-	-
MAP_RS01690	16.8857	-0.407968	0.847151	-0.481577	0.630107	0.831951	non-significant	-	-	-	-
MAP_RS01695	47.7613	-1.00197	0.510963	-1.96095	0.0498844	0.167633	non-significant	-	-	-	-
MAP_RS01700	18.3613	2.19724	0.877788	2.50316	0.0123091	0.0567155	non-significant	-	-	-	-
MAP_RS01705	10.3372	-1.06143	1.17715	-0.901693	0.36722	0.640081	non-significant	VFG028991	cyp143	P450_heme-thiolate_protein	ESX-5_(T7SS)|Secretion_system_[Mycobacterium]
MAP_RS01710	4.80475	-5.54842	2.44335	-2.27082	0.0231577		non-significant	-	-	-	-
MAP_RS01720	57.498	-0.423887	0.535517	-0.791547	0.428625	0.694026	non-significant	-	-	-	-
MAP_RS01725	20.5594	0.248803	0.798262	0.311681	0.755283	0.903114	non-significant	-	-	-	-
MAP_RS01730	14.3303	0.607643	1.14635	0.530068	0.596065	0.810737	non-significant	-	-	-	-
MAP_RS01735	75.1305	1.85916	0.603	3.08319	0.00204794	0.0131785	up-regulated	-	-	-	-
MAP_RS01740	14.0068	-0.71581	0.928391	-0.771022	0.440694	0.704381	non-significant	-	-	-	-
MAP_RS01745	35.6001	1.26074	0.664371	1.89765	0.0577424	0.186986	non-significant	VFG030887	cyp125	P450_heme-thiolate_protein	Cyp125|Catabolism_of_cholesterol_[Mycobacterium]
MAP_RS01750	23.026	1.32762	0.820432	1.6182	0.105619	0.289622	non-significant	-	-	-	-
MAP_RS01755	11.3156	0.10349	1.09624	0.0944048	0.924788	0.970412	non-significant	-	-	-	-
MAP_RS01760	38.7217	0.930383	0.568554	1.6364	0.101756	0.282897	non-significant	VFG030365	tgs4	hypothetical_protein	MymA_operon|Cell_surface_components_[Mycobacterium]
MAP_RS01765	10.9979	-1.19144	1.02749	-1.15956	0.246227	0.513593	non-significant	-	-	-	-
MAP_RS01770	26.529	-1.04728	0.775364	-1.3507	0.176791	0.41351	non-significant	-	-	-	-
MAP_RS01775	10.5558	-6.6835	2.00685	-3.33034	0.000867391	0.00625426	down-regulated	-	-	-	-
MAP_RS01780	6.65926	1.02665	1.29087	0.795312	0.426432	0.692509	non-significant	-	-	-	-
MAP_RS01785	12.8421	0.636405	0.931528	0.683184	0.49449	0.7458	non-significant	-	-	-	-
MAP_RS01790	18.2027	0.122158	0.859491	0.142128	0.886979	0.952813	non-significant	-	-	-	-
MAP_RS01795	21.3196	0.287935	0.732651	0.393004	0.694316	0.868667	non-significant	-	-	-	-
MAP_RS01800	187.447	-3.05813	0.337303	-9.06641	1.23e-19	7.59e-18	down-regulated	-	-	-	-
MAP_RS01805	6.44223	-0.646568	2.06119	-0.313687	0.753759	0.903114	non-significant	-	-	-	-
MAP_RS01810	52.9207	0.785287	0.507885	1.54619	0.122059	0.322141	non-significant	-	-	-	-
MAP_RS01815	49.1081	0.0658238	0.491722	0.133864	0.89351	0.956021	non-significant	-	-	-	-
MAP_RS01820	7.70938	1.1398	1.26691	0.899674	0.368294	0.640474	non-significant	-	-	-	-
MAP_RS01825	19.0904	0.581232	0.786357	0.739145	0.459819	0.719827	non-significant	-	-	-	-
MAP_RS01830	25.4207	0.411477	0.673959	0.610538	0.541506	0.77384	non-significant	-	-	-	-
MAP_RS01835	11.363	1.30659	1.09733	1.1907	0.233772	0.498506	non-significant	-	-	-	-
MAP_RS01840	37.1667	0.589131	0.620644	0.949224	0.342506	0.617869	non-significant	-	-	-	-
MAP_RS01845	160.091	2.48961	0.326238	7.63127	2.32e-14	9.41e-13	up-regulated	-	-	-	-
MAP_RS01850	5.04041	0.640341	1.42268	0.450095	0.652642		non-significant	VFG016491	tuf	elongation_factor_Tu	EF-Tu|Other_adhesion-related_proteins_[Mycoplasma]
MAP_RS01855	7.76196	-0.189103	1.20224	-0.157292	0.875015	0.948296	non-significant	-	-	-	-
MAP_RS01865	10.5887	0.155815	1.02417	0.152137	0.879079	0.949984	non-significant	-	-	-	-
MAP_RS01870	168.901	-0.110934	0.286845	-0.386738	0.69895	0.868667	non-significant	-	-	-	-
MAP_RS01875	20.2085	1.77005	0.787317	2.2482	0.0245634	0.0974687	non-significant	-	-	-	-
MAP_RS01880	15.3433	1.04086	0.863822	1.20495	0.228221	0.489796	non-significant	-	-	-	-
MAP_RS01885	9.78541	1.98853	1.3156	1.51149	0.130663	0.337424	non-significant	-	-	-	-
MAP_RS01890	22.3546	0.580534	0.719587	0.806761	0.419804	0.688342	non-significant	-	-	-	-
MAP_RS01895	7.57992	-0.122101	1.2359	-0.0987951	0.921301	0.969891	non-significant	-	-	-	-
MAP_RS01900	18.8701	-0.58956	0.864208	-0.682197	0.495115	0.7458	non-significant	-	-	-	-
MAP_RS01910	11.8542	-0.305192	0.965482	-0.316103	0.751924	0.90203	non-significant	-	-	-	-
MAP_RS01915	23.6996	0.172314	1.07286	0.160612	0.872399	0.947269	non-significant	-	-	-	-
MAP_RS01920	28.0234	-1.09703	0.941133	-1.16565	0.243756	0.510031	non-significant	-	-	-	-
MAP_RS01925	19.0924	-1.71194	0.825749	-2.07319	0.0381545	0.136817	non-significant	-	-	-	-
MAP_RS01930	71.5497	-0.574462	0.416306	-1.3799	0.167617	0.398326	non-significant	-	-	-	-
MAP_RS01935	378.239	-0.634614	0.187187	-3.39026	0.000698266	0.00524223	non-significant	-	-	-	-
MAP_RS01940	48.1366	-0.654684	0.905604	-0.722925	0.469726	0.72764	non-significant	-	-	-	-
MAP_RS01945	7.90903	-0.446642	1.20066	-0.371998	0.709894	0.876993	non-significant	-	-	-	-
MAP_RS01955	13.6644	-1.46775	1.77043	-0.829036	0.407084	0.678251	non-significant	-	-	-	-
MAP_RS01960	12.0444	1.03575	1.03932	0.996558	0.318979	0.595072	non-significant	-	-	-	-
MAP_RS01965	16.7767	-0.102849	0.861628	-0.119365	0.904986	0.961592	non-significant	-	-	-	-
MAP_RS01970	8.0613	-0.0884636	1.24474	-0.0710699	0.943342	0.977437	non-significant	-	-	-	-
MAP_RS01975	4.28487	-0.641307	1.57526	-0.407113	0.683925		non-significant	-	-	-	-
MAP_RS01990	32.7642	1.71568	0.636144	2.697	0.00699681	0.0365412	up-regulated	-	-	-	-
MAP_RS01995	119.84	1.24464	0.32843	3.78968	0.000150842	0.00139337	up-regulated	-	-	-	-
MAP_RS02000	121.407	0.515692	0.320646	1.60829	0.107771	0.293715	non-significant	-	-	-	-
MAP_RS02005	342.974	-1.63717	0.32109	-5.09879	3.42e-07	5.57e-06	down-regulated	-	-	-	-
MAP_RS02010	75.8223	0.651299	0.442229	1.47276	0.140815	0.355422	non-significant	-	-	-	-
MAP_RS02015	172.245	0.984361	0.271307	3.62821	0.000285388	0.00242398	non-significant	-	-	-	-
MAP_RS02020	85.9032	0.245882	0.418429	0.587632	0.55678	0.786238	non-significant	-	-	-	-
MAP_RS02025	42.1331	0.84557	0.534823	1.58103	0.113871	0.307208	non-significant	-	-	-	-
MAP_RS02030	271.163	-0.558262	0.239465	-2.33129	0.0197382	0.081662	non-significant	-	-	-	-
MAP_RS02035	23.9953	-1.05019	0.848603	-1.23756	0.21588	0.470616	non-significant	-	-	-	-
MAP_RS02040	109.139	0.559762	0.354784	1.57775	0.114622	0.308764	non-significant	-	-	-	-
MAP_RS02045	15.854	1.5023	0.939307	1.59937	0.109738	0.297765	non-significant	-	-	-	-
MAP_RS02050	27.4836	0.0443704	0.653741	0.0678716	0.945888	0.978597	non-significant	-	-	-	-
MAP_RS02055	30.2307	0.868929	0.623347	1.39397	0.163326	0.392315	non-significant	-	-	-	-
MAP_RS02060	5.38206	-1.14694	1.45081	-0.790546	0.429209		non-significant	-	-	-	-
MAP_RS02065	54.2658	-1.56965	0.605495	-2.59234	0.00953247	0.0464911	down-regulated	-	-	-	-
MAP_RS02070	80.9379	0.441163	0.41026	1.07533	0.282229	0.557368	non-significant	-	-	-	-
MAP_RS02075	581.128	-1.16584	0.172109	-6.77382	1.25e-11	3.78e-10	down-regulated	VFG048591	ybtE	iron_aquisition_2,3-dihydroxybenzoate-AMP_ligase	Yersiniabactin|Iron_uptake_[Yersinia], Yersiniabactin|Iron_uptake_[Klebsiella], Yersiniabactin_siderophore|Iron_uptake_[Escherichia]
MAP_RS02080	33.9827	-2.3474	0.877443	-2.67527	0.00746683	0.0383776	down-regulated	-	-	-	-
MAP_RS02085	10.4782	-0.11893	1.08308	-0.109807	0.912562	0.965341	non-significant	-	-	-	-
MAP_RS02090	38.3585	-0.851984	0.573028	-1.48681	0.137065	0.348884	non-significant	-	-	-	-
MAP_RS02095	7.80114	0.633748	1.32084	0.479806	0.631365	0.832154	non-significant	-	-	-	-
MAP_RS02100	10.4052	0.852902	1.03226	0.826251	0.408662	0.680085	non-significant	VFG013732	fagC	putative_iron_transporter_ATP-binding_protein	ABC_transporter|Iron_uptake_[Corynebacterium]
MAP_RS02105	9.19517	-0.996326	1.11278	-0.895344	0.370603	0.64175	non-significant	-	-	-	-
MAP_RS02110	66.8168	0.694528	0.436668	1.59052	0.111718	0.302212	non-significant	-	-	-	-
MAP_RS02115	7.55035	-1.00375	1.22467	-0.819605	0.412441	0.683255	non-significant	-	-	-	-
MAP_RS02120	11.1503	1.40447	1.0147	1.38411	0.166323	0.396663	non-significant	VFG038533	flpF	type_IVb_pilus_assembly_protein	Flp_type_IV_pili|Adherence_[Aeromonas]
MAP_RS02150	49.4116	0.309993	0.4905	0.631994	0.527391	0.766426	non-significant	-	-	-	-
MAP_RS02155	12.0053	0.472906	1.01119	0.467672	0.640019	0.835777	non-significant	-	-	-	-
MAP_RS02160	3005.85	-0.910754	0.150726	-6.04244	1.52e-09	3.33e-08	non-significant	-	-	-	-
MAP_RS02165	57.0523	-0.404193	0.46281	-0.873346	0.382475	0.652486	non-significant	-	-	-	-
MAP_RS02170	68.8794	-1.2238	0.472583	-2.58959	0.00960906	0.0466228	down-regulated	-	-	-	-
MAP_RS02175	123.434	-1.54309	0.362645	-4.25511	2.09e-05	0.000240023	down-regulated	-	-	-	-
MAP_RS02180	46.8671	-0.0677241	0.669768	-0.101116	0.919459	0.969264	non-significant	-	-	-	-
MAP_RS02195	5.12223	-0.056282	1.54431	-0.0364448	0.970928		non-significant	-	-	-	-
MAP_RS02200	44.9246	-0.713182	0.665324	-1.07193	0.283751	0.558867	non-significant	-	-	-	-
MAP_RS02205	117.055	0.720592	0.356014	2.02405	0.0429647	0.149909	non-significant	-	-	-	-
MAP_RS02210	117.007	1.5579	0.334344	4.65958	3.17e-06	4.35e-05	up-regulated	-	-	-	-
MAP_RS02215	12.2427	-1.57908	1.09703	-1.43942	0.150032	0.371513	non-significant	-	-	-	-
MAP_RS02220	27.0837	-1.02314	0.784929	-1.30348	0.192412	0.435807	non-significant	-	-	-	-
MAP_RS02225	128.915	-0.621251	0.333603	-1.86225	0.062568	0.198603	non-significant	-	-	-	-
MAP_RS02230	94.2234	0.592478	0.380953	1.55525	0.119886	0.317871	non-significant	-	-	-	-
MAP_RS02235	37.4723	0.470977	0.697093	0.67563	0.499275	0.7463	non-significant	-	-	-	-
MAP_RS02240	12.7795	1.52931	0.994206	1.53822	0.123994	0.326818	non-significant	-	-	-	-
MAP_RS02245	134.339	-0.616709	0.313321	-1.9683	0.0490334	0.165328	non-significant	-	-	-	-
MAP_RS02250	11.2754	-0.46171	1.01526	-0.454772	0.649273	0.841557	non-significant	-	-	-	-
MAP_RS02255	11.6632	1.34863	1.0296	1.30986	0.190245	0.432245	non-significant	VFG022311	PE18	PE_family_protein	ESX-5_(T7SS)|Secretion_system_[Mycobacterium]
MAP_RS02265	4.88306	1.12776	1.5742	0.716404	0.473742		non-significant	-	-	-	-
MAP_RS02270	54.8905	1.12921	0.476624	2.36919	0.0178271	0.0759499	non-significant	-	-	-	-
MAP_RS02275	28.4361	-0.810834	0.751317	-1.07922	0.280492	0.555294	non-significant	-	-	-	-
MAP_RS02280	47.5633	-0.880063	0.541812	-1.6243	0.104312	0.287217	non-significant	-	-	-	-
MAP_RS02285	59.1089	-0.353381	0.517506	-0.682855	0.494698	0.7458	non-significant	-	-	-	-
MAP_RS02290	31.7387	0.625489	0.813695	0.768703	0.44207	0.704381	non-significant	-	-	-	-
MAP_RS02300	188.071	1.0552	0.27259	3.87101	0.000108385	0.00102239	up-regulated	VFG031171	mpa	Mycobacterial_proteasome_ATPase_Mpa	Proteasome-associated_proteins|Protease_[Mycobacterium]
MAP_RS02305	104.791	1.15233	0.384939	2.99353	0.00275773	0.0169048	up-regulated	VFG041115	folE	GTP_cyclohydrolase_I	Unclssification
MAP_RS02310	36.9435	0.610993	0.679274	0.89948	0.368397	0.640474	non-significant	-	-	-	-
MAP_RS02315	31.1318	1.97809	0.822576	2.40476	0.0161833	0.070674	non-significant	-	-	-	-
MAP_RS02320	21.6407	1.56901	0.759885	2.06479	0.0389427	0.138898	non-significant	-	-	-	-
MAP_RS02325	19.7089	0.467893	0.833697	0.561227	0.574642	0.798024	non-significant	-	-	-	-
MAP_RS02330	80.0995	1.15263	0.400652	2.87687	0.00401636	0.0231344	up-regulated	-	-	-	-
MAP_RS02335	231.321	-0.135669	0.233592	-0.580797	0.561377	0.789394	non-significant	-	-	-	-
MAP_RS02340	49.4727	0.306306	0.578946	0.529074	0.596754	0.810737	non-significant	VFG008110	panC	pantoate-beta-alanine_ligase_PanC	Pantothenate_synthesis|Lipid_and_fatty_acid_metabolism_[Mycobacterium]
MAP_RS02345	210.966	0.692226	0.282816	2.44762	0.0143805	0.0645593	non-significant	VFG007787	panD	aspartate_1-decarboxylase_precursor_panD	Pantothenate_synthesis|Lipid_and_fatty_acid_metabolism_[Mycobacterium]
MAP_RS02350	118.379	0.912318	0.341732	2.66969	0.00759221	0.0389263	non-significant	VFG008123	panD	pantothenate_kinase	Pantothenate_synthesis|Lipid_and_fatty_acid_metabolism_[Mycobacterium]
MAP_RS02355	60.9966	-0.379453	0.455615	-0.832838	0.404936	0.67613	non-significant	-	-	-	-
MAP_RS02360	255.638	0.960323	0.314133	3.05706	0.0022352	0.0142011	non-significant	-	-	-	-
MAP_RS02365	645.675	0.976228	0.146416	6.66751	2.6e-11	7.35e-10	non-significant	VFG000079	clpC	endopeptidase_Clp_ATP-binding_chain_C	Unclssification
MAP_RS02370	70.0847	-9.41481	1.53478	-6.13433	8.55e-10	1.95e-08	down-regulated	-	-	-	-
MAP_RS02375	21.919	-1.27212	0.850443	-1.49584	0.134696	0.345267	non-significant	-	-	-	-
MAP_RS02380	2.90824	-0.118595	2.53128	-0.0468519	0.962631		non-significant	-	-	-	-
MAP_RS02385	132.98	-0.258329	0.327851	-0.787945	0.430729	0.695166	non-significant	-	-	-	-
MAP_RS02390	75.8482	0.430143	0.471358	0.91256	0.361474	0.634479	non-significant	-	-	-	-
MAP_RS02395	472.084	0.336303	0.20196	1.6652	0.095873	0.272013	non-significant	-	-	-	-
MAP_RS02400	11.3989	0.807639	1.38135	0.584673	0.558768	0.787487	non-significant	-	-	-	-
MAP_RS02405	24.3931	-1.40151	0.734546	-1.908	0.0563915	0.184307	non-significant	-	-	-	-
MAP_RS02410	173.402	1.08179	0.316375	3.41932	0.000627767	0.00478464	up-regulated	VFG002301	mig-5	putative_carbonic_anhydrase	Mig-5|Macrophage_inducible_genes_[Salmonella]
MAP_RS02415	79.3905	-1.42991	0.511898	-2.79336	0.00521642	0.0286867	down-regulated	-	-	-	-
MAP_RS02420	57.3475	-0.591004	0.519634	-1.13735	0.255393	0.527768	non-significant	-	-	-	-
MAP_RS02425	37.4123	1.66928	0.635021	2.6287	0.00857113	0.0426853	up-regulated	-	-	-	-
MAP_RS02430	233.167	-1.6774	0.356654	-4.70316	2.56e-06	3.58e-05	down-regulated	-	-	-	-
MAP_RS02435	3429.67	0.22728	0.0933449	2.43484	0.0148983	0.0663638	non-significant	-	-	-	-
MAP_RS02440	160.017	-0.801976	0.392241	-2.0446	0.0408943	0.143685	non-significant	-	-	-	-
MAP_RS02445	38.8856	0.0967675	0.565537	0.171107	0.86414	0.944733	non-significant	-	-	-	-
MAP_RS02450	79.7229	0.47196	0.400566	1.17823	0.238704	0.5034	non-significant	-	-	-	-
MAP_RS02455	56.5288	0.810442	0.463674	1.74787	0.0804866	0.23937	non-significant	-	-	-	-
MAP_RS02460	26.7956	-0.362861	0.678483	-0.534812	0.59278	0.808982	non-significant	-	-	-	-
MAP_RS02470	5.48421	-1.96819	1.47622	-1.33327	0.182443	0.420595	non-significant	-	-	-	-
MAP_RS02475	11.2526	1.01969	1.00015	1.01954	0.307947	0.582854	non-significant	-	-	-	-
MAP_RS02480	24.0473	1.0418	0.740606	1.40669	0.15952	0.387732	non-significant	-	-	-	-
MAP_RS02485	34.927	-0.211709	0.62915	-0.3365	0.736494	0.895	non-significant	-	-	-	-
MAP_RS02490	16.1542	-0.706512	0.901093	-0.784061	0.433004	0.696954	non-significant	-	-	-	-
MAP_RS02495	7.12191	0.0541155	1.28346	0.0421638	0.966368	0.986296	non-significant	VFG013731	fagC	putative_iron_ABC_transport_system,_ATP-binding_protein	ABC_transporter|Iron_uptake_[Corynebacterium]
MAP_RS02500	20.3416	-0.273787	0.836807	-0.32718	0.743532	0.898699	non-significant	-	-	-	-
MAP_RS02505	12.9205	-0.523219	1.0236	-0.511157	0.609241	0.818764	non-significant	-	-	-	-
MAP_RS02510	40.9382	-0.289917	0.607494	-0.477235	0.633195	0.83221	non-significant	-	-	-	-
MAP_RS02515	14.8474	0.260275	0.877114	0.296741	0.766664	0.906281	non-significant	VFG030998	fadE29	Putative_acyl-CoA_dehydrogenase	FadE29|Catabolism_of_cholesterol_[Mycobacterium]
MAP_RS02520	23.2827	0.800019	0.787698	1.01564	0.309799	0.585015	non-significant	-	-	-	-
MAP_RS02525	105.689	-1.00409	0.356283	-2.81823	0.00482891	0.0269251	down-regulated	-	-	-	-
MAP_RS02530	43.2253	-1.37968	0.542749	-2.54201	0.0110216	0.0520442	non-significant	-	-	-	-
MAP_RS02535	22.3247	0.584967	0.930557	0.62862	0.529598	0.767412	non-significant	-	-	-	-
MAP_RS02540	81.1471	0.371481	0.387726	0.958103	0.338011	0.614174	non-significant	-	-	-	-
MAP_RS02545	46.1011	0.40089	0.507941	0.789245	0.429969	0.694499	non-significant	-	-	-	-
MAP_RS02550	29.1645	0.430309	0.943248	0.456199	0.648247	0.840499	non-significant	-	-	-	-
MAP_RS02555	33.9711	0.436857	0.771648	0.566135	0.571302	0.797184	non-significant	-	-	-	-
MAP_RS02560	20.7639	0.778097	0.911602	0.853548	0.393355	0.663205	non-significant	-	-	-	-
MAP_RS02565	3.97925	0.353453	2.35506	0.150082	0.8807		non-significant	-	-	-	-
MAP_RS02570	15.0392	1.38991	1.05881	1.31271	0.18928	0.431055	non-significant	-	-	-	-
MAP_RS02575	6.89197	2.09094	1.35816	1.53954	0.123673	0.326187	non-significant	-	-	-	-
MAP_RS02580	13.2986	1.03195	1.02241	1.00933	0.312814	0.588214	non-significant	VFG031002	fadE29	acyl-CoA_dehydrogenase_FadE29	FadE29|Catabolism_of_cholesterol_[Mycobacterium]
MAP_RS02585	7.02041	0.562581	1.41434	0.397769	0.6908	0.866869	non-significant	VFG030400	fadD13	fatty-acid--CoA_ligase	MymA_operon|Cell_surface_components_[Mycobacterium]
MAP_RS02590	19.8517	0.611668	0.758873	0.806022	0.42023	0.688722	non-significant	VFG030998	fadE29	Putative_acyl-CoA_dehydrogenase	FadE29|Catabolism_of_cholesterol_[Mycobacterium]
MAP_RS02595	16.5956	1.03745	0.974238	1.06488	0.28693	0.562771	non-significant	VFG038840	flmH	flagellar-related_3-oxoacyl-ACP_reductase	Polar_flagella|Adherence_[Aeromonas]
MAP_RS02600	77.5145	1.52037	0.507328	2.99682	0.00272811	0.0168003	up-regulated	-	-	-	-
MAP_RS02605	43.1648	0.710308	0.524317	1.35473	0.175504	0.411459	non-significant	-	-	-	-
MAP_RS02610	7.23285	0.457243	1.26687	0.360924	0.718156	0.882186	non-significant	-	-	-	-
MAP_RS02615	10.9262	1.51329	1.12333	1.34714	0.177936	0.414495	non-significant	-	-	-	-
MAP_RS02620	10.3133	1.24694	1.04789	1.18995	0.234066	0.498868	non-significant	-	-	-	-
MAP_RS02625	13.6391	0.303285	0.949045	0.319569	0.749295	0.900997	non-significant	-	-	-	-
MAP_RS02630	10.8483	-0.364114	1.17092	-0.310963	0.755828	0.903114	non-significant	-	-	-	-
MAP_RS02635	14.3115	1.51575	0.942199	1.60874	0.107673	0.293647	non-significant	-	-	-	-
MAP_RS02640	35.2319	0.64466	0.601556	1.07165	0.283875	0.558867	non-significant	-	-	-	-
MAP_RS02645	41.0629	0.65535	0.586713	1.11699	0.264	0.535646	non-significant	-	-	-	-
MAP_RS02650	15.4773	2.28383	1.10641	2.06417	0.0390014	0.138984	non-significant	-	-	-	-
MAP_RS02655	4.12741	-0.154294	2.29875	-0.0671206	0.946486		non-significant	-	-	-	-
MAP_RS02660	36.7908	0.355285	0.585772	0.606523	0.544167	0.775623	non-significant	-	-	-	-
MAP_RS02665	41.2251	0.0443487	0.533135	0.0831848	0.933705	0.975305	non-significant	VFG030883	cyp125	hypothetical_protein	Cyp125|Catabolism_of_cholesterol_[Mycobacterium]
MAP_RS02670	26.0326	0.522112	0.969019	0.538805	0.590022	0.807027	non-significant	VFG030935	fadE28	FadE28	FadE28|Catabolism_of_cholesterol_[Mycobacterium]
MAP_RS02675	34.7166	0.129718	0.579906	0.223689	0.823	0.930458	non-significant	VFG030986	fadE29	FadE29	FadE29|Catabolism_of_cholesterol_[Mycobacterium]
MAP_RS02680	15.8786	-0.0460274	0.875411	-0.052578	0.958068	0.982326	non-significant	-	-	-	-
MAP_RS02685	50.1639	1.91294	0.635411	3.01055	0.00260775	0.0161086	up-regulated	-	-	-	-
MAP_RS02690	17.9166	0.724181	0.873777	0.828793	0.407221	0.678251	non-significant	-	-	-	-
MAP_RS02695	4.48283	0.350486	2.30538	0.15203	0.879163		non-significant	-	-	-	-
MAP_RS02700	64.7837	0.97835	0.441766	2.21464	0.0267851	0.10375	non-significant	-	-	-	-
MAP_RS02705	31.0096	0.494985	0.64398	0.768634	0.442111	0.704381	non-significant	-	-	-	-
MAP_RS02710	89.3787	-0.456697	0.478415	-0.954603	0.339778	0.616029	non-significant	-	-	-	-
MAP_RS02715	68.2559	0.13478	0.419599	0.321211	0.74805	0.900851	non-significant	-	-	-	-
MAP_RS02720	48.5732	-0.300672	0.520833	-0.577291	0.563743	0.791056	non-significant	-	-	-	-
MAP_RS02725	591.678	1.36423	0.165413	8.24742	1.62e-16	7.46e-15	up-regulated	-	-	-	-
MAP_RS02730	51.9219	0.564424	0.48793	1.15677	0.247365	0.515163	non-significant	-	-	-	-
MAP_RS02735	104.181	-0.35232	0.418648	-0.841565	0.400031	0.670734	non-significant	-	-	-	-
MAP_RS02740	55.963	0.049885	0.522497	0.0954742	0.923938	0.970159	non-significant	-	-	-	-
MAP_RS02745	37.3345	-0.385974	0.610118	-0.632621	0.526981	0.766292	non-significant	-	-	-	-
MAP_RS02750	154.154	0.0501417	0.282042	0.177781	0.858895	0.942559	non-significant	-	-	-	-
MAP_RS02755	26.975	-0.0200113	1.23228	-0.0162392	0.987044	0.993881	non-significant	VFG045340	ricA	Rab2_interacting_conserved_protein_A	Unclssification
MAP_RS02760	22.8031	0.0805321	0.990156	0.0813327	0.935177	0.975626	non-significant	-	-	-	-
MAP_RS02765	16.1946	-0.30118	0.852903	-0.353123	0.723996	0.885627	non-significant	-	-	-	-
MAP_RS02770	13.7854	-1.19732	1.04739	-1.14314	0.252981	0.524	non-significant	-	-	-	-
MAP_RS02775	30.9121	-0.334192	0.618266	-0.540531	0.588831	0.805777	non-significant	-	-	-	-
MAP_RS02780	25.3864	-1.0232	0.702931	-1.45562	0.145497	0.363424	non-significant	-	-	-	-
MAP_RS02785	49.104	0.531234	0.515752	1.03002	0.303001	0.57707	non-significant	-	-	-	-
MAP_RS02790	13.5808	-0.643048	0.959595	-0.670125	0.502778	0.748751	non-significant	VFG030893	cyp125	cytochrome_P450	Cyp125|Catabolism_of_cholesterol_[Mycobacterium]
MAP_RS02800	19.3565	0.0263709	0.847409	0.0311195	0.975174	0.991638	non-significant	-	-	-	-
MAP_RS02805	36.1606	-0.0793689	0.579437	-0.136976	0.89105	0.955394	non-significant	VFG030402	fadD13	acyl-CoA_synthetase	MymA_operon|Cell_surface_components_[Mycobacterium]
MAP_RS02810	5.25361	0.491289	1.38738	0.354112	0.723255		non-significant	-	-	-	-
MAP_RS02815	21.2822	-0.313623	0.804209	-0.389977	0.696553	0.868667	non-significant	-	-	-	-
MAP_RS02820	14.6516	-0.471487	0.881785	-0.534697	0.59286	0.808982	non-significant	-	-	-	-
MAP_RS02825	11.8043	-0.864168	1.11063	-0.77809	0.436516	0.699997	non-significant	-	-	-	-
MAP_RS02840	10.915	-0.230046	1.06592	-0.215819	0.829129	0.932131	non-significant	-	-	-	-
MAP_RS02845	23.2323	-0.534554	0.807874	-0.66168	0.508176	0.753431	non-significant	VFG030989	fadE29	acyl-CoA_dehydrogenase_domain-containing_protein	FadE29|Catabolism_of_cholesterol_[Mycobacterium]
MAP_RS02850	43.0973	-0.345533	2.81638	-0.122687	0.902355	0.960324	non-significant	-	-	-	-
MAP_RS02855	74.5278	-0.380873	0.415209	-0.917304	0.358983	0.632599	non-significant	-	-	-	-
MAP_RS02860	21.183	-1.29315	0.76701	-1.68596	0.0918041	0.264209	non-significant	-	-	-	-
MAP_RS02865	22.5683	-0.536066	0.821502	-0.652543	0.514051	0.758089	non-significant	-	-	-	-
MAP_RS02870	17.8286	-1.96878	0.934651	-2.10644	0.0351666	0.129105	non-significant	VFG027719	mce4A	MCE-family_protein_MCE4A	Mce4|Mammalian_cell_entry_(mce)_operons_[Mycobacterium]
MAP_RS02875	17.9966	-0.473898	0.848387	-0.558587	0.576444	0.798895	non-significant	VFG010226	mce4B	hypothetical_protein	Mce4|Mammalian_cell_entry_(mce)_operons_[Mycobacterium]
MAP_RS02880	24.1164	0.119281	0.814466	0.146453	0.883564	0.951184	non-significant	VFG010240	mce4C	hypothetical_protein	Mce4|Mammalian_cell_entry_(mce)_operons_[Mycobacterium]
MAP_RS02885	17.8789	-0.0031148	0.805846	-0.00386526	0.996916	0.99841	non-significant	VFG010254	mce4D	hypothetical_protein	Mce4|Mammalian_cell_entry_(mce)_operons_[Mycobacterium]
MAP_RS02890	14.988	0.902631	0.884055	1.02101	0.307249	0.58188	non-significant	VFG010268	mce4E	LprN	Mce4|Mammalian_cell_entry_(mce)_operons_[Mycobacterium]
MAP_RS02895	14.821	0.599862	0.941178	0.637352	0.523895	0.76359	non-significant	VFG010282	mce4F	hypothetical_protein	Mce4|Mammalian_cell_entry_(mce)_operons_[Mycobacterium]
MAP_RS02900	30.9956	0.444034	0.653815	0.679143	0.497047	0.7458	non-significant	-	-	-	-
MAP_RS02905	17.9019	1.02423	0.816828	1.25391	0.209875	0.460278	non-significant	-	-	-	-
MAP_RS02910	139.951	-0.0549701	0.548479	-0.100223	0.920167	0.969501	non-significant	-	-	-	-
MAP_RS02915	111.439	0.63613	0.334903	1.89944	0.057506	0.186372	non-significant	VFG042019	RSp0731	trehalose-6-phosphate_synthase	Unclssification
MAP_RS02920	13.6383	-1.03847	1.15457	-0.899443	0.368417	0.640474	non-significant	VFG009587	irtB	ABC_transporter_ATP-binding_protein	ABC_transporter|Iron_uptake_[Mycobacterium]
MAP_RS02925	5.80802	-1.30439	2.03098	-0.64225	0.520711	0.761872	non-significant	-	-	-	-
MAP_RS02930	20.603	-0.546634	0.959925	-0.569454	0.569048	0.795437	non-significant	-	-	-	-
MAP_RS02935	7.56411	-0.775655	1.24805	-0.621494	0.534275	0.771065	non-significant	-	-	-	-
MAP_RS02940	4.75123	0.508948	1.51865	0.335133	0.737525		non-significant	VFG019276	dhbA	hypothetical_protein	Bacillibactin|Iron_acquisition_[Bacillus], Brucebactin|Iron_uptake_[Brucella]
MAP_RS02945	44.3548	0.533707	0.572783	0.931779	0.351451	0.625874	non-significant	VFG001365	cps4A	capsular_polysaccharide_biosynthesis_protein_Cps4A	Unclssification
MAP_RS02950	4.34718	-5.40436	2.53906	-2.12849	0.0332967		non-significant	-	-	-	-
MAP_RS02955	11.863	0.236908	0.977081	0.242465	0.80842	0.925882	non-significant	VFG043683	clbL	putative_amidase	Colibactin|Toxin_[Klebsiella]
MAP_RS02960	22.9057	-1.54015	0.745421	-2.06615	0.038814	0.138562	non-significant	-	-	-	-
MAP_RS02965	14.1767	-1.39418	0.933911	-1.49284	0.135479	0.346608	non-significant	-	-	-	-
MAP_RS02970	76.3526	-3.44591	0.516724	-6.66877	2.58e-11	7.33e-10	down-regulated	VFG008429	lpqH	19_kDa_lipoprotein_antigen_precursor_LPQH	19-kD_protein|Secreted_proteins_[Mycobacterium]
MAP_RS02975	17.1595	-2.544	1.05055	-2.42159	0.0154527	0.0680877	non-significant	-	-	-	-
MAP_RS02980	9.46346	-0.868837	1.3217	-0.657365	0.510946	0.755861	non-significant	-	-	-	-
MAP_RS02985	21.6653	0.387665	0.790917	0.490146	0.62403	0.828939	non-significant	-	-	-	-
MAP_RS02990	11.0071	-0.55096	1.23227	-0.447108	0.654797	0.845437	non-significant	-	-	-	-
MAP_RS02995	24.7463	-0.967823	0.709053	-1.36495	0.172268	0.405533	non-significant	-	-	-	-
MAP_RS03005	85.9059	0.0575658	0.384439	0.14974	0.88097	0.950841	non-significant	-	-	-	-
MAP_RS03010	239.011	-0.869057	0.253561	-3.4274	0.000609382	0.00465336	non-significant	VFG009801	phoP	PhoP	PhoPQ|Regulation_[Salmonella], PhoP/R|Regulation_[Mycobacterium]
MAP_RS03015	135.002	-0.38252	0.328389	-1.16484	0.244084	0.51045	non-significant	VFG009815	phoR	PhoR	PhoP/R|Regulation_[Mycobacterium]
MAP_RS03020	338.582	1.41252	0.231504	6.10147	1.05e-09	2.35e-08	up-regulated	-	-	-	-
MAP_RS03025	148.584	0.844852	0.376669	2.24296	0.0248996	0.0984443	non-significant	-	-	-	-
MAP_RS03030	227.127	0.754703	0.237986	3.1712	0.00151809	0.00997711	non-significant	VFG030291	adhD	alcohol_dehydrogenase	MymA_operon|Cell_surface_components_[Mycobacterium]
MAP_RS03035	52.1701	0.108975	0.50815	0.214454	0.830193	0.932668	non-significant	-	-	-	-
MAP_RS03040	16.437	-7.3226	1.79215	-4.08592	4.39e-05	0.000460738	down-regulated	-	-	-	-
MAP_RS03045	18.1858	-0.590872	0.802275	-0.736496	0.461429	0.720235	non-significant	-	-	-	-
MAP_RS03050	10.1429	-0.346825	1.17877	-0.294227	0.768585	0.907052	non-significant	VFG049999	dhbA	2,3-dihydro-2,3-dihydroxybenzoate_dehydrogenase	Bacillibactin|Iron_acquisition_[Bacillus], Brucebactin|Iron_uptake_[Brucella]
MAP_RS03055	10.2418	-2.08539	1.74348	-1.19611	0.231653	0.494514	non-significant	VFG030887	cyp125	P450_heme-thiolate_protein	Cyp125|Catabolism_of_cholesterol_[Mycobacterium]
MAP_RS03060	14.3865	-2.67021	1.02174	-2.61339	0.00896479	0.0442609	down-regulated	-	-	-	-
MAP_RS03065	9.81604	-2.00873	1.3536	-1.48399	0.137812	0.350119	non-significant	-	-	-	-
MAP_RS03070	17.5962	-0.702804	0.888898	-0.790647	0.42915	0.694295	non-significant	-	-	-	-
MAP_RS03075	11.9561	-0.604163	1.01854	-0.593166	0.55307	0.782654	non-significant	-	-	-	-
MAP_RS03080	79.5999	0.210417	0.400687	0.525142	0.599485	0.81306	non-significant	-	-	-	-
MAP_RS03085	37.4446	-0.986791	0.574693	-1.71708	0.0859654	0.252295	non-significant	VFG047584	purCD	Phosphoribosylaminoimidazole-succinocarboxamide_synthase_/_Phosphoribosylamine--glycine_ligase	Purine|Nutritional_virulence__[Francisella]
MAP_RS03090	35.3509	1.4661	0.725312	2.02134	0.0432447	0.150724	non-significant	VFG047594	ggt	gamma-glutamyltransferase	Cysteine_acquisition|Nutritional_virulence__[Francisella]
MAP_RS03095	27.1122	0.144011	0.660959	0.217882	0.827521	0.931421	non-significant	-	-	-	-
MAP_RS03100	17.4375	-1.79204	0.955004	-1.87647	0.0605906	0.193897	non-significant	-	-	-	-
MAP_RS03110	110.294	1.05792	0.360208	2.93697	0.00331434	0.0197726	up-regulated	-	-	-	-
MAP_RS03115	60.2639	0.794976	0.447408	1.77685	0.0755937	0.229067	non-significant	VFG030900	cyp125	cytochrome_P450	Cyp125|Catabolism_of_cholesterol_[Mycobacterium]
MAP_RS03120	7.65102	-0.577675	1.21723	-0.474581	0.635086	0.833134	non-significant	-	-	-	-
MAP_RS03125	52.7098	-0.289714	0.48469	-0.597729	0.55002	0.780524	non-significant	VFG007812	purC	phosphoribosylaminoimidazole-succinocarboxamide_synthase_PurC	Purine_synthesis|Amino_acid_and_purine_metabolism_[Mycobacterium]
MAP_RS03130	31.9003	0.0426522	0.62321	0.0684395	0.945436	0.978382	non-significant	-	-	-	-
MAP_RS03135	2.85476	-4.79694	2.93927	-1.63202	0.102676		non-significant	-	-	-	-
MAP_RS03140	3.5983	1.20678	1.67312	0.721275	0.47074		non-significant	-	-	-	-
MAP_RS03145	103.395	-1.37689	0.37816	-3.64102	0.000271558	0.00231633	down-regulated	VFG044351	yhcA	Inner_membrane_protein_of_tripartite_multidrug_resistance_system	Unclssification
MAP_RS03150	26.5254	-0.153432	0.696961	-0.220144	0.825759	0.931421	non-significant	VFG044351	yhcA	Inner_membrane_protein_of_tripartite_multidrug_resistance_system	Unclssification
MAP_RS03155	799.045	0.353045	0.136899	2.57887	0.00991241	0.047763	non-significant	-	-	-	-
MAP_RS03160	70.714	0.466403	0.411264	1.13407	0.256765	0.528696	non-significant	-	-	-	-
MAP_RS03165	58.3105	0.180582	0.548502	0.329228	0.741983	0.898403	non-significant	-	-	-	-
MAP_RS03170	16.9413	-0.31967	0.825004	-0.387477	0.698403	0.868667	non-significant	-	-	-	-
MAP_RS03175	414.704	-0.00758693	0.416184	-0.0182297	0.985456	0.993881	non-significant	-	-	-	-
MAP_RS03180	94.4611	-0.209088	0.370067	-0.565001	0.572073	0.797223	non-significant	-	-	-	-
MAP_RS03185	549.574	2.36852	0.183147	12.9324	2.95e-38	3.95e-36	up-regulated	-	-	-	-
MAP_RS03190	123.087	0.955126	0.326483	2.9255	0.00343902	0.0203349	non-significant	-	-	-	-
MAP_RS03195	39.3055	-0.997245	1.70827	-0.583775	0.559371	0.787681	non-significant	-	-	-	-
MAP_RS03200	81.9484	-0.997329	0.420666	-2.37083	0.0177482	0.0757746	non-significant	-	-	-	-
MAP_RS03205	47.0222	-0.492766	0.564824	-0.872424	0.382977	0.652787	non-significant	-	-	-	-
MAP_RS03210	3.4578	-1.64651	2.24463	-0.73353	0.463235		non-significant	-	-	-	-
MAP_RS03215	94.4021	1.37093	0.648447	2.11418	0.0345002	0.127476	non-significant	-	-	-	-
MAP_RS03220	58.0032	0.337525	0.548377	0.615499	0.538225	0.772737	non-significant	-	-	-	-
MAP_RS03225	79.1535	0.997855	0.393097	2.53844	0.0111347	0.0523078	non-significant	-	-	-	-
MAP_RS03230	4.3798	1.22819	1.6155	0.760258	0.4471		non-significant	-	-	-	-
MAP_RS03235	9.85806	0.0549963	2.0349	0.0270265	0.978439	0.991638	non-significant	-	-	-	-
MAP_RS03240	83.7677	-0.427614	0.381804	-1.11998	0.262721	0.534388	non-significant	-	-	-	-
MAP_RS03245	85.3157	0.439874	0.415487	1.0587	0.289738	0.565511	non-significant	VFG047562	purM	phosphoribosylaminoimidazole_synthetase	Purine|Nutritional_virulence__[Francisella]
MAP_RS03250	1333.66	1.75913	0.123884	14.1998	9.19e-46	1.67e-43	up-regulated	-	-	-	-
MAP_RS03255	111.173	1.32962	0.351349	3.78433	0.000154121	0.00141714	up-regulated	-	-	-	-
MAP_RS03260	19.1566	-1.18222	0.796503	-1.48427	0.137738	0.350119	non-significant	-	-	-	-
MAP_RS03265	110.323	0.597396	0.435463	1.37187	0.170105	0.402696	non-significant	-	-	-	-
MAP_RS03275	576.751	-0.12138	0.280419	-0.432852	0.665123	0.851527	non-significant	-	-	-	-
MAP_RS03280	269.18	0.573885	0.236215	2.42951	0.0151193	0.0668283	non-significant	-	-	-	-
MAP_RS03285	177.154	-0.584298	0.273387	-2.13726	0.0325771	0.121943	non-significant	-	-	-	-
MAP_RS03290	27.834	-1.65843	1.65565	-1.00168	0.3165	0.593066	non-significant	-	-	-	-
MAP_RS03295	18.3664	-1.7603	0.85673	-2.05467	0.0399106	0.141278	non-significant	-	-	-	-
MAP_RS03300	98.3263	-1.02676	0.40381	-2.54268	0.0110007	0.0520442	non-significant	VFG031729	regX3	two_component_transcriptional_regulator	RegX3|Regulation_[Mycobacterium]
MAP_RS03305	22.2684	0.518796	0.754956	0.687188	0.491964	0.74424	non-significant	-	-	-	-
MAP_RS03310	23.5526	0.539508	0.712437	0.757271	0.448888	0.709618	non-significant	-	-	-	-
MAP_RS03315	12.4349	1.35066	0.977008	1.38244	0.166835	0.397175	non-significant	-	-	-	-
MAP_RS03320	12.6445	0.299345	0.935075	0.320129	0.74887	0.900997	non-significant	-	-	-	-
MAP_RS03325	45.0772	-0.496759	0.548842	-0.905104	0.36541	0.63887	non-significant	VFG009576	irtA	putative_ABC_transporter_ATP-binding_protein	ABC_transporter|Iron_uptake_[Mycobacterium]
MAP_RS03330	244.51	1.92942	0.238638	8.08513	6.21e-16	2.77e-14	up-regulated	-	-	-	-
MAP_RS03335	97.4341	-0.544912	0.372269	-1.46376	0.14326	0.359856	non-significant	-	-	-	-
MAP_RS03340	208.663	-1.24373	0.251869	-4.93799	7.89e-07	1.21e-05	down-regulated	-	-	-	-
MAP_RS03345	1566.48	-2.23051	0.118667	-18.7964	8.09e-79	5.4e-76	down-regulated	-	-	-	-
MAP_RS03350	43.8971	-1.41022	0.679631	-2.07498	0.0379883	0.13671	non-significant	-	-	-	-
MAP_RS03355	10.1622	0.284685	1.05482	0.26989	0.787245	0.915792	non-significant	-	-	-	-
MAP_RS03365	300.671	-4.58822	0.538467	-8.52091	1.58e-17	8.14e-16	down-regulated	-	-	-	-
MAP_RS03370	112.034	1.27403	0.341385	3.73194	0.000190009	0.00169249	up-regulated	-	-	-	-
MAP_RS03375	7.61671	-0.789495	2.00572	-0.393621	0.693861	0.868667	non-significant	-	-	-	-
MAP_RS03380	88.7276	-0.721988	0.407634	-1.77117	0.0765329	0.231214	non-significant	-	-	-	-
MAP_RS03405	58.0671	-1.73793	0.566885	-3.06576	0.00217119	0.0139046	down-regulated	-	-	-	-
MAP_RS03410	85.9039	0.0575782	0.504555	0.114117	0.909145	0.963968	non-significant	-	-	-	-
MAP_RS03415	91.8785	-9.80593	1.52972	-6.41028	1.45e-10	3.71e-09	down-regulated	-	-	-	-
MAP_RS03420	33.6959	-3.6342	0.795222	-4.57005	4.88e-06	6.43e-05	down-regulated	VFG022289	cyp143	cytochrome_P450	ESX-5_(T7SS)|Secretion_system_[Mycobacterium]
MAP_RS03425	8914.86	2.80134	0.170976	16.3844	2.47e-60	6.6e-58	up-regulated	-	-	-	-
MAP_RS03430	148.877	1.48334	0.327475	4.52964	5.91e-06	7.61e-05	up-regulated	-	-	-	-
MAP_RS03440	13.6211	-0.166045	1.11315	-0.149166	0.881423	0.950841	non-significant	-	-	-	-
MAP_RS03445	9.58817	0.653496	1.19238	0.548061	0.58365	0.802534	non-significant	-	-	-	-
MAP_RS03450	5.46726	0.356547	1.55802	0.228846	0.818988	0.92933	non-significant	-	-	-	-
MAP_RS03455	6.57191	0.80955	2.21088	0.366166	0.714242	0.880503	non-significant	-	-	-	-
MAP_RS03460	15.7675	-0.230529	0.910679	-0.25314	0.80016	0.922838	non-significant	-	-	-	-
MAP_RS03465	57.2598	0.293256	0.808159	0.362869	0.716703	0.881639	non-significant	-	-	-	-
MAP_RS03470	26.5834	1.31731	0.71241	1.84909	0.064445	0.20216	non-significant	-	-	-	-
MAP_RS03480	3.53443	-1.11412	2.30446	-0.483464	0.628766		non-significant	-	-	-	-
MAP_RS03485	5.63445	-0.0275355	2.1749	-0.0126606	0.989899	0.994883	non-significant	VFG031002	fadE29	acyl-CoA_dehydrogenase_FadE29	FadE29|Catabolism_of_cholesterol_[Mycobacterium]
MAP_RS03490	10.5989	0.153312	1.06577	0.143852	0.885618	0.952116	non-significant	-	-	-	-
MAP_RS03495	15.8991	-0.0492475	0.932762	-0.0527976	0.957893	0.982326	non-significant	-	-	-	-
MAP_RS03500	14.9671	-0.749925	0.880418	-0.851783	0.394335	0.664239	non-significant	-	-	-	-
MAP_RS03505	12.1228	-0.229275	0.953786	-0.240384	0.810033	0.925882	non-significant	-	-	-	-
MAP_RS03510	4.89979	-1.32863	2.09981	-0.632737	0.526906		non-significant	-	-	-	-
MAP_RS03515	5.81108	0.731946	2.23052	0.32815	0.742798	0.898575	non-significant	-	-	-	-
MAP_RS03520	59.9865	0.094411	0.445964	0.211701	0.83234	0.933296	non-significant	VFG015785	gacA	two_component_transcriptional_regulator,_LuxR_family	GacS/GacA_two-component_system|Regulation_[Pseudomonas]
MAP_RS03525	12.1163	0.717767	1.03116	0.696077	0.486381	0.741125	non-significant	-	-	-	-
MAP_RS03530	13.4822	0.462945	0.965724	0.479376	0.631671	0.832154	non-significant	-	-	-	-
MAP_RS03535	18.2154	-0.233146	0.795448	-0.293101	0.769445	0.907266	non-significant	-	-	-	-
MAP_RS03540	30.3584	-0.0205802	0.773161	-0.0266183	0.978764	0.991638	non-significant	-	-	-	-
MAP_RS03545	19.5253	0.849058	0.809798	1.04848	0.294417	0.570658	non-significant	-	-	-	-
MAP_RS03550	14.2932	0.981882	0.914464	1.07373	0.282946	0.557684	non-significant	-	-	-	-
MAP_RS03555	8.65633	-0.470594	1.14498	-0.411005	0.681069	0.861254	non-significant	-	-	-	-
MAP_RS03560	25.1037	-0.126853	0.681682	-0.186088	0.852376	0.940075	non-significant	-	-	-	-
MAP_RS03565	20.1651	-0.494282	0.769312	-0.642499	0.520549	0.761872	non-significant	-	-	-	-
MAP_RS03570	39.8978	-0.59315	0.731724	-0.810619	0.417584	0.685955	non-significant	-	-	-	-
MAP_RS03575	13.5655	-0.274196	1.0406	-0.263497	0.792168	0.919456	non-significant	-	-	-	-
MAP_RS03580	6.76864	-1.30103	1.29906	-1.00151	0.316578	0.593066	non-significant	-	-	-	-
MAP_RS03585	21.6016	-1.72231	1.66976	-1.03147	0.302319	0.57707	non-significant	VFG038841	flmH	3-oxoacyl-ACP_reductase	Polar_flagella|Adherence_[Aeromonas]
MAP_RS03590	189.586	-2.26513	0.303809	-7.45576	8.94e-14	3.44e-12	down-regulated	-	-	-	-
MAP_RS03595	22.053	-7.74689	1.69032	-4.58309	4.58e-06	6.1e-05	down-regulated	-	-	-	-
MAP_RS03600	29.7254	-0.676547	0.733669	-0.922142	0.356455	0.63025	non-significant	VFG030887	cyp125	P450_heme-thiolate_protein	Cyp125|Catabolism_of_cholesterol_[Mycobacterium]
MAP_RS03605	19.1623	0.39432	0.818598	0.481701	0.630018	0.831951	non-significant	-	-	-	-
MAP_RS03610	7.70621	-0.38034	1.18941	-0.319771	0.749142	0.900997	non-significant	-	-	-	-
MAP_RS03615	10.8607	1.35746	1.04497	1.29904	0.193929	0.438253	non-significant	-	-	-	-
MAP_RS03620	5.0955	0.938583	1.63367	0.574524	0.565614		non-significant	-	-	-	-
MAP_RS03625	10.058	-1.187	1.27556	-0.930577	0.352072	0.626479	non-significant	VFG038840	flmH	flagellar-related_3-oxoacyl-ACP_reductase	Polar_flagella|Adherence_[Aeromonas]
MAP_RS03630	49.8589	-0.400919	0.490594	-0.817211	0.413808	0.684171	non-significant	VFG030270	sadH	Putative_short-chain_type_dehydrogenase/reductase	MymA_operon|Cell_surface_components_[Mycobacterium]
MAP_RS03635	40.0613	0.250402	0.600361	0.417086	0.676615	0.858674	non-significant	-	-	-	-
MAP_RS03640	217.247	1.42321	0.255116	5.57868	2.42e-08	4.67e-07	up-regulated	-	-	-	-
MAP_RS03645	7.89335	0.174818	1.17597	0.148659	0.881823	0.950841	non-significant	VFG031003	fadE29	acyl-CoA_dehydrogenase	FadE29|Catabolism_of_cholesterol_[Mycobacterium]
MAP_RS03650	9.34436	-6.5084	2.02907	-3.20758	0.00133859	0.00904958	down-regulated	-	-	-	-
MAP_RS03655	6.3597	0.944115	1.31786	0.716399	0.473745	0.729917	non-significant	-	-	-	-
MAP_RS03660	20.0212	1.49889	0.785588	1.90799	0.0563927	0.184307	non-significant	VFG030998	fadE29	Putative_acyl-CoA_dehydrogenase	FadE29|Catabolism_of_cholesterol_[Mycobacterium]
MAP_RS03665	24.8703	-0.101045	0.761679	-0.13266	0.894462	0.95624	non-significant	-	-	-	-
MAP_RS03670	19.7306	0.464911	0.77213	0.602115	0.547098	0.778528	non-significant	-	-	-	-
MAP_RS03675	68.6118	1.83285	0.468684	3.91062	9.21e-05	0.000878717	up-regulated	-	-	-	-
MAP_RS03680	20.963	-0.669365	0.768149	-0.8714	0.383536	0.653184	non-significant	-	-	-	-
MAP_RS03685	7.28659	-2.07829	1.84932	-1.12381	0.261094	0.534174	non-significant	-	-	-	-
MAP_RS03690	23.5312	-0.494759	0.720534	-0.686656	0.4923	0.74424	non-significant	-	-	-	-
MAP_RS03695	6.7219	-0.494196	1.26728	-0.389965	0.696562	0.868667	non-significant	VFG029172	fadE14	acyl-CoA_dehydrogenase_YngJ	Mycobactin|Iron_uptake_[Mycobacterium]
MAP_RS03700	24.0688	-0.412684	0.694265	-0.594418	0.552232	0.78202	non-significant	-	-	-	-
MAP_RS03705	133.377	-4.85165	0.486066	-9.98147	1.84e-23	1.57e-21	down-regulated	-	-	-	-
MAP_RS03710	42.2813	-2.89095	0.730745	-3.95616	7.62e-05	0.000748459	down-regulated	-	-	-	-
MAP_RS03715	11.7297	-1.67949	1.19718	-1.40287	0.160655	0.388694	non-significant	VFG022290	cyp143	cytochrome_P450	ESX-5_(T7SS)|Secretion_system_[Mycobacterium]
MAP_RS03725	6.53116	-5.99152	2.22631	-2.69124	0.00711875	0.0370637	down-regulated	-	-	-	-
MAP_RS03730	3.95194	-5.26616	2.63254	-2.00041	0.0454556		non-significant	-	-	-	-
MAP_RS03735	10.941	-0.690587	1.07351	-0.6433	0.520029	0.761872	non-significant	-	-	-	-
MAP_RS03750	3.24481	-1.52336	1.82862	-0.833068	0.404806		non-significant	-	-	-	-
MAP_RS03755	4.12741	-0.154294	2.29875	-0.0671206	0.946486		non-significant	-	-	-	-
MAP_RS03760	8.37699	-0.586157	1.15107	-0.509227	0.610593	0.818958	non-significant	-	-	-	-
MAP_RS03765	8.63937	0.868475	1.26406	0.687053	0.492049	0.74424	non-significant	-	-	-	-
MAP_RS03770	24.5617	0.328119	0.850309	0.385882	0.699584	0.868845	non-significant	-	-	-	-
MAP_RS03775	31.44	0.606826	0.638647	0.950175	0.342024	0.617399	non-significant	-	-	-	-
MAP_RS03780	29.909	1.48772	0.670377	2.21923	0.0264708	0.102931	non-significant	-	-	-	-
MAP_RS03785	49.8456	0.412617	0.528894	0.78015	0.435302	0.69889	non-significant	-	-	-	-
MAP_RS03790	56.3436	0.316847	0.512529	0.618204	0.536441	0.772737	non-significant	-	-	-	-
MAP_RS03795	141.008	-0.0644562	0.342427	-0.188234	0.850694	0.939965	non-significant	-	-	-	-
MAP_RS03800	31.2647	-0.628644	0.734337	-0.85607	0.391959	0.661627	non-significant	-	-	-	-
MAP_RS03805	6.87969	-0.798189	1.296	-0.615886	0.537969	0.772737	non-significant	-	-	-	-
MAP_RS03810	10.7105	-2.16397	1.72693	-1.25307	0.210181	0.460698	non-significant	-	-	-	-
MAP_RS03815	7.85532	-1.59495	1.2323	-1.29428	0.195567	0.439725	non-significant	-	-	-	-
MAP_RS03820	4.90825	0.0668178	2.23618	0.0298804	0.976162		non-significant	-	-	-	-
MAP_RS03825	8.04424	1.42423	1.17824	1.20879	0.226745	0.487685	non-significant	VFG030989	fadE29	acyl-CoA_dehydrogenase_domain-containing_protein	FadE29|Catabolism_of_cholesterol_[Mycobacterium]
MAP_RS03835	28.1806	-0.199727	0.662557	-0.301449	0.763072	0.905344	non-significant	-	-	-	-
MAP_RS03840	35.0216	-0.690956	0.58464	-1.18185	0.237266	0.501687	non-significant	-	-	-	-
MAP_RS03845	21.4918	-3.56494	1.35909	-2.62304	0.00871478	0.0433469	down-regulated	-	-	-	-
MAP_RS03850	4.00575	-0.90436	1.60742	-0.562616	0.573696		non-significant	VFG028978	cyp143	P450_heme-thiolate_protein	ESX-5_(T7SS)|Secretion_system_[Mycobacterium]
MAP_RS03860	7.60555	-0.786579	1.27302	-0.617884	0.536652	0.772737	non-significant	VFG038840	flmH	flagellar-related_3-oxoacyl-ACP_reductase	Polar_flagella|Adherence_[Aeromonas]
MAP_RS03865	6.53444	-1.22988	1.37229	-0.896221	0.370135	0.64175	non-significant	-	-	-	-
MAP_RS03870	7.65802	-2.55083	1.77858	-1.43419	0.151518	0.374266	non-significant	-	-	-	-
MAP_RS03875	24.8773	-1.69791	1.06173	-1.5992	0.109777	0.297765	non-significant	-	-	-	-
MAP_RS03880	37.9328	-1.94642	0.835171	-2.33056	0.0197765	0.0817359	non-significant	-	-	-	-
MAP_RS03885	21.4566	-0.968672	0.749514	-1.2924	0.196219	0.440942	non-significant	VFG010331	mce7A	hypothetical_protein	Mce7|Mammalian_cell_entry_(mce)_operons_[Mycobacterium]
MAP_RS03890	23.121	-0.66813	0.739272	-0.903768	0.366118	0.639251	non-significant	VFG010340	mce7B	hypothetical_protein	Mce7|Mammalian_cell_entry_(mce)_operons_[Mycobacterium]
MAP_RS03895	29.2595	-1.12282	0.739232	-1.5189	0.128789	0.334617	non-significant	VFG010349	mce7C	hypothetical_protein	Mce7|Mammalian_cell_entry_(mce)_operons_[Mycobacterium]
MAP_RS03900	15.4788	-0.285488	0.881849	-0.323738	0.746136	0.899357	non-significant	VFG010359	mce7D	virulence_factor_mce_family_protein	Mce7|Mammalian_cell_entry_(mce)_operons_[Mycobacterium]
MAP_RS03905	3.0404	0.844584	1.83775	0.459575	0.645821		non-significant	VFG027882	mce7E	mce_family_lipoprotein	Mce7|Mammalian_cell_entry_(mce)_operons_[Mycobacterium]
MAP_RS03915	169.865	-0.394396	0.317818	-1.24095	0.214625	0.468747	non-significant	-	-	-	-
MAP_RS03920	22.9472	0.70703	0.717054	0.98602	0.324123	0.600521	non-significant	-	-	-	-
MAP_RS03925	73.2561	0.082359	0.41451	0.19869	0.842505	0.936922	non-significant	-	-	-	-
MAP_RS03930	249.304	-0.153042	0.23996	-0.637781	0.523616	0.76359	non-significant	-	-	-	-
MAP_RS03935	47.886	0.040733	0.502561	0.0810509	0.935402	0.975626	non-significant	-	-	-	-
MAP_RS03940	28.1799	-1.52827	0.71313	-2.14305	0.0321091	0.120642	non-significant	-	-	-	-
MAP_RS03945	10.0114	-0.644193	1.09366	-0.589023	0.555846	0.785673	non-significant	-	-	-	-
MAP_RS03950	3.56863	-0.640212	2.3234	-0.27555	0.782894		non-significant	-	-	-	-
MAP_RS03955	10.3953	0.212931	2.01528	0.105658	0.915854	0.968009	non-significant	-	-	-	-
MAP_RS03960	11.1835	-0.149946	1.00786	-0.148777	0.881729	0.950841	non-significant	VFG028978	cyp143	P450_heme-thiolate_protein	ESX-5_(T7SS)|Secretion_system_[Mycobacterium]
MAP_RS03965	51.3066	-0.505102	0.498671	-1.01289	0.311111	0.586661	non-significant	-	-	-	-
MAP_RS03970	27.9838	-0.354917	0.857759	-0.413773	0.679041	0.859847	non-significant	-	-	-	-
MAP_RS03975	5.71659	-0.642532	1.37724	-0.466534	0.640833	0.836296	non-significant	-	-	-	-
MAP_RS03980	22.4721	0.196235	0.724744	0.270764	0.786572	0.915792	non-significant	-	-	-	-
MAP_RS03985	45.4272	-0.334286	0.534651	-0.625242	0.531812	0.769688	non-significant	-	-	-	-
MAP_RS03990	5.6245	-0.0226061	1.3603	-0.0166185	0.986741	0.993881	non-significant	VFG030419	fadD13	putative_CHAIN-FATTY-ACID-CoA_LIGASE_FADD13_(FATTY-ACYL-CoA_SYNTHETASE)	MymA_operon|Cell_surface_components_[Mycobacterium]
MAP_RS03995	52.3836	0.437887	0.489209	0.89509	0.370739	0.64175	non-significant	-	-	-	-
MAP_RS04000	13.6812	-7.05846	1.86732	-3.77999	0.000156833	0.00143222	down-regulated	-	-	-	-
MAP_RS04005	83.1605	1.65046	0.395589	4.17216	3.02e-05	0.000329602	up-regulated	-	-	-	-
MAP_RS04010	106.595	0.854975	0.453524	1.88518	0.059405	0.191583	non-significant	-	-	-	-
MAP_RS04015	26.6533	-0.472815	0.663687	-0.712406	0.476213	0.732039	non-significant	-	-	-	-
MAP_RS04020	109.201	0.806877	0.406457	1.98515	0.0471282	0.160116	non-significant	-	-	-	-
MAP_RS04025	54.4366	-0.0459217	0.597952	-0.0767984	0.938784	0.976287	non-significant	-	-	-	-
MAP_RS04030	40.1052	0.533974	0.544301	0.981026	0.32658	0.602712	non-significant	-	-	-	-
MAP_RS04035	695.383	-0.201656	0.153479	-1.3139	0.188879	0.431055	non-significant	-	-	-	-
MAP_RS04040	956.917	-0.157498	0.123275	-1.27762	0.201383	0.448276	non-significant	VFG043691	clbD	putative_3-hydroxyacyl-CoA_dehydrogenase	Colibactin|Toxin_[Klebsiella]
MAP_RS04045	45.9359	0.704272	0.513553	1.37137	0.170259	0.402696	non-significant	-	-	-	-
MAP_RS04050	40.8279	-1.07901	0.79706	-1.35374	0.175821	0.41181	non-significant	-	-	-	-
MAP_RS04055	8.03229	-0.909249	1.18696	-0.766034	0.443656	0.705801	non-significant	-	-	-	-
MAP_RS04060	30.8773	0.402634	0.616645	0.652944	0.513792	0.758089	non-significant	-	-	-	-
MAP_RS04065	32.0099	0.132985	0.694272	0.191546	0.848098	0.938963	non-significant	-	-	-	-
MAP_RS04070	105.195	-0.330257	0.523336	-0.631061	0.528001	0.766428	non-significant	-	-	-	-
MAP_RS04075	8.46062	-2.0185	1.81277	-1.11349	0.265499	0.537396	non-significant	-	-	-	-
MAP_RS04080	11.9098	-0.181248	0.984946	-0.184018	0.853999	0.940831	non-significant	-	-	-	-
MAP_RS04085	129.136	-0.192301	0.325707	-0.590413	0.554914	0.784985	non-significant	-	-	-	-
MAP_RS04090	19.9541	0.426667	0.758805	0.562288	0.57392	0.79796	non-significant	-	-	-	-
MAP_RS04095	448.227	0.244482	0.221347	1.10452	0.269367	0.540487	non-significant	-	-	-	-
MAP_RS04100	87.3095	-0.0265699	0.385787	-0.068872	0.945091	0.978278	non-significant	-	-	-	-
MAP_RS04105	73.6373	0.60059	0.428894	1.40032	0.161416	0.389926	non-significant	-	-	-	-
MAP_RS04110	62.2183	0.483511	0.586769	0.824023	0.409926	0.681059	non-significant	-	-	-	-
MAP_RS04115	115.393	-0.858023	0.406455	-2.11099	0.034773	0.128366	non-significant	-	-	-	-
MAP_RS04120	28.0098	1.41508	0.674707	2.09733	0.0359643	0.131312	non-significant	-	-	-	-
MAP_RS04125	104.594	1.10729	0.367131	3.01607	0.00256074	0.015941	up-regulated	-	-	-	-
MAP_RS04130	213.654	1.05615	0.248483	4.25038	2.13e-05	0.000243056	up-regulated	-	-	-	-
MAP_RS04135	334.442	-1.72727	0.207041	-8.34265	7.26e-17	3.6e-15	down-regulated	-	-	-	-
MAP_RS04140	20.9628	-0.669403	0.746107	-0.897194	0.369616	0.641745	non-significant	-	-	-	-
MAP_RS04145	120.981	1.56476	0.334036	4.68439	2.81e-06	3.91e-05	up-regulated	-	-	-	-
MAP_RS04155	37.4955	0.972645	0.777344	1.25124	0.210846	0.461903	non-significant	-	-	-	-
MAP_RS04160	30.7617	0.469704	0.657499	0.71438	0.474992	0.731276	non-significant	-	-	-	-
MAP_RS04165	137.439	0.220038	0.30437	0.722928	0.469724	0.72764	non-significant	-	-	-	-
MAP_RS04170	7.64912	-6.21921	2.12172	-2.93121	0.00337647	0.0200241	down-regulated	-	-	-	-
MAP_RS04175	24.4304	-0.0514766	1.84223	-0.0279425	0.977708	0.991638	non-significant	-	-	-	-
MAP_RS04180	86.3801	0.397945	0.522782	0.761207	0.446534	0.708241	non-significant	-	-	-	-
MAP_RS04185	7.86411	-0.643564	1.17582	-0.547332	0.584151	0.802578	non-significant	-	-	-	-
MAP_RS04190	11.4027	-0.635689	1.93405	-0.328682	0.742396	0.898575	non-significant	-	-	-	-
MAP_RS04195	90.5508	-0.749757	0.388615	-1.9293	0.0536931	0.177165	non-significant	-	-	-	-
MAP_RS04200	90.1679	0.605688	0.575185	1.05303	0.292326	0.568624	non-significant	-	-	-	-
MAP_RS04205	756.546	0.0671068	0.140913	0.476227	0.633912	0.832274	non-significant	-	-	-	-
MAP_RS04210	128.256	0.394104	0.312612	1.26068	0.207424	0.457195	non-significant	-	-	-	-
MAP_RS04215	99.3805	1.29446	0.371467	3.48473	0.000492632	0.00391081	up-regulated	VFG039369	CBUD_0821	PhnB	Unclssification
MAP_RS04220	97.0421	0.251683	0.364649	0.690205	0.490065	0.74363	non-significant	-	-	-	-
MAP_RS04225	38.5087	0.0417448	0.560795	0.0744387	0.940661	0.976972	non-significant	-	-	-	-
MAP_RS04230	251.414	-0.00287408	0.258818	-0.0111046	0.99114	0.995111	non-significant	-	-	-	-
MAP_RS04235	16.8236	1.82242	0.8565	2.12775	0.0333579	0.123826	non-significant	-	-	-	-
MAP_RS04240	232.409	2.58625	0.538182	4.80553	1.54e-06	2.25e-05	up-regulated	-	-	-	-
MAP_RS04245	30.2308	-1.12833	0.638908	-1.76603	0.0773902	0.232926	non-significant	-	-	-	-
MAP_RS04250	41.1143	1.50784	0.550674	2.73817	0.00617812	0.0331772	up-regulated	VFG009844	prrB	hypothetical_protein	PrrA/B|Regulation_[Mycobacterium]
MAP_RS04255	112.146	0.523665	0.486816	1.07569	0.282065	0.557368	non-significant	VFG022918	prrA	two-component_response_transcriptional_regulatory_protein_PrrA	PrrA/B|Regulation_[Mycobacterium]
MAP_RS04260	3.32936	1.02624	1.96955	0.521056	0.602328		non-significant	-	-	-	-
MAP_RS04265	99.994	-1.64101	0.427454	-3.83904	0.000123518	0.0011516	down-regulated	-	-	-	-
MAP_RS04270	19.2809	-0.382092	0.824253	-0.463562	0.642962	0.837606	non-significant	-	-	-	-
MAP_RS04280	7.01119	-0.359954	1.23598	-0.29123	0.770876	0.908267	non-significant	-	-	-	-
MAP_RS04285	146.309	0.956498	0.292847	3.2662	0.00109	0.0076405	non-significant	-	-	-	-
MAP_RS04290	57.5058	0.68399	0.521191	1.31236	0.189398	0.431055	non-significant	-	-	-	-
MAP_RS04295	16.5332	0.52989	0.964335	0.549488	0.582671	0.802065	non-significant	-	-	-	-
MAP_RS04300	18.6429	0.667725	0.841347	0.793638	0.427406	0.693152	non-significant	VFG031403	ctpV	metal_cation_transporting_P-type_ATPase_ctpV	Copper_exporter|Copper_uptake_[Mycobacterium]
MAP_RS04305	112.288	-2.14936	2.82697	-0.760306	0.447071	0.70828	non-significant	-	-	-	-
MAP_RS04310	99.7061	-0.172001	0.455595	-0.37753	0.705779	0.874103	non-significant	-	-	-	-
MAP_RS04315	49.2955	0.1528	0.489631	0.312072	0.754986	0.903114	non-significant	-	-	-	-
MAP_RS04320	43.1453	-1.77301	0.58864	-3.01204	0.00259496	0.0160543	down-regulated	-	-	-	-
MAP_RS04325	29.4497	-1.20013	0.757552	-1.58423	0.113142	0.305521	non-significant	-	-	-	-
MAP_RS04335	16.8192	-0.108565	1.01075	-0.10741	0.914464	0.96705	non-significant	-	-	-	-
MAP_RS04340	31.1092	-0.193764	0.625468	-0.309791	0.75672	0.903114	non-significant	-	-	-	-
MAP_RS04350	10.3011	-6.64845	1.97759	-3.36189	0.000774103	0.00571525	down-regulated	-	-	-	-
MAP_RS04355	87.1541	1.25298	0.378868	3.30717	0.000942444	0.00672288	up-regulated	-	-	-	-
MAP_RS04360	585.096	-0.0643295	0.294624	-0.218345	0.82716	0.931421	non-significant	-	-	-	-
MAP_RS04365	161.476	-0.790639	0.315904	-2.50278	0.0123221	0.0567155	non-significant	-	-	-	-
MAP_RS04370	322.618	-0.761011	0.244907	-3.10735	0.00188773	0.0122458	non-significant	-	-	-	-
MAP_RS04375	257.744	-1.16394	0.259837	-4.47948	7.48e-06	9.26e-05	down-regulated	-	-	-	-
MAP_RS04380	27.6092	0.324555	0.716855	0.452749	0.650729	0.842627	non-significant	-	-	-	-
MAP_RS04395	67.7372	-0.944243	0.496434	-1.90205	0.0571643	0.185864	non-significant	-	-	-	-
MAP_RS04400	22.1191	-0.191651	0.735263	-0.260657	0.794357	0.920089	non-significant	-	-	-	-
MAP_RS04405	26.3285	-0.568331	0.726927	-0.781827	0.434316	0.697816	non-significant	-	-	-	-
MAP_RS04410	11.49	-1.1158	1.02937	-1.08397	0.278379	0.552486	non-significant	VFG029817	Rv0926	dihydrodipicolinate_reductase	Unclssification
MAP_RS04415	12.3638	-1.26774	0.978882	-1.29509	0.19529	0.439593	non-significant	VFG049999	dhbA	2,3-dihydro-2,3-dihydroxybenzoate_dehydrogenase	Bacillibactin|Iron_acquisition_[Bacillus], Brucebactin|Iron_uptake_[Brucella]
MAP_RS04420	214.227	0.189734	0.259952	0.729878	0.465465	0.724397	non-significant	-	-	-	-
MAP_RS04425	86.0275	0.27926	0.417564	0.668783	0.503634	0.749747	non-significant	-	-	-	-
MAP_RS04430	39.7492	0.649825	0.587233	1.10659	0.268472	0.539372	non-significant	-	-	-	-
MAP_RS04435	80.6122	0.704989	0.439971	1.60235	0.109077	0.29667	non-significant	-	-	-	-
MAP_RS04440	20.9216	-0.191095	0.798467	-0.239327	0.810852	0.925882	non-significant	-	-	-	-
MAP_RS04445	36.8329	-0.575672	0.567887	-1.01371	0.310722	0.586205	non-significant	-	-	-	-
MAP_RS04450	131.985	0.34968	0.34193	1.02267	0.306466	0.580909	non-significant	-	-	-	-
MAP_RS04455	255.829	0.51277	0.272083	1.88461	0.0594829	0.191583	non-significant	-	-	-	-
MAP_RS04460	16.6468	1.49136	0.847049	1.76066	0.078296	0.234245	non-significant	-	-	-	-
MAP_RS04465	11.9289	0.356161	0.978595	0.363952	0.715894	0.881185	non-significant	-	-	-	-
MAP_RS04470	13.6938	-0.915467	1.1713	-0.781583	0.43446	0.697816	non-significant	-	-	-	-
MAP_RS04475	278.061	-0.636982	0.228949	-2.7822	0.00539919	0.0295298	non-significant	-	-	-	-
MAP_RS04480	21.5721	-0.272929	0.958855	-0.28464	0.77592	0.910803	non-significant	-	-	-	-
MAP_RS04485	76.7934	-0.0540596	0.414707	-0.130356	0.896285	0.957008	non-significant	-	-	-	-
MAP_RS04490	139.534	-0.383233	0.300296	-1.27618	0.201891	0.448659	non-significant	-	-	-	-
MAP_RS04495	745.924	-0.565082	0.141145	-4.00355	6.24e-05	0.000622274	non-significant	-	-	-	-
MAP_RS04500	8.69617	0.265061	1.15619	0.229255	0.818671	0.929233	non-significant	-	-	-	-
MAP_RS04505	27.2093	0.432697	0.873271	0.49549	0.620254	0.826113	non-significant	-	-	-	-
MAP_RS04510	92.7748	-0.0905137	0.382953	-0.236357	0.813155	0.927402	non-significant	-	-	-	-
MAP_RS04515	62.4638	0.182935	0.441385	0.414456	0.67854	0.859484	non-significant	VFG013531	pgi	glucose-6-phosphate_isomerase	Exopolysaccharide|Immune_evasion_[Haemophilus]
MAP_RS04520	294.537	0.170902	0.342339	0.499218	0.617626	0.823762	non-significant	-	-	-	-
MAP_RS04525	117.264	0.951999	0.378057	2.51813	0.0117978	0.0549331	non-significant	-	-	-	-
MAP_RS04535	65.2344	-1.77004	0.498245	-3.55254	0.000381531	0.00314723	down-regulated	VFG042906	cfcV	prepillin_peptidase	Unclssification
MAP_RS04540	121.563	-0.973384	0.386118	-2.52095	0.0117039	0.0545591	non-significant	-	-	-	-
MAP_RS04545	166.603	-1.46187	0.347731	-4.20402	2.62e-05	0.000295286	down-regulated	-	-	-	-
MAP_RS04550	17.6764	0.0304172	0.805279	0.0377723	0.969869	0.988359	non-significant	-	-	-	-
MAP_RS04555	25.6537	0.640089	0.720181	0.88879	0.374116	0.644811	non-significant	-	-	-	-
MAP_RS04560	170.545	0.58817	0.280147	2.09951	0.0357722	0.130818	non-significant	-	-	-	-
MAP_RS04565	32.4474	0.0923131	0.603777	0.152893	0.878483	0.949984	non-significant	-	-	-	-
MAP_RS04570	18.4919	-1.20994	1.13284	-1.06806	0.285494	0.560859	non-significant	VFG011184	wbmQ	putative_formyl_transferase	LPS|Endotoxin_[Bordetella]
MAP_RS04575	43.9403	-0.739018	0.612775	-1.20602	0.22781	0.48959	non-significant	-	-	-	-
MAP_RS04585	95.6562	0.643807	0.392231	1.6414	0.100714	0.282027	non-significant	-	-	-	-
MAP_RS04590	57.5501	1.04772	0.488314	2.14558	0.0319065	0.120165	non-significant	-	-	-	-
MAP_RS04595	44.025	0.22423	0.589917	0.380104	0.703868	0.872544	non-significant	-	-	-	-
MAP_RS04600	123.227	-0.0364245	0.373157	-0.0976118	0.922241	0.969891	non-significant	-	-	-	-
MAP_RS04605	30.1104	1.45024	0.66951	2.16612	0.0303022	0.114931	non-significant	-	-	-	-
MAP_RS04610	61.9279	0.857355	0.444216	1.93004	0.0536018	0.17701	non-significant	VFG044398	pdtorfO	putative_acyl-CoA_dehydrogenase	Unclssification
MAP_RS04615	39.4378	0.899642	0.553276	1.62603	0.103944	0.286924	non-significant	-	-	-	-
MAP_RS04620	71.4657	0.640009	0.506566	1.26343	0.206436	0.455979	non-significant	-	-	-	-
MAP_RS04625	80.5204	-0.347364	0.431522	-0.804972	0.420836	0.689187	non-significant	VFG029181	fadE14	acyl-CoA_dehydrogenase_FADE13	Mycobactin|Iron_uptake_[Mycobacterium]
MAP_RS04630	53.0566	0.742327	0.475665	1.56061	0.118616	0.315833	non-significant	-	-	-	-
MAP_RS04635	77.9678	-9.5686	1.52675	-6.2673	3.67e-10	8.77e-09	down-regulated	-	-	-	-
MAP_RS04640	317.06	1.47762	0.216231	6.83351	8.29e-12	2.58e-10	up-regulated	VFG009859	mprA	hypothetical_protein	MprA/B|Regulation_[Mycobacterium]
MAP_RS04645	124.334	2.03163	0.333399	6.09368	1.1e-09	2.46e-08	up-regulated	VFG027253	mprB	two_component_system_sensor_kinase_mprB	MprA/B|Regulation_[Mycobacterium]
MAP_RS04650	394.927	1.84473	0.196828	9.37234	7.09e-21	4.9e-19	up-regulated	VFG019089	htrA/degP	trypsin_domain_protein	Serine_protease|Protease_[Streptococcus]
MAP_RS04655	413.023	1.15287	0.238342	4.83706	1.32e-06	1.94e-05	up-regulated	-	-	-	-
MAP_RS04660	255.947	-0.676419	0.240316	-2.8147	0.00488229	0.027152	non-significant	-	-	-	-
MAP_RS04665	75.257	0.110137	0.646254	0.170423	0.864677	0.945063	non-significant	-	-	-	-
MAP_RS04670	717.262	-1.67809	0.204519	-8.20502	2.31e-16	1.05e-14	down-regulated	-	-	-	-
MAP_RS04675	4.01581	-0.909572	2.22711	-0.408409	0.682974		non-significant	-	-	-	-
MAP_RS04680	115.643	-0.538292	0.386582	-1.39244	0.163789	0.393192	non-significant	VFG038117	ABK1_0100	galU	Unclssification
MAP_RS04685	31.8184	-0.943952	0.618197	-1.52695	0.126775	0.330946	non-significant	-	-	-	-
MAP_RS04690	22.5357	-0.533255	0.879342	-0.606425	0.544232	0.775623	non-significant	-	-	-	-
MAP_RS04695	130.607	-0.574856	0.344109	-1.67056	0.0948079	0.270909	non-significant	-	-	-	-
MAP_RS04705	88.652	0.78506	0.524143	1.4978	0.134186	0.344399	non-significant	-	-	-	-
MAP_RS04710	17.9442	0.0760827	0.949037	0.0801683	0.936103	0.975626	non-significant	-	-	-	-
MAP_RS04715	30.4625	-0.905194	0.688335	-1.31505	0.188493	0.431055	non-significant	-	-	-	-
MAP_RS04720	7.45476	-2.50562	1.79435	-1.39639	0.162596	0.391264	non-significant	-	-	-	-
MAP_RS04725	5.64189	-2.5208	1.56102	-1.61484	0.106346	0.291019	non-significant	-	-	-	-
MAP_RS04730	9.16549	-1.88445	1.38203	-1.36353	0.172715	0.406108	non-significant	-	-	-	-
MAP_RS04735	21.249	-1.20833	0.788377	-1.53269	0.125353	0.328882	non-significant	VFG011694	CJJ81176_1424	capsular_biosynthesis_sugar_kinase,_putative	Unclssification
MAP_RS04740	34.8584	-0.778855	0.605257	-1.28682	0.198158	0.444056	non-significant	VFG017748	JJD26997_1756	phosphoheptose_isomerase	Unclssification
MAP_RS04745	13.8101	1.00158	1.10554	0.905961	0.364957	0.638356	non-significant	VFG011816	CFF8240_1415	D,D-heptose_1,7-bisphosphate_phosphatase	Unclssification
MAP_RS04750	8.43306	-0.40511	1.39129	-0.291176	0.770917	0.908267	non-significant	-	-	-	-
MAP_RS04755	7.13985	-1.70628	1.9033	-0.896485	0.369994	0.64175	non-significant	-	-	-	-
MAP_RS04760	29.0679	0.972293	0.644465	1.50868	0.13138	0.338716	non-significant	-	-	-	-
MAP_RS04765	160.108	0.142043	0.298997	0.475065	0.634741	0.832954	non-significant	-	-	-	-
MAP_RS04770	44.0666	0.947719	0.53655	1.76632	0.0773423	0.232926	non-significant	-	-	-	-
MAP_RS04775	16.7231	-0.582263	0.834383	-0.697836	0.48528	0.740031	non-significant	-	-	-	-
MAP_RS04780	30.574	1.17857	0.634457	1.8576	0.0632261	0.200058	non-significant	-	-	-	-
MAP_RS04785	36.1946	-0.0378978	0.585202	-0.0647602	0.948365	0.978941	non-significant	VFG026700	mbtI	anthranilate_synthase_component_I	Mycobactin|Iron_uptake_[Mycobacterium]
MAP_RS04790	2.58421	-1.06154	2.46911	-0.42993	0.667247		non-significant	-	-	-	-
MAP_RS04795	5.49649	1.67586	1.43068	1.17137	0.241448	0.506981	non-significant	-	-	-	-
MAP_RS04800	45.3465	-1.21174	0.559927	-2.1641	0.0304567	0.115298	non-significant	-	-	-	-
MAP_RS04805	28.8615	-1.57425	0.669657	-2.35084	0.0187313	0.0787127	non-significant	VFG045467	cdpA	cyclic_di-GMP_phosphodiesterase	Unclssification
MAP_RS04810	57.6592	0.76255	0.498213	1.53057	0.125876	0.329367	non-significant	-	-	-	-
MAP_RS04815	30.2236	1.29868	0.633932	2.04861	0.0405005	0.142677	non-significant	-	-	-	-
MAP_RS04820	38.1711	-0.313301	0.558317	-0.561152	0.574694	0.798024	non-significant	-	-	-	-
MAP_RS04825	35.1882	-0.558164	0.58345	-0.956661	0.338738	0.614736	non-significant	-	-	-	-
MAP_RS04830	14.4192	-0.903354	0.925631	-0.975933	0.329098	0.605104	non-significant	-	-	-	-
MAP_RS04835	4.36107	-0.30085	1.51559	-0.198504	0.842651		non-significant	-	-	-	-
MAP_RS04840	11.2126	0.420419	0.999633	0.420573	0.674067	0.857164	non-significant	-	-	-	-
MAP_RS04845	17.3215	-0.472493	1.34179	-0.352137	0.724735	0.885812	non-significant	-	-	-	-
MAP_RS04850	21.4136	-0.177858	0.744154	-0.239007	0.8111	0.925882	non-significant	-	-	-	-
MAP_RS04855	25.0798	-0.581751	0.730316	-0.796575	0.425698	0.692107	non-significant	VFG005952	STER_1065	UDP-N-acetylglucosamine:LPS_N-acetylglucosamine_transferase	Unclssification
MAP_RS04860	10.4091	-1.44871	1.83363	-0.790076	0.429483	0.694423	non-significant	VFG005966	gbs1241	beta-1,4-galactosyltransferase	Unclssification
MAP_RS04865	5.48421	-1.96819	1.47622	-1.33327	0.182443	0.420595	non-significant	-	-	-	-
MAP_RS04870	8.55439	-0.0611605	1.31563	-0.0464878	0.962921	0.984661	non-significant	-	-	-	-
MAP_RS04875	23.9582	-0.538844	0.73032	-0.737818	0.460625	0.720059	non-significant	-	-	-	-
MAP_RS04880	15.552	-0.950765	1.16488	-0.816188	0.414392	0.684507	non-significant	VFG048910	-	undecaprenyl-phosphate_galactose_phosphotransferase	Unclssification
MAP_RS04885	24.8513	0.0317789	0.822827	0.0386216	0.969192	0.98792	non-significant	VFG048807	-	dTDP-4-dehydrorhamnose_3,5-epimerase	Unclssification
MAP_RS04890	7.86422	-0.643506	1.20719	-0.533061	0.593991	0.809674	non-significant	VFG022321	PPE26	PPE_family_protein	ESX-5_(T7SS)|Secretion_system_[Mycobacterium]
MAP_RS04900	59.0736	-0.187034	0.745304	-0.250949	0.801853	0.923338	non-significant	-	-	-	-
MAP_RS04905	24.9181	0.413209	0.680415	0.607289	0.543659	0.775357	non-significant	-	-	-	-
MAP_RS04910	47.2007	-0.156221	0.549241	-0.284431	0.77608	0.910803	non-significant	-	-	-	-
MAP_RS04915	14.3669	1.64236	0.95772	1.71486	0.0863704	0.252928	non-significant	-	-	-	-
MAP_RS04920	62.6342	-2.388	0.606607	-3.93665	8.26e-05	0.00080014	down-regulated	-	-	-	-
MAP_RS04925	46.2719	-0.136124	0.528969	-0.257338	0.796918	0.920778	non-significant	-	-	-	-
MAP_RS04930	4.28658	-2.7392	2.09333	-1.30854	0.190691		non-significant	-	-	-	-
MAP_RS04935	218.475	-2.07699	0.273611	-7.59104	3.17e-14	1.26e-12	down-regulated	-	-	-	-
MAP_RS04940	42.3369	-0.572421	0.58075	-0.985657	0.324301	0.600521	non-significant	-	-	-	-
MAP_RS04945	30.106	-0.427584	0.629383	-0.679371	0.496903	0.7458	non-significant	-	-	-	-
MAP_RS04950	79.5832	-4.07244	0.583369	-6.98091	2.93e-12	9.7e-11	down-regulated	VFG029151	fadD33	ligase	Mycobactin|Iron_uptake_[Mycobacterium]
MAP_RS04955	39.1239	-0.941925	0.602642	-1.56299	0.118054	0.31531	non-significant	-	-	-	-
MAP_RS04960	168.845	-0.807436	0.278237	-2.90198	0.00370816	0.0216391	non-significant	-	-	-	-
MAP_RS04965	59.5398	0.116766	0.459137	0.254317	0.799251	0.922337	non-significant	-	-	-	-
MAP_RS04970	26.2113	0.690616	0.670005	1.03076	0.302653	0.57707	non-significant	-	-	-	-
MAP_RS04975	41.1958	-0.26713	0.723345	-0.369298	0.711905	0.878301	non-significant	-	-	-	-
MAP_RS04980	100.123	-0.493396	0.391487	-1.26031	0.207557	0.457195	non-significant	-	-	-	-
MAP_RS04985	39.9731	-0.390235	0.588314	-0.66331	0.507132	0.75244	non-significant	VFG047250	lpxA/glmU	UDP-N-acetylglucosamine_pyrophosphorylase/glucosamine-1-phosphate_N-acetyltransferase	LPS|Serum_resistance_and_immune_evastion_[Francisella]
MAP_RS04995	219.471	0.787593	0.263012	2.99452	0.00274879	0.0169017	non-significant	-	-	-	-
MAP_RS05005	71.2599	1.09683	0.414771	2.64442	0.00818302	0.0412568	up-regulated	-	-	-	-
MAP_RS05010	60.5041	1.1986	0.465567	2.5745	0.0100386	0.0482552	up-regulated	-	-	-	-
MAP_RS05015	74.5755	0.759624	0.565371	1.34359	0.179083	0.415996	non-significant	-	-	-	-
MAP_RS05020	91.0083	-0.483226	0.379187	-1.27437	0.202531	0.449583	non-significant	VFG018662	eno	enolase	Streptococcal_enolase|Enzyme_[Streptococcus]
MAP_RS05025	51.0614	0.365589	0.496594	0.736193	0.461613	0.720235	non-significant	-	-	-	-
MAP_RS05030	52.9916	1.45002	0.504188	2.87595	0.00402814	0.023169	up-regulated	-	-	-	-
MAP_RS05035	28.9304	0.0646679	0.845786	0.0764589	0.939054	0.976314	non-significant	-	-	-	-
MAP_RS05040	15.6237	2.80574	1.00818	2.78298	0.00538629	0.0294995	up-regulated	-	-	-	-
MAP_RS05045	42.4059	0.737335	0.621478	1.18642	0.235456	0.5005	non-significant	VFG022941	mprA	two_component_response_transcriptional_regulatory_protein_MprA	MprA/B|Regulation_[Mycobacterium]
MAP_RS05050	47.4879	0.87016	0.5081	1.71258	0.0867906	0.253973	non-significant	-	-	-	-
MAP_RS05055	11.528	0.0478048	1.01026	0.0473194	0.962259	0.984608	non-significant	-	-	-	-
MAP_RS05060	13.0884	-0.683357	0.938329	-0.728271	0.466448	0.724802	non-significant	-	-	-	-
MAP_RS05065	17.7957	0.559824	0.809783	0.691326	0.489361	0.743124	non-significant	-	-	-	-
MAP_RS05080	95.7151	1.36304	0.403805	3.37548	0.000736861	0.00548345	up-regulated	VFG027156	phoR	signal_transduction_histidine_kinase	PhoP/R|Regulation_[Mycobacterium]
MAP_RS05085	270.784	0.577425	0.219083	2.63564	0.00839785	0.0420837	non-significant	VFG009802	phoP	DNA-binding_response_regulator_PhoP	PhoPQ|Regulation_[Salmonella], PhoP/R|Regulation_[Mycobacterium]
MAP_RS05090	5197.39	-0.73936	0.100022	-7.39196	1.45e-13	5.45e-12	non-significant	VFG009112	esxN	hypothetical_protein	ESX-5_(T7SS)|Secretion_system_[Mycobacterium]
MAP_RS05095	6562.24	-0.840119	0.124935	-6.72445	1.76e-11	5.23e-10	non-significant	VFG008340	esxM	hypothetical_protein	ESX-5_(T7SS)|Secretion_system_[Mycobacterium]
MAP_RS05100	13.5997	-0.162667	0.916295	-0.177527	0.859095	0.942559	non-significant	VFG023522	PPE26	PPE_family_protein	ESX-5_(T7SS)|Secretion_system_[Mycobacterium]
MAP_RS05120	22.6056	1.1628	0.728193	1.59684	0.110302	0.298987	non-significant	-	-	-	-
MAP_RS05125	38.0883	-0.0529018	0.57412	-0.0921442	0.926583	0.97141	non-significant	-	-	-	-
MAP_RS05130	15.0183	0.895595	1.01025	0.886507	0.375345	0.646373	non-significant	-	-	-	-
MAP_RS05135	23.4643	1.23483	0.739793	1.66916	0.0950851	0.271306	non-significant	-	-	-	-
MAP_RS05140	31.6758	0.0631822	0.636543	0.0992584	0.920933	0.969798	non-significant	VFG030406	fadD13	Putative_chain-fatty-acid-CoA_ligase_FadD13_(fatty-acyl-CoA_synthetase)	MymA_operon|Cell_surface_components_[Mycobacterium]
MAP_RS05145	27.8705	0.17665	1.84484	0.0957537	0.923716	0.970159	non-significant	-	-	-	-
MAP_RS05150	10.0793	-1.19057	1.0858	-1.09649	0.272865	0.545461	non-significant	-	-	-	-
MAP_RS05155	13.3871	-0.609023	1.8797	-0.324	0.745938	0.899357	non-significant	-	-	-	-
MAP_RS05160	34.1154	0.567683	0.596544	0.951619	0.34129	0.617399	non-significant	-	-	-	-
MAP_RS05165	3.56918	-0.639729	2.32347	-0.275334	0.78306		non-significant	-	-	-	-
MAP_RS05170	142.155	0.298916	0.338709	0.882514	0.377499	0.648689	non-significant	-	-	-	-
MAP_RS05175	99.0112	0.863995	0.366323	2.35856	0.0183461	0.0774205	non-significant	-	-	-	-
MAP_RS05180	20.4156	-0.773425	0.877599	-0.881296	0.378158	0.648709	non-significant	-	-	-	-
MAP_RS05185	36.2872	-0.820717	0.591704	-1.38704	0.16543	0.395237	non-significant	-	-	-	-
MAP_RS05190	20.2849	-1.29928	0.779372	-1.66708	0.0954981	0.271722	non-significant	-	-	-	-
MAP_RS05195	1039.5	0.677611	0.118884	5.69975	1.2e-08	2.41e-07	non-significant	-	-	-	-
MAP_RS05200	117.214	-0.556744	0.329168	-1.69137	0.0907665	0.262731	non-significant	-	-	-	-
MAP_RS05205	105.212	0.0840491	0.338687	0.248161	0.804009	0.9239	non-significant	-	-	-	-
MAP_RS05210	29.705	-0.338701	0.803337	-0.421618	0.673304	0.856913	non-significant	VFG017693	lipF	lipase_LipU	Lipase|Lipid_and_fatty_acid_metabolism_[Mycobacterium]
MAP_RS05215	35.3056	0.171152	0.583357	0.293392	0.769222	0.907266	non-significant	VFG044286	pbtD	pyridoxal-phosphate_dependent_enzyme	Unclssification
MAP_RS05220	76.6204	-1.6311	0.51062	-3.19435	0.00140146	0.00935792	down-regulated	-	-	-	-
MAP_RS05225	20.8893	-1.08302	1.25921	-0.860075	0.389748	0.660118	non-significant	-	-	-	-
MAP_RS05230	802.441	-0.128188	0.160548	-0.798437	0.424617	0.691351	non-significant	-	-	-	-
MAP_RS05235	17.2817	-0.466656	0.91973	-0.507384	0.611886	0.819322	non-significant	-	-	-	-
MAP_RS05240	146.289	0.729636	0.296836	2.45805	0.0139695	0.0629257	non-significant	-	-	-	-
MAP_RS05245	688.284	0.67105	0.143734	4.66869	3.03e-06	4.18e-05	non-significant	VFG039536	CBU_1566	Coxiella_Dot/Icm_type_IVB_secretion_system_translocated_effector_	Unclssification
MAP_RS05255	5.02835	-5.61397	2.40963	-2.3298	0.0198166		non-significant	-	-	-	-
MAP_RS05275	8.50576	-1.74562	1.84115	-0.948113	0.343072	0.617869	non-significant	-	-	-	-
MAP_RS05280	52.2387	-1.37827	0.826756	-1.66708	0.095499	0.271722	non-significant	-	-	-	-
MAP_RS05285	8.15318	-0.520848	1.27422	-0.408759	0.682716	0.862322	non-significant	-	-	-	-
MAP_RS05290	23.5383	-1.00885	0.717286	-1.40648	0.15958	0.387732	non-significant	-	-	-	-
MAP_RS05295	28.9648	-0.975098	0.727521	-1.3403	0.180147	0.417656	non-significant	-	-	-	-
MAP_RS05300	50.2468	1.85151	0.511612	3.61897	0.000295775	0.00250161	up-regulated	VFG029717	mps1	fatty-acid-CoA_ligase	Unclssification
MAP_RS05305	33.7824	-0.706409	0.5959	-1.18545	0.23584	0.500785	non-significant	VFG044201	ascF	diaminobutyrate--2-oxoglutarate_aminotransferase	T3SS|Secretion_system_[Aeromonas]
MAP_RS05310	35.8818	-1.41918	0.646517	-2.19512	0.0281553	0.108429	non-significant	-	-	-	-
MAP_RS05315	44.5675	-0.810157	0.553731	-1.46309	0.143444	0.360091	non-significant	VFG023491	mycP5	proline_rich_membrane-anchored_mycosin_MycP5	ESX-5_(T7SS)|Secretion_system_[Mycobacterium]
MAP_RS05320	80.1722	-0.0531371	0.39357	-0.135013	0.892602	0.956021	non-significant	-	-	-	-
MAP_RS05325	16.0654	0.222124	0.964595	0.230277	0.817877	0.929135	non-significant	-	-	-	-
MAP_RS05330	6.83339	-0.0570503	2.10575	-0.0270927	0.978386	0.991638	non-significant	-	-	-	-
MAP_RS05335	146.61	0.662963	0.297399	2.22921	0.0258002	0.101306	non-significant	VFG009924	relA	RelA	(p)ppGpp_synthesis_and_hydrolysis|Regulation_[Mycobacterium], RelA|Regulation_[Legionella]
MAP_RS05340	9.40093	0.198631	1.2553	0.158234	0.874273	0.948055	non-significant	-	-	-	-
MAP_RS05345	12.1789	-0.108668	1.1272	-0.0964051	0.923199	0.969891	non-significant	VFG015387	ppkA	serine/threonine_protein_kinase_PpkA	Hcp_secretion_island-1_encoded_type_VI_secretion_system_(H-T6SS)|Secretion_system_[Pseudomonas]
MAP_RS05350	95.6314	-1.83557	0.428031	-4.28839	1.8e-05	0.000212205	down-regulated	-	-	-	-
MAP_RS05355	96.3489	0.19055	0.373648	0.509973	0.610071	0.818764	non-significant	-	-	-	-
MAP_RS05360	25.0946	-0.384617	0.698796	-0.550399	0.582046	0.802065	non-significant	-	-	-	-
MAP_RS05365	18.6538	0.666118	0.783564	0.850112	0.395263	0.664685	non-significant	-	-	-	-
MAP_RS05375	42.778	-0.716575	0.540076	-1.3268	0.184573	0.423073	non-significant	-	-	-	-
MAP_RS05380	10.4157	0.849764	1.04823	0.810669	0.417556	0.685955	non-significant	-	-	-	-
MAP_RS05385	451.505	0.556312	0.207137	2.68571	0.00723751	0.0374389	non-significant	-	-	-	-
MAP_RS05390	23.1248	-0.451518	0.948402	-0.476084	0.634015	0.832274	non-significant	-	-	-	-
MAP_RS05395	83.01	0.0635217	0.442618	0.143514	0.885885	0.952148	non-significant	-	-	-	-
MAP_RS05400	49.2974	-0.306128	0.641906	-0.476904	0.63343	0.83221	non-significant	-	-	-	-
MAP_RS05405	57.0325	0.507859	0.466789	1.08798	0.276602	0.550595	non-significant	-	-	-	-
MAP_RS05410	75.3403	0.278921	0.398837	0.699335	0.484343	0.739989	non-significant	-	-	-	-
MAP_RS05415	27.1634	1.35613	0.700426	1.93615	0.0528492	0.175536	non-significant	-	-	-	-
MAP_RS05420	57.9314	-0.357409	0.474521	-0.753199	0.45133	0.711899	non-significant	-	-	-	-
MAP_RS05430	18.8728	0.358365	0.825292	0.434228	0.664123	0.851335	non-significant	-	-	-	-
MAP_RS05435	19.644	0.0654465	1.15258	0.0567826	0.954718	0.980742	non-significant	-	-	-	-
MAP_RS05440	130.812	-0.69515	0.580628	-1.19724	0.231214	0.493839	non-significant	-	-	-	-
MAP_RS05445	16.0628	-0.484105	0.851904	-0.568263	0.569857	0.79629	non-significant	-	-	-	-
MAP_RS05450	80.8171	0.405575	0.3981	1.01878	0.308308	0.583022	non-significant	-	-	-	-
MAP_RS05455	10.5799	-0.453662	1.05354	-0.430607	0.666754	0.85155	non-significant	-	-	-	-
MAP_RS05460	15.5735	0.217085	0.876166	0.247767	0.804315	0.923925	non-significant	-	-	-	-
MAP_RS05465	9.14876	-0.423772	1.18562	-0.357427	0.720773	0.883393	non-significant	-	-	-	-
MAP_RS05470	32.3052	-1.648	0.673884	-2.44552	0.0144642	0.0648623	non-significant	-	-	-	-
MAP_RS05475	12.1333	-0.23118	0.95882	-0.241109	0.809471	0.925882	non-significant	-	-	-	-
MAP_RS05480	24.7901	0.770154	0.689514	1.11695	0.264015	0.535646	non-significant	-	-	-	-
MAP_RS05485	62.6861	-1.55601	0.534627	-2.91046	0.00360894	0.0212351	down-regulated	-	-	-	-
MAP_RS05490	166.894	-0.55723	0.499525	-1.11552	0.264628	0.536346	non-significant	-	-	-	-
MAP_RS05495	140.927	0.177339	0.294633	0.601898	0.547242	0.778528	non-significant	-	-	-	-
MAP_RS05500	38.6065	-2.56463	0.726156	-3.53179	0.000412755	0.00335646	down-regulated	-	-	-	-
MAP_RS05505	89.2481	0.895296	0.417928	2.14223	0.0321751	0.120777	non-significant	-	-	-	-
MAP_RS05510	15.9645	-1.12264	1.14428	-0.981095	0.326546	0.602712	non-significant	-	-	-	-
MAP_RS05515	2.99548	0.343791	2.54164	0.135264	0.892403		non-significant	-	-	-	-
MAP_RS05520	18.4361	-0.904551	0.953704	-0.948461	0.342895	0.617869	non-significant	-	-	-	-
MAP_RS05525	39.4459	-0.273422	0.616768	-0.443314	0.657539	0.847067	non-significant	-	-	-	-
MAP_RS05530	37.2872	0.00875776	0.5702	0.0153591	0.987746	0.994193	non-significant	-	-	-	-
MAP_RS05535	87.6131	-1.80116	0.454808	-3.96025	7.49e-05	0.000739299	down-regulated	-	-	-	-
MAP_RS05540	22.1584	-1.57071	0.811993	-1.93439	0.0530648	0.175926	non-significant	-	-	-	-
MAP_RS05545	6.57428	-0.190468	1.30026	-0.146485	0.883539	0.951184	non-significant	-	-	-	-
MAP_RS05550	6.20001	-1.78381	1.39005	-1.28327	0.199397	0.445835	non-significant	-	-	-	-
MAP_RS05555	3.09752	-0.825875	1.8907	-0.436809	0.66225		non-significant	VFG030679	sugC	ABC_transporter_ATP-binding_protein	Trehalose-recycling_ABC_transporter|Cell_surface_components_[Mycobacterium]
MAP_RS05560	56.4685	0.0801975	0.482463	0.166225	0.86798	0.946093	non-significant	-	-	-	-
MAP_RS05565	81.5519	0.136099	0.420994	0.32328	0.746483	0.899505	non-significant	VFG042099	mlr6361	hypothetical_protein	Unclssification
MAP_RS05570	60.8127	0.133313	0.461101	0.289118	0.772491	0.908986	non-significant	-	-	-	-
MAP_RS05575	41.0052	-0.254311	0.55128	-0.46131	0.644576	0.837907	non-significant	-	-	-	-
MAP_RS05580	183.589	-1.03237	0.279301	-3.69626	0.000218803	0.00190278	down-regulated	-	-	-	-
MAP_RS05585	43.9194	0.41804	0.554377	0.754071	0.450807	0.711809	non-significant	-	-	-	-
MAP_RS05590	243.048	0.44412	0.229475	1.93537	0.0529447	0.175708	non-significant	-	-	-	-
MAP_RS05595	109.144	0.68286	0.356914	1.91324	0.0557178	0.182793	non-significant	-	-	-	-
MAP_RS05600	38.3474	2.06879	0.76483	2.7049	0.00683256	0.0359944	up-regulated	-	-	-	-
MAP_RS05605	40.8765	0.548791	0.538415	1.01927	0.308074	0.582854	non-significant	-	-	-	-
MAP_RS05610	7.70106	-6.22856	2.17867	-2.85888	0.00425143	0.0241759	down-regulated	-	-	-	-
MAP_RS05615	11.6238	0.732348	0.990197	0.739599	0.459544	0.719827	non-significant	VFG027132	phoR	putative_sensor_histidine_kinase_PhoR	PhoP/R|Regulation_[Mycobacterium]
MAP_RS05620	36.9127	2.15364	0.688861	3.12637	0.00176976	0.0115178	up-regulated	VFG031746	regX3	response_regulator_with_CheY-like_receiver_domain_and_winged-helix_DNA-binding_domain	RegX3|Regulation_[Mycobacterium]
MAP_RS05625	2.39718	-4.54543	3.10091	-1.46584	0.142692		non-significant	-	-	-	-
MAP_RS05630	10.3444	-2.68118	1.19576	-2.24225	0.0249452	0.0985274	non-significant	-	-	-	-
MAP_RS05635	12.0738	-1.38183	1.23007	-1.12337	0.261279	0.534174	non-significant	-	-	-	-
MAP_RS05640	16.2811	-7.3095	1.81091	-4.03637	5.43e-05	0.000553384	down-regulated	-	-	-	-
MAP_RS05645	8.5903	-0.646246	1.12413	-0.574885	0.565369	0.792516	non-significant	-	-	-	-
MAP_RS05650	3.79244	-0.781146	1.63059	-0.479057	0.631898		non-significant	-	-	-	-
MAP_RS05655	3.22687	2.67547	2.75444	0.971332	0.331383		non-significant	VFG030724	sugC	carbohydrate_ABC_transporter_ATP-binding_protein,_CUT1_family	Trehalose-recycling_ABC_transporter|Cell_surface_components_[Mycobacterium]
MAP_RS05665	16.8704	-0.703928	0.835712	-0.842309	0.399615	0.670316	non-significant	-	-	-	-
MAP_RS05670	26.5725	-0.341345	0.759357	-0.449518	0.653058	0.843932	non-significant	-	-	-	-
MAP_RS05675	42.2987	-1.06584	0.683017	-1.56049	0.118644	0.315833	non-significant	-	-	-	-
MAP_RS05680	7.54526	-1.81045	1.31661	-1.37508	0.169105	0.400676	non-significant	-	-	-	-
MAP_RS05685	12.3636	-1.26781	1.00308	-1.26391	0.206263	0.455979	non-significant	VFG049120	allB	allantoinase	Allantoin_utilization|Nutritional_factor_[Klebsiella]
MAP_RS05690	31.6952	-0.824322	0.638613	-1.2908	0.196773	0.441692	non-significant	-	-	-	-
MAP_RS05695	12.932	-1.06291	1.01187	-1.05044	0.293518	0.569837	non-significant	VFG047726	carA	carbamoyl_phosphate_synthase_small_subunit	Pyrimidine_biosynthesis|Nutritional_virulence__[Francisella]
MAP_RS05700	16.1305	-0.809129	0.884513	-0.914774	0.36031	0.633824	non-significant	VFG047708	carB	carbamoyl_phosphate_synthase_large_subunit	Pyrimidine_biosynthesis|Nutritional_virulence__[Francisella]
MAP_RS05705	15.5876	-1.31694	0.887907	-1.48319	0.138023	0.350211	non-significant	-	-	-	-
MAP_RS05710	186.922	0.355636	0.27402	1.29785	0.19434	0.438659	non-significant	-	-	-	-
MAP_RS05715	1878.75	0.0787413	0.123256	0.638844	0.522924	0.76359	non-significant	-	-	-	-
MAP_RS05720	120.626	-0.810057	0.322821	-2.50931	0.0120968	0.056	non-significant	-	-	-	-
MAP_RS05725	902.475	0.116213	0.242242	0.47974	0.631412	0.832154	non-significant	-	-	-	-
MAP_RS05730	160.243	0.119481	0.277235	0.430975	0.666487	0.851527	non-significant	-	-	-	-
MAP_RS05735	265.048	0.385484	0.228898	1.68409	0.0921646	0.265056	non-significant	-	-	-	-
MAP_RS05740	58.2367	1.7553	0.488438	3.59369	0.000326023	0.00272865	up-regulated	VFG030216	mymA	Putative_monooxygenase_(hydroxylase)	MymA_operon|Cell_surface_components_[Mycobacterium]
MAP_RS05745	7.02858	-2.40457	1.3838	-1.73765	0.0822717	0.243834	non-significant	VFG016039	pvdJ	thermophilic_carboxylesterase_Est2	Pyoverdine|Iron_uptake_[Pseudomonas]
MAP_RS05750	36.9535	-0.493405	0.62336	-0.791525	0.428638	0.694026	non-significant	-	-	-	-
MAP_RS05755	7.24357	0.453349	1.20337	0.376732	0.706373	0.874222	non-significant	-	-	-	-
MAP_RS05760	154.081	-0.704006	0.339761	-2.07206	0.0382596	0.137071	non-significant	-	-	-	-
MAP_RS05765	641.437	4.542	0.214691	21.156	2.43e-99	9.74e-96	up-regulated	-	-	-	-
MAP_RS05770	17.9546	0.0745663	0.951884	0.0783355	0.937561	0.97572	non-significant	-	-	-	-
MAP_RS05775	13.7816	0.509211	0.905135	0.562579	0.573721	0.79796	non-significant	-	-	-	-
MAP_RS05780	118.975	0.891091	0.401654	2.21856	0.026517	0.10301	non-significant	VFG046607	rpe	D-ribulose-phosphate_3-epimerase	Capsule|Serum_resistance_and_immune_evastion_[Francisella]
MAP_RS05785	21.6012	0.867399	0.871073	0.995782	0.319356	0.595072	non-significant	-	-	-	-
MAP_RS05790	210.226	0.419237	0.251658	1.6659	0.0957332	0.2719	non-significant	-	-	-	-
MAP_RS05795	566.953	0.5732	0.154753	3.70398	0.000212247	0.00185786	non-significant	VFG030057	lprG	LprG_protein	Lipoprotein|Cell_surface_components_[Mycobacterium]
MAP_RS05800	24.1414	0.876585	0.909356	0.963963	0.335065	0.610025	non-significant	-	-	-	-
MAP_RS05805	252.383	-0.0716648	0.23447	-0.305647	0.759874	0.903884	non-significant	-	-	-	-
MAP_RS05810	241.336	0.965878	0.302344	3.19463	0.00140009	0.00935792	non-significant	-	-	-	-
MAP_RS05815	167.11	1.23133	0.286139	4.30325	1.68e-05	0.00019904	up-regulated	-	-	-	-
MAP_RS05820	2498.36	0.809425	0.118793	6.81376	9.51e-12	2.93e-10	non-significant	VFG029470	MAP1143c	hypothetical_protein	Unclssification
MAP_RS05830	26.9964	1.17199	0.664432	1.76389	0.0777497	0.233657	non-significant	-	-	-	-
MAP_RS05835	33.8949	0.948323	0.591264	1.60389	0.108738	0.296149	non-significant	-	-	-	-
MAP_RS05840	66.9917	0.484366	0.443903	1.09115	0.275206	0.548906	non-significant	-	-	-	-
MAP_RS05845	54.3252	0.84353	0.473893	1.78	0.0750756	0.227841	non-significant	-	-	-	-
MAP_RS05850	36.0964	0.373685	0.570994	0.654446	0.512824	0.7578	non-significant	-	-	-	-
MAP_RS05855	11.1383	-0.283668	0.991311	-0.286155	0.77476	0.910587	non-significant	-	-	-	-
MAP_RS05860	9.05666	-0.0398768	1.09743	-0.0363365	0.971014	0.989274	non-significant	VFG029057	PPE26	PPE_family_protein	ESX-5_(T7SS)|Secretion_system_[Mycobacterium]
MAP_RS05865	7.41174	0.157653	1.20894	0.130406	0.896245	0.957008	non-significant	VFG022322	PPE26	PPE_family_protein	ESX-5_(T7SS)|Secretion_system_[Mycobacterium]
MAP_RS05870	23.8276	0.855093	1.07571	0.794912	0.426665	0.692509	non-significant	-	-	-	-
MAP_RS05875	10.9998	0.486382	1.00642	0.483279	0.628898	0.831822	non-significant	VFG022324	PPE26	hypothetical_protein	ESX-5_(T7SS)|Secretion_system_[Mycobacterium]
MAP_RS05880	49.5182	0.468913	0.532634	0.880367	0.378661	0.649005	non-significant	VFG030292	adhD	diacylglycerol_O-acyltransferase	MymA_operon|Cell_surface_components_[Mycobacterium]
MAP_RS05885	3.82245	0.938947	2.43123	0.386202	0.699347		non-significant	-	-	-	-
MAP_RS05890	28.6401	0.378393	0.667588	0.566807	0.570845	0.796838	non-significant	-	-	-	-
MAP_RS05895	31.1937	0.0572965	0.663305	0.0863804	0.931164	0.973666	non-significant	VFG030402	fadD13	acyl-CoA_synthetase	MymA_operon|Cell_surface_components_[Mycobacterium]
MAP_RS05900	81.0833	-0.364747	0.538099	-0.677844	0.49787	0.74588	non-significant	-	-	-	-
MAP_RS05905	25.3184	-2.01454	0.737375	-2.73205	0.00629421	0.0336698	down-regulated	-	-	-	-
MAP_RS05910	5.88455	-1.00885	1.35523	-0.744412	0.456628	0.717328	non-significant	-	-	-	-
MAP_RS05915	2.65012	-0.457776	1.9522	-0.234492	0.814603		non-significant	-	-	-	-
MAP_RS05920	390.661	-0.435971	0.22878	-1.90564	0.0566975	0.184947	non-significant	VFG005353	plr/gapA	glyceraldehyde-3-phosphate_dehydrogenase	Streptococcal_plasmin_receptor/GAPDH|Adherence_[Streptococcus]
MAP_RS05925	165.349	-0.354875	0.280712	-1.2642	0.206158	0.455979	non-significant	-	-	-	-
MAP_RS05930	146.084	-0.329474	0.324017	-1.01684	0.309228	0.584212	non-significant	-	-	-	-
MAP_RS05935	684.369	0.717712	0.148607	4.8296	1.37e-06	2.01e-05	non-significant	-	-	-	-
MAP_RS05940	49.971	-1.84458	0.565868	-3.25974	0.00111513	0.00773639	down-regulated	-	-	-	-
MAP_RS05945	24.3705	0.354367	0.689257	0.514129	0.607162	0.81874	non-significant	-	-	-	-
MAP_RS05950	9.90926	-0.286641	1.06002	-0.270411	0.786844	0.915792	non-significant	-	-	-	-
MAP_RS05955	28.4297	-0.395488	0.64195	-0.616073	0.537846	0.772737	non-significant	-	-	-	-
MAP_RS05960	27.402	0.171091	0.651226	0.262721	0.792766	0.919665	non-significant	-	-	-	-
MAP_RS05965	123.158	1.39947	0.32784	4.26875	1.97e-05	0.000227763	up-regulated	-	-	-	-
MAP_RS05970	40.423	0.0225764	0.554347	0.0407262	0.967514	0.986468	non-significant	-	-	-	-
MAP_RS05975	56.5271	-0.122056	0.462119	-0.264123	0.791685	0.919355	non-significant	-	-	-	-
MAP_RS05980	79.4637	0.545963	0.388887	1.40391	0.160346	0.388485	non-significant	-	-	-	-
MAP_RS05985	157.843	0.268014	0.283308	0.946014	0.344142	0.617975	non-significant	-	-	-	-
MAP_RS05990	111.111	0.289689	0.356285	0.813083	0.41617	0.685955	non-significant	-	-	-	-
MAP_RS05995	108.799	-0.191976	0.345175	-0.55617	0.578095	0.799166	non-significant	-	-	-	-
MAP_RS06000	23.79	-0.452177	0.70873	-0.63801	0.523467	0.76359	non-significant	VFG008555	pks2	Putative_polyketide_synthase_Pks2	Sulfolipid-1_biosynthesis_and_transport|Cell_surface_components_[Mycobacterium]
MAP_RS06005	4.1736	-1.45388	2.15598	-0.674346	0.500091		non-significant	-	-	-	-
MAP_RS06010	26.129	0.83501	0.708224	1.17902	0.23839	0.503268	non-significant	-	-	-	-
MAP_RS06015	24.3755	-2.1565	0.770731	-2.79799	0.0051422	0.0283174	down-regulated	-	-	-	-
MAP_RS06020	28.4511	-0.397051	0.690674	-0.574874	0.565377	0.792516	non-significant	VFG008680	ddrA	daunorubicin_resistance_ABC_transporter_ATP-binding_subunit	PDIM_(phthiocerol_dimycocerosate)_and_PGL_(phenolic_glycolipid)_biosynthesis_and_transport|Cell_surface_components_[Mycobacterium]
MAP_RS06025	28.5581	-0.699599	0.644028	-1.08629	0.277352	0.550992	non-significant	-	-	-	-
MAP_RS06030	183.86	0.500359	0.276303	1.81091	0.0701555	0.216349	non-significant	-	-	-	-
MAP_RS06035	247.775	0.162848	0.232777	0.699588	0.484184	0.739989	non-significant	-	-	-	-
MAP_RS06040	112.689	0.316864	0.341938	0.926671	0.354098	0.628688	non-significant	-	-	-	-
MAP_RS06045	167.719	0.187563	0.291827	0.642718	0.520407	0.761872	non-significant	-	-	-	-
MAP_RS06050	73.3072	1.12141	0.464982	2.41172	0.0158773	0.0697175	non-significant	-	-	-	-
MAP_RS06055	81.9062	1.50336	0.429575	3.49965	0.000465862	0.0037204	up-regulated	-	-	-	-
MAP_RS06060	157.199	0.510825	0.2898	1.76268	0.077955	0.233923	non-significant	-	-	-	-
MAP_RS06065	6.78792	-0.275912	1.34117	-0.205725	0.837005	0.934335	non-significant	-	-	-	-
MAP_RS06070	68.8713	1.25721	0.485072	2.59181	0.00954735	0.0465071	up-regulated	-	-	-	-
MAP_RS06080	19.7474	-0.112777	0.769283	-0.1466	0.883447	0.951184	non-significant	VFG029814	fadE5	acyl-CoA_dehydrogenase	Unclssification
MAP_RS06085	1331.5	-0.612246	0.142862	-4.28558	1.82e-05	0.000214282	non-significant	-	-	-	-
MAP_RS06090	109.905	-0.472135	0.365534	-1.29163	0.196485	0.441293	non-significant	-	-	-	-
MAP_RS06095	123.495	-0.558079	0.316319	-1.76429	0.0776833	0.233633	non-significant	VFG016110	pchH	probable_ATP-binding_component_of_ABC_transporter	Pyochelin|Iron_uptake_[Pseudomonas]
MAP_RS06100	202.999	0.296892	0.288184	1.03022	0.302909	0.57707	non-significant	-	-	-	-
MAP_RS06105	103.86	1.2494	0.383289	3.25968	0.0011154	0.00773639	up-regulated	-	-	-	-
MAP_RS06110	183.427	1.50445	0.266958	5.63551	1.75e-08	3.41e-07	up-regulated	-	-	-	-
MAP_RS06115	49.3744	0.411735	0.513141	0.802382	0.422332	0.689385	non-significant	-	-	-	-
MAP_RS06120	46.4808	-0.791214	0.518312	-1.52652	0.126881	0.330946	non-significant	-	-	-	-
MAP_RS06125	40.9263	-0.131119	0.569741	-0.230138	0.817984	0.929135	non-significant	-	-	-	-
MAP_RS06130	276.429	0.161611	0.225538	0.716557	0.473647	0.729917	non-significant	-	-	-	-
MAP_RS06135	92.7674	0.759485	0.389602	1.94939	0.0512491	0.171358	non-significant	-	-	-	-
MAP_RS06140	127.563	1.58749	0.321614	4.93599	7.97e-07	1.22e-05	up-regulated	-	-	-	-
MAP_RS06150	90.022	-1.03075	0.563703	-1.82854	0.0674681	0.209674	non-significant	VFG038840	flmH	flagellar-related_3-oxoacyl-ACP_reductase	Polar_flagella|Adherence_[Aeromonas]
MAP_RS06155	99.7847	-0.738517	0.396746	-1.86143	0.062683	0.198608	non-significant	-	-	-	-
MAP_RS06160	9.14799	-0.424015	1.26599	-0.334927	0.73768	0.895627	non-significant	-	-	-	-
MAP_RS06165	184.131	0.865302	0.320858	2.69684	0.00700016	0.0365412	non-significant	-	-	-	-
MAP_RS06170	103.685	1.1295	0.379532	2.97603	0.00292008	0.0177642	up-regulated	-	-	-	-
MAP_RS06175	13.8528	0.253636	0.906932	0.279663	0.779736	0.912956	non-significant	-	-	-	-
MAP_RS06180	89.9965	-0.0939953	0.395669	-0.237561	0.812222	0.926899	non-significant	-	-	-	-
MAP_RS06185	8.30653	-1.44402	1.9133	-0.754727	0.450413	0.711468	non-significant	-	-	-	-
MAP_RS06190	84.4325	2.64885	3.18293	0.832205	0.405293	0.676445	non-significant	-	-	-	-
MAP_RS06195	23.5837	1.3756	0.889401	1.54666	0.121946	0.322057	non-significant	-	-	-	-
MAP_RS06200	9.64625	4.39859	1.51147	2.91015	0.00361257	0.0212351	up-regulated	-	-	-	-
MAP_RS06205	16.803	1.32042	1.12776	1.17083	0.241666	0.506981	non-significant	VFG009864	mprA	two_component_transcriptional_regulator,_winged_helix_family	MprA/B|Regulation_[Mycobacterium]
MAP_RS06210	3.87764	1.35895	1.69184	0.803238	0.421837		non-significant	VFG009817	phoR	two_component_system_response_phosphate_sensor_kinase,_PhoR	PhoP/R|Regulation_[Mycobacterium]
MAP_RS06215	12.5369	1.00855	0.969954	1.0398	0.298434	0.574601	non-significant	-	-	-	-
MAP_RS06220	91.0379	-0.0371191	0.383359	-0.096826	0.922865	0.969891	non-significant	-	-	-	-
MAP_RS06225	40.3245	-0.20979	0.584074	-0.359183	0.719458	0.882186	non-significant	-	-	-	-
MAP_RS06230	52.77	-0.169631	0.502155	-0.337805	0.73551	0.894463	non-significant	-	-	-	-
MAP_RS06235	33.1771	1.20875	0.617534	1.95738	0.0503032	0.168758	non-significant	-	-	-	-
MAP_RS06240	95.5734	0.576077	0.362843	1.58767	0.11236	0.303743	non-significant	-	-	-	-
MAP_RS06245	15.6277	-0.847873	0.866284	-0.978747	0.327705	0.603477	non-significant	VFG029606	atf	hypothetical_protein	Unclssification
MAP_RS06250	12.2353	-0.521633	0.963068	-0.541636	0.588069	0.805777	non-significant	-	-	-	-
MAP_RS06255	65.536	-0.952814	0.463476	-2.0558	0.0398018	0.141083	non-significant	VFG002225	gmd	GDP-mannose_4,6-dehydratase	LPS|Immune_evasion_[Brucella]
MAP_RS06260	53.4166	-0.111581	0.533189	-0.209272	0.834236	0.934092	non-significant	VFG002764	y1080	nucleotide_di-P-sugar_epimerase_or_dehydratase	Unclssification
MAP_RS06265	163.428	0.0708939	0.27689	0.256036	0.797923	0.921223	non-significant	VFG007951	MAP1234	hypothetical_protein	Unclssification
MAP_RS06270	20.7067	0.148006	0.785881	0.188331	0.850617	0.939965	non-significant	VFG007937	drrC	DrrC	PDIM_(phthiocerol_dimycocerosate)_and_PGL_(phenolic_glycolipid)_biosynthesis_and_transport|Cell_surface_components_[Mycobacterium]
MAP_RS06275	20.5905	-0.227074	0.80055	-0.283647	0.776681	0.911242	non-significant	VFG007923	ddrB	DrrB	PDIM_(phthiocerol_dimycocerosate)_and_PGL_(phenolic_glycolipid)_biosynthesis_and_transport|Cell_surface_components_[Mycobacterium]
MAP_RS06280	105.163	-0.360675	0.365468	-0.986884	0.3237	0.600521	non-significant	VFG007909	ddrA	DrrA	PDIM_(phthiocerol_dimycocerosate)_and_PGL_(phenolic_glycolipid)_biosynthesis_and_transport|Cell_surface_components_[Mycobacterium]
MAP_RS06285	52.585	-0.376177	0.479922	-0.783829	0.43314	0.696954	non-significant	VFG029455	mmpL4b	hypothetical_protein	Unclssification
MAP_RS06290	79.3103	-1.25297	0.437536	-2.86369	0.00418741	0.0239241	down-regulated	VFG029432	mmpL4a	hypothetical_protein	Unclssification
MAP_RS06295	169.171	-1.68259	0.556751	-3.02217	0.00250973	0.0156721	down-regulated	VFG029387	mmpS4	hypothetical_protein	Unclssification
MAP_RS06300	367.614	-0.634947	0.199831	-3.17742	0.00148594	0.00983023	non-significant	VFG023984	mbtH	protein_mbtH	Mycobactin|Iron_uptake_[Mycobacterium]
MAP_RS06305	58.3505	-0.180864	0.453883	-0.398483	0.690274	0.866869	non-significant	VFG029684	mps1	hypothetical_protein	Unclssification
MAP_RS06310	112.682	0.670846	0.373571	1.79577	0.0725317	0.221969	non-significant	-	-	-	-
MAP_RS06315	67.7951	-0.273151	0.532155	-0.513293	0.607746	0.818764	non-significant	-	-	-	-
MAP_RS06320	149.561	-1.82415	0.573153	-3.18266	0.0014593	0.009686	down-regulated	-	-	-	-
MAP_RS06325	90.2798	-0.686066	0.369694	-1.85577	0.0634864	0.200264	non-significant	-	-	-	-
MAP_RS06330	13.8078	0.147354	0.911786	0.161611	0.871612	0.946876	non-significant	-	-	-	-
MAP_RS06335	15.797	0.173123	0.894041	0.193641	0.846457	0.937934	non-significant	-	-	-	-
MAP_RS06340	13.6659	-2.15055	1.67256	-1.28578	0.19852	0.444618	non-significant	-	-	-	-
MAP_RS06345	52.8301	-0.234236	0.577892	-0.405329	0.685236	0.863057	non-significant	-	-	-	-
MAP_RS06350	29.3367	-0.418478	0.893303	-0.468461	0.639455	0.835391	non-significant	-	-	-	-
MAP_RS06355	20.2789	-0.673368	0.996295	-0.675871	0.499122	0.7463	non-significant	-	-	-	-
MAP_RS06360	28.89	-2.79957	1.47257	-1.90115	0.0572829	0.185949	non-significant	-	-	-	-
MAP_RS06365	45.5244	-1.09555	0.57642	-1.9006	0.057354	0.186029	non-significant	VFG049999	dhbA	2,3-dihydro-2,3-dihydroxybenzoate_dehydrogenase	Bacillibactin|Iron_acquisition_[Bacillus], Brucebactin|Iron_uptake_[Brucella]
MAP_RS06370	45.2336	0.356065	0.568075	0.626791	0.530796	0.768495	non-significant	-	-	-	-
MAP_RS06375	40.5899	1.68889	1.0294	1.64065	0.100871	0.282027	non-significant	-	-	-	-
MAP_RS06380	104.022	0.21116	0.345214	0.61168	0.54075	0.773133	non-significant	-	-	-	-
MAP_RS06390	14.8201	-2.97246	1.53501	-1.93645	0.0528132	0.175536	non-significant	-	-	-	-
MAP_RS06395	5.99527	-0.472719	1.45808	-0.324207	0.745781	0.899357	non-significant	VFG030400	fadD13	fatty-acid--CoA_ligase	MymA_operon|Cell_surface_components_[Mycobacterium]
MAP_RS06400	15.2944	0.168167	0.896212	0.187642	0.851157	0.940025	non-significant	-	-	-	-
MAP_RS06405	17.3414	-2.56214	1.56311	-1.63913	0.101187	0.282099	non-significant	-	-	-	-
MAP_RS06410	151.709	0.214536	0.321511	0.667273	0.504598	0.74979	non-significant	-	-	-	-
MAP_RS06415	32.4537	-0.256395	0.701257	-0.365622	0.714647	0.880732	non-significant	-	-	-	-
MAP_RS06420	7.44682	0.359788	1.39477	0.257956	0.796441	0.920684	non-significant	-	-	-	-
MAP_RS06425	66.7765	-0.40372	0.446546	-0.904096	0.365945	0.639251	non-significant	-	-	-	-
MAP_RS06430	37.9765	-0.783812	0.589176	-1.33035	0.183403	0.421353	non-significant	-	-	-	-
MAP_RS06435	22.5133	1.35468	0.769236	1.76107	0.0782264	0.234212	non-significant	-	-	-	-
MAP_RS06440	30.0106	1.33456	0.637095	2.09475	0.0361928	0.131892	non-significant	-	-	-	-
MAP_RS06445	62.1724	0.841787	0.442154	1.90383	0.0569321	0.185481	non-significant	-	-	-	-
MAP_RS06450	99.6518	0.944918	0.398954	2.36849	0.0178608	0.0760125	non-significant	VFG014101	PA3157	probable_acetyltransferase	Unclssification
MAP_RS06455	163.045	0.336149	0.285212	1.17859	0.23856	0.503361	non-significant	-	-	-	-
MAP_RS06460	29.4177	0.0160198	0.627033	0.0255486	0.979617	0.992091	non-significant	-	-	-	-
MAP_RS06465	24.9838	0.470408	0.684362	0.687367	0.491851	0.74424	non-significant	VFG047531	bioA	Adenosylmethionine-8-amino-7-oxononanoate_aminotransferase	Biotin_metabolism|Nutritional_virulence__[Francisella]
MAP_RS06470	37.8904	0.0900539	0.561596	0.160353	0.872603	0.947269	non-significant	VFG047489	bioF	8-amino-7-oxononanoate_synthase	Biotin_metabolism|Nutritional_virulence__[Francisella]
MAP_RS06475	18.0291	0.514128	0.900421	0.570987	0.568009	0.795327	non-significant	-	-	-	-
MAP_RS06480	6.47993	1.44865	2.26547	0.639449	0.522531	0.76359	non-significant	-	-	-	-
MAP_RS06485	4.63669	-3.96497	2.17838	-1.82015	0.0687367		non-significant	-	-	-	-
MAP_RS06490	7.55576	-1.81259	1.4399	-1.25883	0.208092	0.458122	non-significant	-	-	-	-
MAP_RS06495	2.74221	-1.96802	2.38745	-0.824318	0.409759		non-significant	-	-	-	-
MAP_RS06500	12.3941	-0.688835	1.8859	-0.365255	0.714921	0.880799	non-significant	-	-	-	-
MAP_RS06505	29.466	-1.68869	0.718354	-2.35078	0.0187342	0.0787127	non-significant	-	-	-	-
MAP_RS06510	50.1431	-0.0917531	2.9772	-0.0308186	0.975414	0.991638	non-significant	-	-	-	-
MAP_RS06515	97.4509	-0.596872	0.365282	-1.634	0.102258	0.283842	non-significant	VFG047506	bioB	biotin_synthase	Biotin_metabolism|Nutritional_virulence__[Francisella]
MAP_RS06520	507.335	0.193604	0.37982	0.509726	0.610244	0.818764	non-significant	-	-	-	-
MAP_RS06525	20.1651	-0.494282	0.769312	-0.642499	0.520549	0.761872	non-significant	-	-	-	-
MAP_RS06530	111.286	-0.57758	0.387992	-1.48864	0.136583	0.347879	non-significant	-	-	-	-
MAP_RS06540	271.362	-0.0132641	0.222345	-0.0596554	0.95243	0.980079	non-significant	-	-	-	-
MAP_RS06545	268.235	1.48322	0.230171	6.44399	1.16e-10	2.99e-09	up-regulated	-	-	-	-
MAP_RS06550	119.86	2.34886	0.351096	6.69006	2.23e-11	6.45e-10	up-regulated	-	-	-	-
MAP_RS06555	178.124	2.63844	0.325679	8.10133	5.44e-16	2.45e-14	up-regulated	-	-	-	-
MAP_RS06560	24.3366	-2.04649	1.61333	-1.26849	0.204623	0.453473	non-significant	-	-	-	-
MAP_RS06565	154.698	-1.99793	0.304522	-6.56088	5.35e-11	1.45e-09	down-regulated	-	-	-	-
MAP_RS06570	78.6836	-1.4381	0.414987	-3.46542	0.0005294	0.00410515	down-regulated	-	-	-	-
MAP_RS06575	207.636	-0.663171	0.299135	-2.21696	0.0266258	0.103333	non-significant	-	-	-	-
MAP_RS06580	89.4543	-0.514396	0.37274	-1.38004	0.167574	0.398326	non-significant	VFG045298	hisH	imidazole_glycerol_phosphate_synthase_subunit_HisH	Unclssification
MAP_RS06585	95.6753	-0.801678	0.373786	-2.14475	0.0319728	0.120243	non-significant	-	-	-	-
MAP_RS06590	68.235	-1.12126	0.441486	-2.53975	0.0110932	0.0522359	non-significant	-	-	-	-
MAP_RS06595	55.2624	-0.776507	0.535392	-1.45035	0.14696	0.36594	non-significant	VFG045297	hisF	imidazole_glycerol_phosphate_synthase_subunit_HisF	Unclssification
MAP_RS06600	75.0066	-0.618824	0.429503	-1.44079	0.149643	0.370779	non-significant	-	-	-	-
MAP_RS06605	25.2029	-0.727825	0.754595	-0.964524	0.334783	0.609933	non-significant	-	-	-	-
MAP_RS06610	72.8669	-0.10105	0.412536	-0.244948	0.806496	0.924934	non-significant	-	-	-	-
MAP_RS06615	40.0327	-0.0696878	0.543925	-0.12812	0.898054	0.958219	non-significant	VFG026700	mbtI	anthranilate_synthase_component_I	Mycobactin|Iron_uptake_[Mycobacterium]
MAP_RS06620	18.5838	-0.02613	0.938412	-0.0278449	0.977786	0.991638	non-significant	-	-	-	-
MAP_RS06625	126.44	-1.14633	0.386186	-2.96834	0.00299412	0.0181595	down-regulated	-	-	-	-
MAP_RS06630	48.6163	-0.643605	0.507734	-1.2676	0.20494	0.453674	non-significant	-	-	-	-
MAP_RS06635	66.2171	0.0330437	0.465781	0.0709424	0.943444	0.977437	non-significant	-	-	-	-
MAP_RS06640	44.4401	-0.764585	0.533415	-1.43338	0.15175	0.37461	non-significant	VFG032467	lgt	prolipoprotein_diacylglyceryl_transferase	Lipoprotein_diacylglyceryl_transferase|Surface_protein_anchoring_[Listeria]
MAP_RS06645	10.8839	-1.73625	1.83738	-0.944957	0.344681	0.618266	non-significant	-	-	-	-
MAP_RS06650	190.294	0.426546	0.260371	1.63822	0.101375	0.282325	non-significant	-	-	-	-
MAP_RS06655	52.6796	-0.103502	0.501319	-0.20646	0.836432	0.934335	non-significant	-	-	-	-
MAP_RS06660	40.862	-0.166137	0.590107	-0.281537	0.778299	0.91251	non-significant	-	-	-	-
MAP_RS06665	36.1362	-1.1097	0.587	-1.89046	0.0586971	0.189619	non-significant	VFG026750	irtB	hypothetical_protein	ABC_transporter|Iron_uptake_[Mycobacterium]
MAP_RS06670	81.3307	-0.514675	0.467194	-1.10163	0.270623	0.542463	non-significant	VFG022788	irtB	ABC_transporter_ATP-binding_protein	ABC_transporter|Iron_uptake_[Mycobacterium]
MAP_RS06675	317.729	-1.51563	0.23098	-6.56176	5.32e-11	1.45e-09	down-regulated	-	-	-	-
MAP_RS06680	817.636	-0.72373	0.13549	-5.34157	9.21e-08	1.63e-06	non-significant	-	-	-	-
MAP_RS06685	875.539	-1.61782	0.165375	-9.78269	1.34e-22	1.09e-20	down-regulated	-	-	-	-
MAP_RS06690	48.4149	-0.0578012	0.497242	-0.116244	0.907459	0.962435	non-significant	-	-	-	-
MAP_RS06700	105.167	-0.613097	0.389219	-1.5752	0.11521	0.309363	non-significant	VFG011120	bvgA	virulence_factors_transcription_regulator	Two-component_system|Regulation_[Bordetella]
MAP_RS06705	33.9055	-0.816483	0.59805	-1.36524	0.172177	0.405533	non-significant	-	-	-	-
MAP_RS06710	96.4838	-0.503722	0.528201	-0.953656	0.340258	0.616122	non-significant	-	-	-	-
MAP_RS06715	62.208	0.755656	0.447459	1.68877	0.0912631	0.263376	non-significant	-	-	-	-
MAP_RS06720	14.177	0.410496	0.91882	0.446764	0.655045	0.845485	non-significant	-	-	-	-
MAP_RS06725	8.57269	0.696597	1.15841	0.601341	0.547613	0.778703	non-significant	-	-	-	-
MAP_RS06730	833.746	0.320221	0.142016	2.25483	0.0241441	0.0964083	non-significant	-	-	-	-
MAP_RS06735	99.3446	0.62563	0.350093	1.78704	0.0739309	0.22522	non-significant	-	-	-	-
MAP_RS06740	53.4071	0.880461	0.484197	1.8184	0.0690036	0.213453	non-significant	-	-	-	-
MAP_RS06745	15.9681	1.21638	0.975134	1.2474	0.212251	0.464726	non-significant	-	-	-	-
MAP_RS06750	50.1834	2.16234	0.547291	3.95099	7.78e-05	0.000761005	up-regulated	-	-	-	-
MAP_RS06755	78.6	2.18756	0.489927	4.46508	8e-06	9.75e-05	up-regulated	-	-	-	-
MAP_RS06760	57.3915	2.02067	0.481744	4.19449	2.73e-05	0.000305402	up-regulated	VFG044229	PSEEN2498	ABC_transporter_permease/ATP-binding_protein	Unclssification
MAP_RS06765	4.29515	-0.646234	1.52493	-0.423779	0.671727		non-significant	VFG015391	ppkA	protein_kinase	Hcp_secretion_island-1_encoded_type_VI_secretion_system_(H-T6SS)|Secretion_system_[Pseudomonas]
MAP_RS06770	14.2901	-1.70764	1.73249	-0.985655	0.324302	0.600521	non-significant	-	-	-	-
MAP_RS06775	14.1915	1.27736	1.04559	1.22166	0.221836	0.480971	non-significant	-	-	-	-
MAP_RS06780	142.149	1.21473	0.369991	3.28313	0.00102663	0.00727163	up-regulated	-	-	-	-
MAP_RS06785	130.95	1.52115	0.313968	4.84494	1.27e-06	1.88e-05	up-regulated	-	-	-	-
MAP_RS06790	54.7013	1.54535	0.527096	2.93183	0.00336973	0.0200137	up-regulated	-	-	-	-
MAP_RS06795	6.05079	-0.225449	1.38941	-0.162263	0.871099	0.946876	non-significant	VFG009424	mgtC	MgtC/SapB_transporter	Mg2+_transport|Magnesium_uptake_[Salmonella], Magnesium_transport|Magnesium_uptake_[Mycobacterium]
MAP_RS06800	9.32517	0.0502554	1.07319	0.046828	0.96265	0.984661	non-significant	-	-	-	-
MAP_RS06805	244.255	-1.88972	0.378793	-4.98879	6.08e-07	9.55e-06	down-regulated	-	-	-	-
MAP_RS06810	55.8101	-0.115499	0.498806	-0.23155	0.816888	0.929135	non-significant	-	-	-	-
MAP_RS06815	74.754	0.636436	0.44701	1.42376	0.154515	0.378637	non-significant	-	-	-	-
MAP_RS06820	60.9909	0.231485	0.662775	0.349267	0.726889	0.888134	non-significant	-	-	-	-
MAP_RS06825	56.6293	-1.42752	0.73338	-1.94649	0.0515956	0.172086	non-significant	-	-	-	-
MAP_RS06830	23.7114	0.171477	0.712205	0.240769	0.809734	0.925882	non-significant	-	-	-	-
MAP_RS06835	126.776	-1.19642	0.395816	-3.02267	0.00250556	0.0156705	down-regulated	-	-	-	-
MAP_RS06840	68.8515	1.25844	0.438528	2.86968	0.00410886	0.0235657	up-regulated	-	-	-	-
MAP_RS06845	18.7803	-0.758425	0.7998	-0.948269	0.342993	0.617869	non-significant	-	-	-	-
MAP_RS06850	27.1955	-0.220934	0.657778	-0.335879	0.736962	0.895297	non-significant	-	-	-	-
MAP_RS06855	24.419	-7.89403	1.66796	-4.73274	2.22e-06	3.15e-05	down-regulated	-	-	-	-
MAP_RS06860	121.233	-1.11829	0.337668	-3.31179	0.000927009	0.00663639	down-regulated	-	-	-	-
MAP_RS06865	39.3683	0.557404	0.55784	0.99922	0.317688	0.593626	non-significant	-	-	-	-
MAP_RS06870	755.053	-0.650298	0.13717	-4.74083	2.13e-06	3.05e-05	non-significant	-	-	-	-
MAP_RS06875	61.1601	-1.3092	2.78111	-0.470747	0.637821	0.834538	non-significant	-	-	-	-
MAP_RS06880	544.261	-0.0242742	0.192983	-0.125784	0.899903	0.958671	non-significant	-	-	-	-
MAP_RS06885	50.7142	-0.574682	0.550459	-1.04401	0.296483	0.572819	non-significant	-	-	-	-
MAP_RS06890	22.3508	0.0685834	0.727619	0.0942573	0.924905	0.970412	non-significant	-	-	-	-
MAP_RS06895	141.629	-0.740859	0.297384	-2.49126	0.0127292	0.0581222	non-significant	-	-	-	-
MAP_RS06900	249.544	0.0765181	0.235994	0.324238	0.745758	0.899357	non-significant	-	-	-	-
MAP_RS06905	62.1774	0.354002	0.437563	0.80903	0.418498	0.686762	non-significant	-	-	-	-
MAP_RS06910	26.2568	-0.186776	0.711073	-0.262668	0.792807	0.919665	non-significant	-	-	-	-
MAP_RS06915	102.402	-3.20053	0.420676	-7.60806	2.78e-14	1.12e-12	down-regulated	-	-	-	-
MAP_RS06920	127.81	-2.84378	0.478491	-5.94323	2.79e-09	5.9e-08	down-regulated	-	-	-	-
MAP_RS06925	175.205	-2.50575	0.301382	-8.31419	9.24e-17	4.46e-15	down-regulated	-	-	-	-
MAP_RS06930	123.767	-2.56798	0.380549	-6.74809	1.5e-11	4.48e-10	down-regulated	VFG044396	pdtorfM	putative_aminotransferase	Unclssification
MAP_RS06935	102.953	-2.51275	0.579793	-4.33387	1.47e-05	0.00017533	down-regulated	VFG015903	argK	phaseolotoxin-insensitive_ornithine_carbamoyltransferase	Unclssification
MAP_RS06940	75.3801	-2.89576	0.488824	-5.92394	3.14e-09	6.6e-08	down-regulated	-	-	-	-
MAP_RS06945	192.049	-2.90616	0.325817	-8.91961	4.68e-19	2.76e-17	down-regulated	-	-	-	-
MAP_RS06950	104.997	-2.73937	0.526499	-5.203	1.96e-07	3.33e-06	down-regulated	-	-	-	-
MAP_RS06955	112.615	0.49436	0.356556	1.38649	0.165598	0.395404	non-significant	-	-	-	-
MAP_RS06960	47.765	0.490771	0.497745	0.98599	0.324138	0.600521	non-significant	VFG029829	pks	putative_polyketide_synthase_PKS7	Unclssification
MAP_RS06965	15.0714	0.213574	0.882314	0.242062	0.808732	0.925882	non-significant	VFG024736	pks15/1	polyketide_synthase	PDIM_(phthiocerol_dimycocerosate)_and_PGL_(phenolic_glycolipid)_biosynthesis_and_transport|Cell_surface_components_[Mycobacterium]
MAP_RS06970	122.095	0.34785	0.338612	1.02728	0.304287	0.578522	non-significant	-	-	-	-
MAP_RS06975	7.23285	0.457243	1.26687	0.360924	0.718156	0.882186	non-significant	-	-	-	-
MAP_RS06980	17.0813	0.226546	0.872919	0.259528	0.795228	0.920256	non-significant	VFG013719	hmuV	cobalamin/Fe3+-siderophores_transport_system,_ATPase_component	ABC-type_heme_transporter|Iron_uptake_[Corynebacterium]
MAP_RS06985	7.37157	-0.715313	1.28038	-0.558674	0.576384	0.798895	non-significant	-	-	-	-
MAP_RS06990	7.81726	-0.00245703	1.18195	-0.0020788	0.998341	0.999042	non-significant	-	-	-	-
MAP_RS06995	6.22969	-0.565442	1.34565	-0.4202	0.674339	0.857164	non-significant	VFG038839	flmH	short_chain_dehydrogenase/reductase_family_oxidoreductase	Polar_flagella|Adherence_[Aeromonas]
MAP_RS07000	12.1589	-0.644565	1.01111	-0.637481	0.523811	0.76359	non-significant	-	-	-	-
MAP_RS07005	4.62101	-1.65	1.56289	-1.05574	0.291088		non-significant	-	-	-	-
MAP_RS07010	4.01603	-0.909316	1.59738	-0.569255	0.569183		non-significant	VFG005766	cylG	hypothetical_protein	Beta-hemolysin/cytolysin|Toxin_[Streptococcus]
MAP_RS07015	7.50307	-0.311001	1.42218	-0.218678	0.826901	0.931421	non-significant	-	-	-	-
MAP_RS07030	4.76129	0.50276	1.46826	0.342419	0.732036		non-significant	-	-	-	-
MAP_RS07035	4.12719	-0.154967	1.61961	-0.0956816	0.923773		non-significant	-	-	-	-
MAP_RS07045	4.61233	-5.48908	2.50766	-2.18892	0.0286026		non-significant	-	-	-	-
MAP_RS07050	20.7738	-7.66057	1.70921	-4.48194	7.4e-06	9.18e-05	down-regulated	-	-	-	-
MAP_RS07055	24.2801	-1.23049	0.726479	-1.69377	0.0903089	0.261974	non-significant	-	-	-	-
MAP_RS07060	8.13786	-6.30817	2.14115	-2.94616	0.00321747	0.0193096	down-regulated	-	-	-	-
MAP_RS07065	19.8954	0.688069	1.00105	0.687347	0.491864	0.74424	non-significant	-	-	-	-
MAP_RS07070	13.9322	-1.35988	0.973751	-1.39653	0.162554	0.391264	non-significant	-	-	-	-
MAP_RS07075	50.9188	-0.923268	0.577223	-1.5995	0.10971	0.297765	non-significant	VFG022453	ddrA	daunorubicin-DIM-transport_ATP-binding_protein_ABC_transporter_DrrA	PDIM_(phthiocerol_dimycocerosate)_and_PGL_(phenolic_glycolipid)_biosynthesis_and_transport|Cell_surface_components_[Mycobacterium]
MAP_RS07080	8.71863	-1.79211	1.18969	-1.50637	0.131973	0.340025	non-significant	-	-	-	-
MAP_RS07085	4.33172	-2.06113	2.08798	-0.987143	0.323573		non-significant	-	-	-	-
MAP_RS07090	26.1435	-0.0520031	0.665662	-0.0781224	0.937731	0.97572	non-significant	-	-	-	-
MAP_RS07095	30.268	-2.53045	1.51591	-1.66926	0.0950655	0.271306	non-significant	-	-	-	-
MAP_RS07100	10.6822	-0.794132	1.06848	-0.743235	0.45734	0.717884	non-significant	-	-	-	-
MAP_RS07105	13.94	1.83174	1.10196	1.66225	0.0964617	0.272719	non-significant	-	-	-	-
MAP_RS07110	125.714	0.487802	0.467379	1.0437	0.296626	0.572819	non-significant	-	-	-	-
MAP_RS07115	20.9665	-0.12014	0.760844	-0.157904	0.874532	0.94808	non-significant	VFG012182	CAC2076	Predicted_rRNA_methylase,_YQXC_B.subtilis_ortholog	Unclssification
MAP_RS07120	85.5244	1.32366	0.40336	3.28159	0.00103223	0.00729842	up-regulated	-	-	-	-
MAP_RS07125	24.121	0.594814	0.697035	0.853349	0.393466	0.663205	non-significant	VFG037129	recN	DNA_repair_protein_RecN	Recombinational_repair_protein|Stress_adaptation_[Neisseria]
MAP_RS07130	128.792	-0.698078	0.405517	-1.72145	0.0851685	0.250323	non-significant	-	-	-	-
MAP_RS07135	45.6802	-0.982735	0.535764	-1.83427	0.0666139	0.207341	non-significant	-	-	-	-
MAP_RS07140	70.7419	-1.14338	0.574875	-1.98892	0.0467098	0.159505	non-significant	-	-	-	-
MAP_RS07145	23.8161	-0.665664	0.74021	-0.899291	0.368498	0.640474	non-significant	-	-	-	-
MAP_RS07150	16.456	-1.07254	0.853816	-1.25618	0.209052	0.458976	non-significant	VFG012271	fimE	recombinase_involved_in_phase_variation;_regulator_for_fimA	Type_I_fimbriae|Adherence_[Escherichia], Type_I_fimbriae|Adherence_[Klebsiella], Type_I_fimbriae|Adherence_[Aeromonas]
MAP_RS07155	39.3896	1.23123	0.563147	2.18633	0.0287911	0.109927	non-significant	-	-	-	-
MAP_RS07160	98.1651	0.166106	0.358708	0.463067	0.643316	0.837627	non-significant	VFG038724	ASA_1361	SOJ-like_and_chromosome_partitioning_protein	Unclssification
MAP_RS07165	33.5676	-0.491594	0.604041	-0.813841	0.415736	0.685879	non-significant	-	-	-	-
MAP_RS07170	68.4215	-0.660797	0.475658	-1.38923	0.164764	0.394685	non-significant	VFG043456	scpB	segregation_and_condensation_protein_B	Unclssification
MAP_RS07175	26.7138	-0.603759	0.678528	-0.889808	0.373569	0.6447	non-significant	-	-	-	-
MAP_RS07180	21.1104	-0.767127	0.782139	-0.980807	0.326688	0.602712	non-significant	-	-	-	-
MAP_RS07185	56.1871	0.35503	0.459784	0.772166	0.440016	0.70364	non-significant	-	-	-	-
MAP_RS07195	61.9108	0.0798165	0.443948	0.179788	0.857319	0.942066	non-significant	-	-	-	-
MAP_RS07200	118.586	-2.39203	0.373934	-6.39693	1.59e-10	3.92e-09	down-regulated	-	-	-	-
MAP_RS07210	351.542	1.48989	0.200603	7.42707	1.11e-13	4.24e-12	up-regulated	VFG029673	mbtH	hypothetical_protein	Mycobactin|Iron_uptake_[Mycobacterium]
MAP_RS07215	245.941	-0.698586	0.230887	-3.02567	0.00248086	0.0155667	non-significant	VFG029721	mps1	non-ribosomal_peptide_synthase/amino_acid_adenylation_enzyme	Unclssification
MAP_RS07220	159.429	0.812268	0.285532	2.84475	0.00444458	0.0250609	non-significant	VFG015552	phzH	potential_phenazine-modifying_enzyme	Phenazines_biosynthesis|Antimicrobial_activity_[Pseudomonas]
MAP_RS07225	78.0358	0.96696	0.427234	2.2633	0.0236171	0.0944919	non-significant	-	-	-	-
MAP_RS07230	49.8821	0.677641	0.699767	0.96838	0.332855	0.609043	non-significant	-	-	-	-
MAP_RS07235	111.197	0.478933	0.438696	1.09172	0.274956	0.548906	non-significant	-	-	-	-
MAP_RS07245	6.18995	-1.78064	1.94719	-0.914464	0.360473	0.633832	non-significant	-	-	-	-
MAP_RS07250	6.7219	-0.494196	1.26728	-0.389965	0.696562	0.868667	non-significant	-	-	-	-
MAP_RS07255	2.68669	-3.10846	2.49809	-1.24433	0.213378		non-significant	-	-	-	-
MAP_RS07260	5.7377	-0.650086	2.10857	-0.308306	0.757849	0.903114	non-significant	-	-	-	-
MAP_RS07265	31.9708	1.03563	0.611835	1.69266	0.0905208	0.262226	non-significant	-	-	-	-
MAP_RS07270	90.8805	1.69968	0.394586	4.30749	1.65e-05	0.000195845	up-regulated	-	-	-	-
MAP_RS07280	14.3845	0.711005	0.894216	0.795116	0.426546	0.692509	non-significant	-	-	-	-
MAP_RS07285	8.49154	1.15689	1.15503	1.00161	0.31653	0.593066	non-significant	-	-	-	-
MAP_RS07290	3.88961	-5.24425	2.70294	-1.9402	0.0523552		non-significant	-	-	-	-
MAP_RS07295	91.3984	0.575844	0.378628	1.52087	0.128292	0.333977	non-significant	-	-	-	-
MAP_RS07305	3.2536	0.585345	1.80329	0.324598	0.745485		non-significant	-	-	-	-
MAP_RS07310	3.45102	2.08368	1.80874	1.15201	0.249318		non-significant	VFG016039	pvdJ	thermophilic_carboxylesterase_Est2	Pyoverdine|Iron_uptake_[Pseudomonas]
MAP_RS07315	4.64051	-0.108358	2.24507	-0.0482646	0.961505		non-significant	-	-	-	-
MAP_RS07320	26.9697	0.649054	0.784658	0.827181	0.408134	0.679489	non-significant	-	-	-	-
MAP_RS07325	6.06151	-0.229241	1.31951	-0.173732	0.862076	0.943624	non-significant	-	-	-	-
MAP_RS07330	4.35046	-0.295781	1.5781	-0.187428	0.851325		non-significant	-	-	-	-
MAP_RS07335	3.3104	-0.974752	2.33952	-0.416645	0.676938		non-significant	-	-	-	-
MAP_RS07340	15.3645	0.364263	0.968158	0.376243	0.706736	0.874222	non-significant	-	-	-	-
MAP_RS07345	11.2429	1.02294	1.10582	0.925056	0.354937	0.629342	non-significant	VFG016039	pvdJ	thermophilic_carboxylesterase_Est2	Pyoverdine|Iron_uptake_[Pseudomonas]
MAP_RS07350	57.0919	-0.29139	0.457281	-0.637222	0.52398	0.76359	non-significant	-	-	-	-
MAP_RS07355	29.6424	-0.223517	0.701524	-0.318617	0.750017	0.901325	non-significant	-	-	-	-
MAP_RS07360	28.1494	-0.197157	0.669185	-0.294622	0.768282	0.906973	non-significant	-	-	-	-
MAP_RS07365	37.7751	-0.285753	0.608125	-0.469892	0.638432	0.834793	non-significant	-	-	-	-
MAP_RS07375	5.62428	-0.0226375	1.51324	-0.0149596	0.988064	0.994265	non-significant	-	-	-	-
MAP_RS07385	34.676	-0.570565	0.708106	-0.805762	0.42038	0.688722	non-significant	-	-	-	-
MAP_RS07390	3.06796	-4.90099	2.85275	-1.71799	0.0857992		non-significant	VFG030339	chp	Conserved_protein_of_unknown_function,_possible_triacylglycerol_synthase_(diacylglycerol_acyltransferase)	MymA_operon|Cell_surface_components_[Mycobacterium], CHIPS|Immune_evasion_[Staphylococcus]
MAP_RS07395	63.5165	0.464246	0.544131	0.853187	0.393556	0.663205	non-significant	-	-	-	-
MAP_RS07400	16.2119	-1.04096	0.866824	-1.20089	0.229795	0.491595	non-significant	VFG038840	flmH	flagellar-related_3-oxoacyl-ACP_reductase	Polar_flagella|Adherence_[Aeromonas]
MAP_RS07405	5.97675	-1.71493	1.96687	-0.871907	0.383259	0.65299	non-significant	VFG017693	lipF	lipase_LipU	Lipase|Lipid_and_fatty_acid_metabolism_[Mycobacterium]
MAP_RS07410	128.254	0.65432	0.326628	2.00325	0.0451499	0.155917	non-significant	VFG023851	ddrA	daunorubicin_resistance_ATP-binding_protein	PDIM_(phthiocerol_dimycocerosate)_and_PGL_(phenolic_glycolipid)_biosynthesis_and_transport|Cell_surface_components_[Mycobacterium]
MAP_RS07415	7.99583	-0.267706	1.15443	-0.231895	0.81662	0.929135	non-significant	VFG030989	fadE29	acyl-CoA_dehydrogenase_domain-containing_protein	FadE29|Catabolism_of_cholesterol_[Mycobacterium]
MAP_RS07425	8.21978	2.1354	2.22923	0.957907	0.33811	0.614174	non-significant	-	-	-	-
MAP_RS07430	5.92191	1.26809	2.28389	0.555233	0.578735	0.799218	non-significant	-	-	-	-
MAP_RS07435	3.41128	-0.0541441	1.7222	-0.0314389	0.97492		non-significant	-	-	-	-
MAP_RS07445	10.235	-0.695919	1.08341	-0.642342	0.520651	0.761872	non-significant	-	-	-	-
MAP_RS07450	8.88849	0.194805	1.09654	0.177654	0.858995	0.942559	non-significant	VFG030387	tgs4	acyl-CoA_synthetase_(AMP-forming)/AMP-acid_ligase_II	MymA_operon|Cell_surface_components_[Mycobacterium]
MAP_RS07455	42.4002	2.08758	0.55946	3.73142	0.0001904	0.00169249	up-regulated	-	-	-	-
MAP_RS07460	15.6673	1.18457	0.880055	1.34602	0.178297	0.415095	non-significant	-	-	-	-
MAP_RS07465	23.8051	-0.247006	0.720193	-0.342972	0.731619	0.891237	non-significant	-	-	-	-
MAP_RS07470	25.7095	-0.254835	0.829131	-0.307351	0.758576	0.903323	non-significant	-	-	-	-
MAP_RS07475	52.1066	-0.353041	0.486851	-0.725153	0.468358	0.726363	non-significant	VFG028991	cyp143	P450_heme-thiolate_protein	ESX-5_(T7SS)|Secretion_system_[Mycobacterium]
MAP_RS07480	145.287	-0.0257623	0.294529	-0.0874695	0.930298	0.973269	non-significant	-	-	-	-
MAP_RS07485	62.8054	1.32911	0.474561	2.80072	0.00509881	0.0281558	up-regulated	-	-	-	-
MAP_RS07490	13.2728	-1.26111	1.80599	-0.698294	0.484994	0.740031	non-significant	-	-	-	-
MAP_RS07495	75.193	-0.806754	0.407869	-1.97797	0.0479317	0.162159	non-significant	-	-	-	-
MAP_RS07500	92.2522	1.38404	0.399311	3.46608	0.000528113	0.00410311	up-regulated	VFG022868	sigF	RNA_polymerase_sigma_factor_SigF	Sigma_F|Regulation_[Mycobacterium]
MAP_RS07505	13.0549	0.576102	0.978414	0.588812	0.555988	0.785673	non-significant	-	-	-	-
MAP_RS07510	63.8138	-1.30144	0.448086	-2.90444	0.00367916	0.0215011	down-regulated	-	-	-	-
MAP_RS07515	107.638	-0.404441	0.368904	-1.09633	0.272935	0.545461	non-significant	-	-	-	-
MAP_RS07520	7.00091	-0.356709	1.22732	-0.290641	0.771326	0.908416	non-significant	-	-	-	-
MAP_RS07525	23.5596	0.0537841	0.721819	0.0745118	0.940603	0.976972	non-significant	-	-	-	-
MAP_RS07530	12.9161	-0.651602	1.14168	-0.57074	0.568176	0.795327	non-significant	-	-	-	-
MAP_RS07535	167.715	2.0942	0.312296	6.70581	2e-11	5.86e-10	up-regulated	-	-	-	-
MAP_RS07540	103.727	0.831882	0.344146	2.41723	0.0156389	0.0687461	non-significant	-	-	-	-
MAP_RS07545	2.82687	1.1611	1.8998	0.611172	0.541086		non-significant	-	-	-	-
MAP_RS07550	5.98881	1.55008	1.38624	1.11819	0.263486	0.535386	non-significant	-	-	-	-
MAP_RS07560	3.17901	-2.23106	2.27849	-0.979184	0.327489		non-significant	-	-	-	-
MAP_RS07565	7.2797	-0.231279	1.25468	-0.184334	0.853752	0.940816	non-significant	-	-	-	-
MAP_RS07570	9.76528	6.92564	3.45852	2.00249	0.0452323	0.155921	non-significant	-	-	-	-
MAP_RS07575	3.42145	-0.0613254	1.70104	-0.0360517	0.971241		non-significant	VFG016506	pdhB	pyruvate_dehydrogenase_E1_component,_beta_subunit	PDH-B|Other_adhesion-related_proteins_[Mycoplasma]
MAP_RS07585	4.78747	-0.537073	1.45963	-0.367952	0.712909		non-significant	-	-	-	-
MAP_RS07595	177.456	-1.17679	0.362191	-3.24908	0.0011578	0.00798903	down-regulated	-	-	-	-
MAP_RS07600	22.0014	0.189683	0.758443	0.250095	0.802514	0.923338	non-significant	-	-	-	-
MAP_RS07605	22.8559	-1.93265	0.859743	-2.24794	0.0245799	0.0974687	non-significant	-	-	-	-
MAP_RS07610	21.8317	-2.61137	1.5256	-1.7117	0.0869516	0.254259	non-significant	-	-	-	-
MAP_RS07615	17.1092	0.605446	1.94609	0.311109	0.755718	0.903114	non-significant	-	-	-	-
MAP_RS07620	63.9608	2.46247	0.47135	5.22429	1.75e-07	3e-06	up-regulated	-	-	-	-
MAP_RS07625	4.12665	-0.154798	2.29869	-0.0673421	0.946309		non-significant	-	-	-	-
MAP_RS07630	20.6659	-0.158514	0.778157	-0.203704	0.838585	0.934636	non-significant	-	-	-	-
MAP_RS07635	14.3658	0.254259	0.882585	0.288084	0.773282	0.909384	non-significant	-	-	-	-
MAP_RS07640	291.128	0.0352046	0.217169	0.162107	0.871222	0.946876	non-significant	VFG008327	eccB5	hypothetical_protein	ESX-5_(T7SS)|Secretion_system_[Mycobacterium]
MAP_RS07645	242.955	0.143834	0.22794	0.631016	0.52803	0.766428	non-significant	VFG008348	eccCb5	hypothetical_protein	ESX-5_(T7SS)|Secretion_system_[Mycobacterium]
MAP_RS07650	81.7548	1.36352	0.45248	3.01344	0.00258301	0.0160298	up-regulated	VFG022285	cyp143	hypothetical_protein	ESX-5_(T7SS)|Secretion_system_[Mycobacterium]
MAP_RS07655	58.0325	-0.6488	2.91716	-0.222408	0.823996	0.93106	non-significant	VFG022298	MAP1504	hypothetical_protein	Unclssification
MAP_RS07660	577.508	-2.11562	0.18581	-11.3859	4.91e-30	5.05e-28	down-regulated	VFG022308	PPE25	hypothetical_protein	ESX-5_(T7SS)|Secretion_system_[Mycobacterium]
MAP_RS07670	604.78	-1.41525	0.223182	-6.34125	2.28e-10	5.54e-09	down-regulated	VFG022324	PPE26	hypothetical_protein	ESX-5_(T7SS)|Secretion_system_[Mycobacterium]
MAP_RS07675	5995.88	-1.10744	0.127189	-8.70702	3.12e-18	1.74e-16	down-regulated	VFG022338	PE19	hypothetical_protein	ESX-5_(T7SS)|Secretion_system_[Mycobacterium]
MAP_RS07690	445.636	-0.262617	0.177765	-1.47733	0.139587	0.353733	non-significant	VFG009102	MAP1509	hypothetical_protein	Unclssification
MAP_RS07695	181.644	-0.505587	0.293791	-1.72091	0.0852676	0.250431	non-significant	VFG009092	eccD5	hypothetical_protein	ESX-5_(T7SS)|Secretion_system_[Mycobacterium]
MAP_RS07700	128.378	0.100041	0.337337	0.296561	0.766801	0.906281	non-significant	VFG009205	mycP5	hypothetical_protein	ESX-5_(T7SS)|Secretion_system_[Mycobacterium]
MAP_RS07705	185.341	-0.618108	0.267673	-2.30919	0.020933	0.0855456	non-significant	VFG009195	eccE5	hypothetical_protein	ESX-5_(T7SS)|Secretion_system_[Mycobacterium]
MAP_RS07710	112.961	0.737137	0.336918	2.18788	0.0286781	0.109705	non-significant	VFG009185	eccA5	hypothetical_protein	ESX-5_(T7SS)|Secretion_system_[Mycobacterium]
MAP_RS07715	221.74	-2.66842	0.361028	-7.39118	1.46e-13	5.45e-12	down-regulated	VFG008997	PE18	PE_family_protein	ESX-5_(T7SS)|Secretion_system_[Mycobacterium]
MAP_RS07720	192.194	-2.77109	0.294054	-9.42376	4.35e-21	3.23e-19	down-regulated	VFG023522	PPE26	PPE_family_protein	ESX-5_(T7SS)|Secretion_system_[Mycobacterium]
MAP_RS07725	61.3592	-2.21333	0.492321	-4.49571	6.93e-06	8.66e-05	down-regulated	VFG023521	PPE26	PPE_family_protein	ESX-5_(T7SS)|Secretion_system_[Mycobacterium]
MAP_RS07730	118.781	-2.47234	2.78687	-0.887138	0.375004	0.646065	non-significant	-	-	-	-
MAP_RS07735	10.6718	-0.792199	1.06692	-0.742513	0.457776	0.718239	non-significant	VFG024660	PPE25	hypothetical_protein	ESX-5_(T7SS)|Secretion_system_[Mycobacterium]
MAP_RS07740	8.40339	-1.22998	1.30246	-0.944351	0.34499	0.618416	non-significant	VFG022325	PPE26	PPE_family_protein	ESX-5_(T7SS)|Secretion_system_[Mycobacterium]
MAP_RS07745	11.1331	-6.76078	1.92349	-3.51485	0.000440008	0.00352798	down-regulated	-	-	-	-
MAP_RS07750	16.1198	0.312013	1.93302	0.161412	0.871769	0.946876	non-significant	-	-	-	-
MAP_RS07755	80.3985	0.909253	0.394604	2.30422	0.0212106	0.0863281	non-significant	VFG029057	PPE26	PPE_family_protein	ESX-5_(T7SS)|Secretion_system_[Mycobacterium]
MAP_RS07760	60.3097	1.88184	0.480497	3.91645	8.99e-05	0.000859803	up-regulated	VFG023522	PPE26	PPE_family_protein	ESX-5_(T7SS)|Secretion_system_[Mycobacterium]
MAP_RS07765	127.515	2.3972	0.385363	6.22063	4.95e-10	1.17e-08	up-regulated	-	-	-	-
MAP_RS07770	115.681	-1.1302	0.334383	-3.37995	0.000724978	0.00542246	down-regulated	VFG009420	mgtC	MgtC	Mg2+_transport|Magnesium_uptake_[Salmonella], Magnesium_transport|Magnesium_uptake_[Mycobacterium]
MAP_RS07775	72.682	-0.339003	0.447394	-0.757727	0.448614	0.709466	non-significant	-	-	-	-
MAP_RS07780	88.7186	-1.45443	0.46201	-3.14805	0.00164362	0.0107492	down-regulated	-	-	-	-
MAP_RS07785	50.6255	1.75665	0.655012	2.68185	0.00732154	0.0378248	up-regulated	-	-	-	-
MAP_RS07790	17.5685	-0.0446239	0.857009	-0.0520694	0.958473	0.98248	non-significant	-	-	-	-
MAP_RS07795	13.6284	-1.61834	1.75233	-0.923533	0.355729	0.629998	non-significant	-	-	-	-
MAP_RS07800	18.8655	-0.325524	0.783816	-0.415306	0.677918	0.859484	non-significant	-	-	-	-
MAP_RS07805	36.3954	0.391646	0.603751	0.648688	0.51654	0.759651	non-significant	-	-	-	-
MAP_RS07810	24.4325	-0.0513654	0.698261	-0.0735618	0.941359	0.977263	non-significant	-	-	-	-
MAP_RS07815	104.5	0.769298	0.342014	2.24932	0.0244921	0.097313	non-significant	VFG009118	secA2	preprotein_translocase_ATPase_secA2	Accessory_secretion_factor|Secretion_system_[Mycobacterium]
MAP_RS07820	29.0405	0.502671	0.667479	0.753089	0.451396	0.711899	non-significant	-	-	-	-
MAP_RS07825	10.636	-0.312485	1.11185	-0.28105	0.778672	0.91251	non-significant	-	-	-	-
MAP_RS07830	19.7769	-1.05696	0.804976	-1.31303	0.189173	0.431055	non-significant	-	-	-	-
MAP_RS07835	17.667	0.0319358	1.08418	0.0294562	0.976501	0.991638	non-significant	-	-	-	-
MAP_RS07840	107.316	-2.8097	0.404943	-6.93851	3.96e-12	1.27e-10	down-regulated	-	-	-	-
MAP_RS07845	263.191	-0.663371	0.337863	-1.96344	0.0495956	0.166803	non-significant	-	-	-	-
MAP_RS07850	129.904	-0.851381	0.328611	-2.59085	0.00957393	0.04658	non-significant	-	-	-	-
MAP_RS07855	708.972	1.44772	0.15417	9.39038	5.98e-21	4.2e-19	up-regulated	-	-	-	-
MAP_RS07860	234.587	-0.187979	0.308718	-0.608902	0.542589	0.774934	non-significant	-	-	-	-
MAP_RS07865	92.6336	1.34125	0.393844	3.40555	0.000660315	0.00499472	up-regulated	-	-	-	-
MAP_RS07870	9.09323	-0.59079	1.17304	-0.503641	0.614513	0.821469	non-significant	-	-	-	-
MAP_RS07875	5.43725	-0.835265	1.46286	-0.57098	0.568013	0.795327	non-significant	-	-	-	-
MAP_RS07880	71.8608	0.596718	0.439371	1.35812	0.174426	0.409734	non-significant	-	-	-	-
MAP_RS07885	269.466	0.0727755	0.21786	0.334047	0.738344	0.896162	non-significant	VFG043448	Rv1837c	malate_synthase_G	Unclssification
MAP_RS07890	16.5326	0.529804	0.841042	0.629938	0.528735	0.766618	non-significant	-	-	-	-
MAP_RS07895	30.7224	0.860749	0.64539	1.33369	0.182306	0.420595	non-significant	VFG012165	CPR_0433	transport_protein_ysiA	Unclssification
MAP_RS07900	15.7506	0.493133	0.845158	0.583481	0.55957	0.787681	non-significant	VFG029212	mbtK	hypothetical_protein	Mycobactin|Iron_uptake_[Mycobacterium]
MAP_RS07905	86.6531	2.43307	0.439566	5.53517	3.11e-08	5.88e-07	up-regulated	VFG029189	fadE14	acyl-CoA_dehydrogenase_FadE14	Mycobactin|Iron_uptake_[Mycobacterium]
MAP_RS07910	75.4512	1.7078	0.414245	4.12269	3.74e-05	0.000397162	up-regulated	VFG021818	fadD33	long-chain-fatty-acid--[acyl-carrier-protein]_ligase	Mycobactin|Iron_uptake_[Mycobacterium]
MAP_RS07915	334.852	2.23684	0.238782	9.36772	7.41e-21	5.04e-19	up-regulated	VFG021806	MAV_2873	acyl_carrier_protein	Unclssification
MAP_RS07920	24.4403	-0.518839	0.755974	-0.686318	0.492513	0.744245	non-significant	-	-	-	-
MAP_RS07925	65.1072	-0.189635	0.439059	-0.431911	0.665806	0.851527	non-significant	VFG048851	-	6-phosphogluconate_dehydrogenase	Unclssification
MAP_RS07930	71.454	-0.45475	0.518626	-0.876836	0.380576	0.649964	non-significant	-	-	-	-
MAP_RS07935	513.53	0.868697	0.177765	4.88678	1.02e-06	1.54e-05	non-significant	-	-	-	-
MAP_RS07940	64.1236	0.561743	0.505585	1.11108	0.266536	0.538579	non-significant	-	-	-	-
MAP_RS07945	301.291	-0.685119	0.209812	-3.26539	0.00109313	0.00764808	non-significant	-	-	-	-
MAP_RS07950	37.5319	-0.00984421	0.6014	-0.0163688	0.98694	0.993881	non-significant	-	-	-	-
MAP_RS07955	253.662	-0.0410673	0.226725	-0.181132	0.856264	0.941796	non-significant	-	-	-	-
MAP_RS07960	282.842	0.716063	0.236789	3.02405	0.00249412	0.0156233	non-significant	-	-	-	-
MAP_RS07965	11.5063	-1.64277	1.78169	-0.922025	0.356515	0.63025	non-significant	-	-	-	-
MAP_RS07970	16.6525	-0.372713	0.930665	-0.400481	0.688802	0.866188	non-significant	-	-	-	-
MAP_RS07975	4.53453	-2.14293	2.06733	-1.03657	0.299936		non-significant	-	-	-	-
MAP_RS07985	53.2508	0.0179246	0.610448	0.0293631	0.976575	0.991638	non-significant	VFG043449	MAP1569	ModD	Unclssification
MAP_RS07990	95.6723	0.195526	0.392853	0.497709	0.618689	0.82485	non-significant	-	-	-	-
MAP_RS07995	52.0281	1.09525	0.498445	2.19733	0.027997	0.107923	non-significant	-	-	-	-
MAP_RS08000	214.165	0.152445	0.26051	0.585178	0.558428	0.787456	non-significant	-	-	-	-
MAP_RS08005	30.5394	1.12321	0.627094	1.79114	0.0732705	0.223547	non-significant	-	-	-	-
MAP_RS08010	13.1718	-1.55238	1.08927	-1.42516	0.154111	0.378109	non-significant	VFG030270	sadH	Putative_short-chain_type_dehydrogenase/reductase	MymA_operon|Cell_surface_components_[Mycobacterium]
MAP_RS08015	12.7505	-2.02758	1.0609	-1.91119	0.0559806	0.183472	non-significant	-	-	-	-
MAP_RS08020	7.89368	0.174909	1.17603	0.148729	0.881768	0.950841	non-significant	-	-	-	-
MAP_RS08025	18.8845	0.014309	0.778065	0.0183905	0.985327	0.993881	non-significant	-	-	-	-
MAP_RS08030	14.9965	-0.309228	0.86946	-0.355655	0.722099	0.884261	non-significant	-	-	-	-
MAP_RS08035	152.903	1.91359	0.298986	6.40026	1.55e-10	3.86e-09	up-regulated	-	-	-	-
MAP_RS08040	2.88261	1.77661	1.9251	0.922865	0.356078		non-significant	-	-	-	-
MAP_RS08045	11.9315	1.39927	1.07196	1.30533	0.19178	0.434867	non-significant	-	-	-	-
MAP_RS08050	78.8474	0.467608	0.438331	1.06679	0.286065	0.561623	non-significant	-	-	-	-
MAP_RS08055	95.3026	-0.386508	0.366973	-1.05323	0.292236	0.568624	non-significant	-	-	-	-
MAP_RS08060	74.66	0.550363	0.420223	1.30969	0.1903	0.432245	non-significant	-	-	-	-
MAP_RS08065	44.665	1.63087	0.550172	2.96428	0.0030339	0.0183453	up-regulated	-	-	-	-
MAP_RS08070	54.6005	0.953307	0.528672	1.80321	0.0713555	0.219529	non-significant	-	-	-	-
MAP_RS08075	142.503	0.510353	0.309182	1.65065	0.0988091	0.278178	non-significant	-	-	-	-
MAP_RS08080	1434.26	-0.438744	0.104853	-4.18436	2.86e-05	0.000315829	non-significant	-	-	-	-
MAP_RS08085	1750.18	-0.226529	0.146405	-1.54728	0.121796	0.321871	non-significant	VFG009676	ahpC	AhpC	AhpC|Stress_adaptation_[Mycobacterium]
MAP_RS08090	203.945	0.638978	0.254379	2.51191	0.0120079	0.0557633	non-significant	VFG044083	ptxR	transcriptional_regulator_PtxR	Unclssification
MAP_RS08095	119.851	1.30925	0.400851	3.26617	0.00109014	0.0076405	up-regulated	-	-	-	-
MAP_RS08100	52.4194	0.659225	0.493933	1.33464	0.181993	0.420282	non-significant	-	-	-	-
MAP_RS08105	62.2268	-1.40885	0.52118	-2.70319	0.00686782	0.0361327	down-regulated	-	-	-	-
MAP_RS08110	89.1825	3.03934	0.941292	3.22891	0.00124264	0.008458	up-regulated	-	-	-	-
MAP_RS08115	1132.15	-2.97424	0.27325	-10.8847	1.36e-27	1.24e-25	down-regulated	-	-	-	-
MAP_RS08120	52.2214	-3.14553	0.578574	-5.4367	5.43e-08	9.89e-07	down-regulated	VFG036956	farB	fatty_acid_efflux_system_protein_FarB	FarAB|Efflux_pump_[Neisseria]
MAP_RS08125	227.145	1.37112	0.242089	5.66372	1.48e-08	2.93e-07	up-regulated	-	-	-	-
MAP_RS08130	37.3922	0.888907	0.580021	1.53254	0.125388	0.328882	non-significant	-	-	-	-
MAP_RS08135	10.0483	-1.18483	1.17022	-1.01249	0.311306	0.586668	non-significant	-	-	-	-
MAP_RS08140	4.95587	-0.970132	2.12765	-0.455965	0.648415		non-significant	-	-	-	-
MAP_RS08145	11.6201	-0.253308	0.977684	-0.25909	0.795566	0.920256	non-significant	-	-	-	-
MAP_RS08150	25.7261	0.966887	0.861717	1.12205	0.261843	0.534212	non-significant	-	-	-	-
MAP_RS08155	37.5836	0.373273	0.560909	0.665479	0.505744	0.750658	non-significant	-	-	-	-
MAP_RS08160	60.1453	0.247687	0.60906	0.406672	0.684249	0.863028	non-significant	-	-	-	-
MAP_RS08165	47.4799	-0.00253607	0.552462	-0.00459049	0.996337	0.99808	non-significant	-	-	-	-
MAP_RS08170	74.2179	-0.151661	0.42742	-0.354828	0.722718	0.884695	non-significant	-	-	-	-
MAP_RS08175	125.703	1.78167	0.606781	2.93627	0.00332182	0.019777	up-regulated	-	-	-	-
MAP_RS08180	25.4009	-0.545711	0.850838	-0.641381	0.521275	0.76242	non-significant	-	-	-	-
MAP_RS08185	1335.1	-1.02278	0.114022	-8.97004	2.96e-19	1.8e-17	down-regulated	VFG008159	fbpB	FbpB	Antigen_85_complex|Secreted_proteins_[Mycobacterium], ABC_transporter|Iron_uptake_[Neisseria]
MAP_RS08190	44.7374	-1.26965	0.567759	-2.23624	0.0253359	0.0997936	non-significant	-	-	-	-
MAP_RS08195	78.3054	1.6001	0.429358	3.72673	0.00019398	0.00172	up-regulated	-	-	-	-
MAP_RS08200	186.348	1.14626	0.269465	4.25384	2.1e-05	0.000240691	up-regulated	-	-	-	-
MAP_RS08205	16.7263	0.0992617	0.825554	0.120236	0.904296	0.961592	non-significant	VFG030888	cyp125	cytochrome_P450	Cyp125|Catabolism_of_cholesterol_[Mycobacterium]
MAP_RS08210	126.426	-0.790231	0.535777	-1.47493	0.140233	0.354472	non-significant	-	-	-	-
MAP_RS08215	39.2698	-2.07414	0.619178	-3.34982	0.000808642	0.005905	down-regulated	-	-	-	-
MAP_RS08220	69.6756	-1.62863	2.76902	-0.588159	0.556426	0.786015	non-significant	-	-	-	-
MAP_RS08225	84.4377	-0.158251	0.391427	-0.404293	0.685997	0.863744	non-significant	-	-	-	-
MAP_RS08230	16.4529	2.13154	0.894789	2.38217	0.0172111	0.0740338	non-significant	-	-	-	-
MAP_RS08235	15.8421	0.266126	0.881521	0.301895	0.762732	0.90526	non-significant	-	-	-	-
MAP_RS08240	6.52798	0.576278	1.35309	0.425898	0.670182	0.854136	non-significant	VFG030302	adhD	zinc-containing_alcohol_dehydrogenase_NAD-_dependent_AdhD	MymA_operon|Cell_surface_components_[Mycobacterium]
MAP_RS08245	49.1159	0.914551	0.524622	1.74326	0.0812887	0.241576	non-significant	-	-	-	-
MAP_RS08250	29.6381	-0.168613	1.01248	-0.166535	0.867736	0.946085	non-significant	-	-	-	-
MAP_RS08255	266.458	1.59962	0.473913	3.37534	0.000737236	0.00548345	up-regulated	-	-	-	-
MAP_RS08260	66.0971	1.19893	0.447518	2.67906	0.00738285	0.0380435	up-regulated	-	-	-	-
MAP_RS08265	20.1733	-0.171754	0.885003	-0.194072	0.846119	0.937934	non-significant	-	-	-	-
MAP_RS08270	12.2814	-0.951844	1.85979	-0.511801	0.608791	0.818764	non-significant	-	-	-	-
MAP_RS08275	120.277	1.16388	0.335129	3.47293	0.000514801	0.00403303	up-regulated	-	-	-	-
MAP_RS08280	44.6131	1.95022	0.551808	3.53423	0.00040897	0.00333244	up-regulated	-	-	-	-
MAP_RS08295	4.62979	-0.103029	1.48745	-0.0692656	0.944778		non-significant	VFG044351	yhcA	Inner_membrane_protein_of_tripartite_multidrug_resistance_system	Unclssification
MAP_RS08300	6.59051	-0.964743	2.01993	-0.477613	0.632926	0.83221	non-significant	-	-	-	-
MAP_RS08305	3.01602	-4.87744	2.99573	-1.62813	0.103497		non-significant	-	-	-	-
MAP_RS08310	13.3628	1.14856	1.15538	0.994097	0.320176	0.595907	non-significant	-	-	-	-
MAP_RS08320	6.46174	0.355891	1.26629	0.281051	0.778671	0.91251	non-significant	-	-	-	-
MAP_RS08325	35.0617	0.908943	0.609502	1.49129	0.135886	0.347206	non-significant	-	-	-	-
MAP_RS08330	37.4403	-0.61528	0.696528	-0.883352	0.377046	0.64819	non-significant	-	-	-	-
MAP_RS08335	29.902	-0.521744	0.694166	-0.751612	0.452284	0.712739	non-significant	-	-	-	-
MAP_RS08340	57.5265	0.711605	0.583159	1.22026	0.222367	0.481355	non-significant	-	-	-	-
MAP_RS08345	5.42157	0.0858895	1.44954	0.059253	0.952751	0.980079	non-significant	-	-	-	-
MAP_RS08350	188.538	0.680227	0.279641	2.43251	0.0149947	0.066651	non-significant	VFG030821	icl2	isocitrate_lyase	Trehalose-recycling_ABC_transporter|Cell_surface_components_[Mycobacterium]
MAP_RS08360	12.8368	-1.84795	1.01121	-1.82747	0.0676299	0.210014	non-significant	-	-	-	-
MAP_RS08365	173.22	-1.30309	0.439175	-2.96712	0.00300601	0.0182041	down-regulated	-	-	-	-
MAP_RS08370	33.2833	1.49263	0.6112	2.44213	0.0146009	0.0652566	non-significant	VFG024771	fadD29	putative_fatty-acid-CoA_ligase_FADD29	PDIM_(phthiocerol_dimycocerosate)_and_PGL_(phenolic_glycolipid)_biosynthesis_and_transport|Cell_surface_components_[Mycobacterium]
MAP_RS08375	13.6823	1.78713	1.02082	1.75069	0.0799993	0.238097	non-significant	-	-	-	-
MAP_RS08380	8.73974	-1.7961	1.83262	-0.980073	0.32705	0.603102	non-significant	VFG005766	cylG	hypothetical_protein	Beta-hemolysin/cytolysin|Toxin_[Streptococcus]
MAP_RS08385	49.7337	-0.493673	0.502437	-0.982558	0.325825	0.602228	non-significant	-	-	-	-
MAP_RS08390	9.12881	-1.18376	1.89597	-0.624356	0.532394	0.77006	non-significant	-	-	-	-
MAP_RS08395	9.73984	-2.26792	1.73281	-1.30881	0.190599	0.432678	non-significant	-	-	-	-
MAP_RS08400	410.204	-0.125688	0.193149	-0.65073	0.515221	0.758822	non-significant	-	-	-	-
MAP_RS08405	3.91399	-0.0055527	1.64281	-0.00337999	0.997303		non-significant	-	-	-	-
MAP_RS08410	10.0359	-6.61114	1.97265	-3.3514	0.000804041	0.00589287	down-regulated	-	-	-	-
MAP_RS08415	24.603	-2.06554	0.791629	-2.60923	0.00907473	0.0445841	down-regulated	-	-	-	-
MAP_RS08420	37.0177	-0.276319	0.609219	-0.453563	0.650143	0.842413	non-significant	-	-	-	-
MAP_RS08425	12.2251	-0.519829	0.953889	-0.544958	0.585783	0.803697	non-significant	-	-	-	-
MAP_RS08435	31.4572	-0.0703564	0.676492	-0.104002	0.917168	0.968437	non-significant	-	-	-	-
MAP_RS08440	16.6052	-0.0729118	0.822718	-0.088623	0.929381	0.973028	non-significant	-	-	-	-
MAP_RS08445	95.0727	-1.56647	0.381874	-4.10205	4.09e-05	0.000430888	down-regulated	-	-	-	-
MAP_RS08450	43.9636	0.451843	0.520233	0.868539	0.3851	0.655012	non-significant	-	-	-	-
MAP_RS08455	34.4125	0.585213	0.904797	0.64679	0.517768	0.760689	non-significant	-	-	-	-
MAP_RS08460	24.9552	-0.0459862	0.825429	-0.0557119	0.955571	0.980769	non-significant	-	-	-	-
MAP_RS08465	26.5643	0.0852829	0.692062	0.12323	0.901925	0.960121	non-significant	-	-	-	-
MAP_RS08470	50.2472	-0.686634	0.49232	-1.39469	0.163109	0.392028	non-significant	VFG046773	F7308_1118	glycosyl_transferase	Unclssification
MAP_RS08475	26.4798	-1.64429	0.699562	-2.35046	0.0187505	0.0787127	non-significant	-	-	-	-
MAP_RS08480	103.711	-1.82048	0.37855	-4.80908	1.52e-06	2.22e-05	down-regulated	VFG009661	katG	KatG	Catalase-peroxidase|Stress_adaptation_[Mycobacterium]
MAP_RS08485	33.1665	-0.312811	0.622236	-0.502721	0.615161	0.82206	non-significant	-	-	-	-
MAP_RS08490	9.08952	-2.14697	1.19419	-1.79785	0.0722012	0.221295	non-significant	-	-	-	-
MAP_RS08495	4.44277	-1.12692	2.16221	-0.521186	0.602237		non-significant	-	-	-	-
MAP_RS08505	13.9252	-0.461038	0.936312	-0.492398	0.622438	0.827921	non-significant	-	-	-	-
MAP_RS08510	8.03174	-0.909521	1.51359	-0.600901	0.547906	0.778703	non-significant	VFG029650	gtf2	Putative_glycosyltransferase	Unclssification
MAP_RS08515	6.33162	-1.16395	1.39351	-0.835264	0.403569	0.674409	non-significant	VFG024663	PPE25	hypothetical_protein	ESX-5_(T7SS)|Secretion_system_[Mycobacterium]
MAP_RS08520	14.2069	-0.870049	1.17916	-0.737852	0.460604	0.720059	non-significant	-	-	-	-
MAP_RS08525	15.9448	0.04342	0.838642	0.0517741	0.958709	0.98248	non-significant	-	-	-	-
MAP_RS08530	311.843	0.702044	0.489308	1.43477	0.151353	0.374091	non-significant	-	-	-	-
MAP_RS08535	22.2789	0.223352	0.883301	0.25286	0.800376	0.922838	non-significant	-	-	-	-
MAP_RS08540	114.887	-0.0116055	0.357041	-0.0325047	0.97407	0.991131	non-significant	-	-	-	-
MAP_RS08545	12.4547	-0.981858	1.85593	-0.529039	0.596778	0.810737	non-significant	-	-	-	-
MAP_RS08550	5.2604	-1.89275	2.00293	-0.944991	0.344664		non-significant	-	-	-	-
MAP_RS08555	11.4544	-0.64612	1.33051	-0.485619	0.627237	0.830447	non-significant	-	-	-	-
MAP_RS08560	5.7825	-0.381196	1.38042	-0.276144	0.782438	0.913717	non-significant	-	-	-	-
MAP_RS08565	6.35036	-0.0959884	1.64804	-0.0582439	0.953554	0.980155	non-significant	-	-	-	-
MAP_RS08570	28.2886	-1.46148	0.953752	-1.53235	0.125435	0.328882	non-significant	-	-	-	-
MAP_RS08575	48.0184	0.611618	0.505132	1.21081	0.225969	0.487047	non-significant	-	-	-	-
MAP_RS08580	41.8501	0.116283	0.591918	0.196451	0.844257	0.937223	non-significant	-	-	-	-
MAP_RS08585	16.8695	0.266364	1.01879	0.261452	0.793744	0.919687	non-significant	-	-	-	-
MAP_RS08590	39.015	-0.539056	0.558139	-0.96581	0.334139	0.609933	non-significant	-	-	-	-
MAP_RS08595	18.4887	1.50672	0.842386	1.78864	0.0736735	0.224606	non-significant	-	-	-	-
MAP_RS08600	4.10813	-1.96589	2.1244	-0.925385	0.354766		non-significant	-	-	-	-
MAP_RS08605	8.3297	0.0141169	1.43935	0.0098078	0.992175	0.995153	non-significant	-	-	-	-
MAP_RS08610	59.1897	0.437706	0.600812	0.728524	0.466293	0.724802	non-significant	-	-	-	-
MAP_RS08615	56.1485	-2.34971	0.567301	-4.14192	3.44e-05	0.00037193	down-regulated	VFG007996	papA2	PapA2	Sulfolipid-1_biosynthesis_and_transport|Cell_surface_components_[Mycobacterium]
MAP_RS08620	27.6396	1.06492	1.90212	0.559858	0.575576	0.798714	non-significant	-	-	-	-
MAP_RS08625	304.153	-0.0740423	0.2188	-0.338401	0.735061	0.894343	non-significant	VFG023892	hspX	molecular_chaperone	Alpha-crystallin|Secreted_proteins_[Mycobacterium]
MAP_RS08630	947.535	-1.48655	0.163459	-9.09433	9.52e-20	6.06e-18	down-regulated	-	-	-	-
MAP_RS08635	275.807	0.115655	0.323941	0.357024	0.721074	0.883492	non-significant	VFG023892	hspX	molecular_chaperone	Alpha-crystallin|Secreted_proteins_[Mycobacterium]
MAP_RS08640	56.252	-0.0510555	0.502162	-0.101671	0.919018	0.969264	non-significant	-	-	-	-
MAP_RS08645	15.5593	1.90468	0.953244	1.9981	0.0457059	0.157148	non-significant	-	-	-	-
MAP_RS08650	34.3807	1.32201	0.604497	2.18695	0.028746	0.10986	non-significant	-	-	-	-
MAP_RS08655	15.2297	1.32274	1.03206	1.28164	0.199969	0.446841	non-significant	-	-	-	-
MAP_RS08660	47.5963	-1.35238	0.68385	-1.9776	0.0479734	0.162163	non-significant	-	-	-	-
MAP_RS08665	86.513	-0.623677	0.385038	-1.61978	0.10528	0.288889	non-significant	-	-	-	-
MAP_RS08670	163.061	0.0576613	0.311521	0.185096	0.853154	0.940675	non-significant	-	-	-	-
MAP_RS08675	32.7007	1.40249	0.630328	2.22501	0.0260803	0.102008	non-significant	-	-	-	-
MAP_RS08680	144.661	0.654986	0.346326	1.89124	0.0585924	0.18952	non-significant	-	-	-	-
MAP_RS08685	15.7801	0.920484	0.849683	1.08333	0.278663	0.552777	non-significant	-	-	-	-
MAP_RS08690	18.778	-0.0555598	0.991204	-0.0560529	0.9553	0.980742	non-significant	-	-	-	-
MAP_RS08700	2.83398	-4.7869	2.92269	-1.63784	0.101455		non-significant	-	-	-	-
MAP_RS08705	71.7129	1.47568	0.752722	1.96046	0.0499417	0.167685	non-significant	-	-	-	-
MAP_RS08710	7.16704	0.259842	1.26255	0.205807	0.836941	0.934335	non-significant	-	-	-	-
MAP_RS08715	6.09775	-1.08529	1.33895	-0.810559	0.417619	0.685955	non-significant	VFG029181	fadE14	acyl-CoA_dehydrogenase_FADE13	Mycobactin|Iron_uptake_[Mycobacterium]
MAP_RS08720	6.81388	-1.03704	1.37144	-0.756166	0.449549	0.710384	non-significant	-	-	-	-
MAP_RS08725	6.01626	-0.479952	1.3273	-0.361601	0.71765	0.882186	non-significant	VFG017683	icl	isocitrate_lyase	Isocitrate_lyase|Lipid_and_fatty_acid_metabolism_[Mycobacterium]
MAP_RS08730	4.85306	-0.231316	1.53931	-0.150273	0.880549		non-significant	VFG038841	flmH	3-oxoacyl-ACP_reductase	Polar_flagella|Adherence_[Aeromonas]
MAP_RS08735	49.1348	-0.531368	0.517313	-1.02717	0.304341	0.578522	non-significant	-	-	-	-
MAP_RS08740	33.6197	-0.695101	0.836802	-0.830663	0.406164	0.677053	non-significant	-	-	-	-
MAP_RS08745	25.3949	-1.92191	0.726418	-2.64573	0.00815142	0.0411575	down-regulated	-	-	-	-
MAP_RS08750	3.93116	-5.25891	2.61089	-2.01422	0.0439868		non-significant	-	-	-	-
MAP_RS08755	87.2428	0.992509	0.46141	2.15104	0.0314733	0.11881	non-significant	-	-	-	-
MAP_RS08760	72.6585	1.03606	0.45882	2.2581	0.0239392	0.0956852	non-significant	-	-	-	-
MAP_RS08770	54.2207	1.01642	0.655463	1.5507	0.120975	0.320335	non-significant	-	-	-	-
MAP_RS08775	39.3196	1.95372	0.588202	3.3215	0.000895339	0.00643264	up-regulated	-	-	-	-
MAP_RS08780	37.0888	1.84695	0.63483	2.90936	0.00362174	0.0212351	up-regulated	-	-	-	-
MAP_RS08785	32.8339	-2.28794	0.714918	-3.20028	0.00137295	0.00922983	down-regulated	-	-	-	-
MAP_RS08790	107.227	-1.46846	0.394927	-3.7183	0.000200565	0.00177107	down-regulated	-	-	-	-
MAP_RS08795	46.6321	1.71114	0.671739	2.54734	0.0108549	0.0515004	non-significant	-	-	-	-
MAP_RS08800	211.426	0.338401	0.58145	0.581996	0.560569	0.788534	non-significant	-	-	-	-
MAP_RS08805	13.227	-1.40387	0.955681	-1.46897	0.14184	0.356959	non-significant	-	-	-	-
MAP_RS08810	67.6133	-1.47809	0.440019	-3.35915	0.000781835	0.00575115	down-regulated	-	-	-	-
MAP_RS08820	6.05305	-1.38628	2.00476	-0.691493	0.489256	0.743124	non-significant	-	-	-	-
MAP_RS08825	3.47698	0.357626	1.66199	0.215179	0.829628		non-significant	VFG022091	PPE4	PPE_family_protein	ESX-3_(T7SS)|Secretion_system_[Mycobacterium]
MAP_RS08835	39.2848	0.189514	0.583512	0.324782	0.745346	0.899357	non-significant	-	-	-	-
MAP_RS08840	139.233	-1.99591	0.39774	-5.01812	5.22e-07	8.33e-06	down-regulated	VFG029383	mmpS4	Probable_conserved_membrane_protein_MmpS4	Unclssification
MAP_RS08845	126.287	-1.02657	0.327069	-3.13869	0.00169706	0.0110806	down-regulated	VFG029448	mmpL4a	Conserved_membrane_protein_of_unknown_function,_MmpL4	Unclssification
MAP_RS08850	58.9494	-2.05388	0.63933	-3.21255	0.00131562	0.00892438	down-regulated	VFG038839	flmH	short_chain_dehydrogenase/reductase_family_oxidoreductase	Polar_flagella|Adherence_[Aeromonas]
MAP_RS08855	132.926	-2.04327	0.329621	-6.19884	5.69e-10	1.33e-08	down-regulated	VFG009910	devS	GAF_family_protein	DevR/S|Regulation_[Mycobacterium]
MAP_RS08860	461.016	-5.12568	0.288029	-17.7957	7.63e-71	3.4e-68	down-regulated	-	-	-	-
MAP_RS08865	286.512	-6.8211	0.537325	-12.6945	6.34e-37	7.94e-35	down-regulated	-	-	-	-
MAP_RS08870	263.707	-4.07282	0.30904	-13.179	1.16e-39	1.79e-37	down-regulated	-	-	-	-
MAP_RS08875	138.413	-5.33356	2.12634	-2.50832	0.0121305	0.0560245	non-significant	-	-	-	-
MAP_RS08880	487.936	-4.36365	0.276785	-15.7654	5.38e-56	1.35e-53	down-regulated	-	-	-	-
MAP_RS08885	609.56	-5.60415	0.276451	-20.2717	2.28e-91	4.58e-88	down-regulated	-	-	-	-
MAP_RS08890	9.52124	-1.48011	1.17362	-1.26114	0.207257	0.457195	non-significant	-	-	-	-
MAP_RS08895	7.77924	-1.86642	1.29109	-1.44562	0.148284	0.36855	non-significant	VFG030990	fadE29	acyl-CoA_dehydrogenase	FadE29|Catabolism_of_cholesterol_[Mycobacterium]
MAP_RS08900	10.1104	-2.64321	1.20722	-2.1895	0.0285602	0.109463	non-significant	-	-	-	-
MAP_RS08905	12.3807	-2.67696	1.60961	-1.66311	0.0962898	0.272673	non-significant	-	-	-	-
MAP_RS08910	16.3983	-0.74089	0.974745	-0.760086	0.447203	0.70828	non-significant	-	-	-	-
MAP_RS08915	53.5699	-1.58454	0.49609	-3.19406	0.00140287	0.00935792	down-regulated	-	-	-	-
MAP_RS08920	49.557	0.399002	0.4911	0.812466	0.416524	0.685955	non-significant	-	-	-	-
MAP_RS08925	667.061	-3.57537	0.183561	-19.4779	1.69e-84	1.36e-81	down-regulated	-	-	-	-
MAP_RS08930	21.0618	1.14717	0.952437	1.20446	0.228412	0.48993	non-significant	-	-	-	-
MAP_RS08935	11.5657	-0.380827	1.93264	-0.19705	0.843789	0.937223	non-significant	-	-	-	-
MAP_RS08940	30.621	0.990778	0.628451	1.57654	0.114901	0.309027	non-significant	-	-	-	-
MAP_RS08945	36.7912	1.36744	0.584022	2.34141	0.0192109	0.080309	non-significant	-	-	-	-
MAP_RS08950	84.3027	0.36379	0.382857	0.950197	0.342012	0.617399	non-significant	-	-	-	-
MAP_RS08955	11.0171	-0.553113	1.0106	-0.547309	0.584166	0.802578	non-significant	-	-	-	-
MAP_RS08960	26.5646	0.0853307	0.663112	0.128682	0.897609	0.958071	non-significant	-	-	-	-
MAP_RS08965	14.1055	0.665209	0.896728	0.741818	0.458198	0.718386	non-significant	-	-	-	-
MAP_RS08970	3.62619	-2.45799	2.19745	-1.11857	0.263325		non-significant	-	-	-	-
MAP_RS08975	86.4171	-1.02549	0.413223	-2.48168	0.0130766	0.0594378	non-significant	-	-	-	-
MAP_RS08980	38.1642	1.44357	0.65843	2.19245	0.0283471	0.108958	non-significant	-	-	-	-
MAP_RS08985	47.0844	1.3424	0.527684	2.54396	0.0109605	0.0519392	non-significant	VFG030692	sugC	sugar_ABC_transporter	Trehalose-recycling_ABC_transporter|Cell_surface_components_[Mycobacterium]
MAP_RS08990	24.6075	1.09083	0.86021	1.2681	0.204762	0.453532	non-significant	VFG030623	sugB	binding-protein-dependent_transport_systems_inner_membrane_component	Trehalose-recycling_ABC_transporter|Cell_surface_components_[Mycobacterium]
MAP_RS08995	31.3655	1.18097	0.637241	1.85325	0.0638468	0.2012	non-significant	VFG030576	sugA	binding-protein-dependent_transport_system_inner_membrane_protein	Trehalose-recycling_ABC_transporter|Cell_surface_components_[Mycobacterium]
MAP_RS09000	36.5371	1.40243	0.5997	2.33855	0.0193589	0.0806755	non-significant	-	-	-	-
MAP_RS09005	8.61064	-0.651606	1.37593	-0.473576	0.635802	0.833529	non-significant	-	-	-	-
MAP_RS09010	117.956	-0.952415	0.341948	-2.78527	0.00534837	0.0293721	non-significant	-	-	-	-
MAP_RS09020	32.6722	0.0721088	0.688241	0.104773	0.916556	0.968241	non-significant	-	-	-	-
MAP_RS09025	117.293	0.800294	0.375179	2.1331	0.0329166	0.12287	non-significant	-	-	-	-
MAP_RS09030	19.1006	-1.27664	0.957992	-1.33262	0.182656	0.420843	non-significant	-	-	-	-
MAP_RS09035	71.2404	0.143897	0.41534	0.346456	0.729	0.889127	non-significant	-	-	-	-
MAP_RS09040	153.24	-2.66006	0.833373	-3.19192	0.00141329	0.00939613	down-regulated	-	-	-	-
MAP_RS09045	5.31636	-1.49049	2.04247	-0.729748	0.465544		non-significant	-	-	-	-
MAP_RS09050	23.3115	0.0165416	0.714651	0.0231464	0.981534	0.992927	non-significant	-	-	-	-
MAP_RS09055	47.8574	0.415136	0.517245	0.802591	0.422211	0.689385	non-significant	-	-	-	-
MAP_RS09060	46.4104	0.556897	0.544156	1.02341	0.306112	0.580513	non-significant	-	-	-	-
MAP_RS09065	36.625	-3.06609	0.680207	-4.50758	6.56e-06	8.29e-05	down-regulated	VFG024650	cyp143	P450_heme-thiolate_protein	ESX-5_(T7SS)|Secretion_system_[Mycobacterium]
MAP_RS09070	24.6453	1.39701	0.744829	1.87561	0.0607087	0.194084	non-significant	-	-	-	-
MAP_RS09075	16.0206	-2.42761	1.5998	-1.51745	0.129153	0.334882	non-significant	-	-	-	-
MAP_RS09085	16.5601	-0.162259	0.828046	-0.195954	0.844646	0.937223	non-significant	VFG029816	Rv0926	hypothetical_protein	Unclssification
MAP_RS09090	6.41107	-0.635715	2.09533	-0.303395	0.761589	0.904922	non-significant	-	-	-	-
MAP_RS09095	65.9992	1.35413	0.434756	3.1147	0.00184133	0.0119642	up-regulated	-	-	-	-
MAP_RS09100	15.7458	-1.46545	1.00395	-1.45969	0.144375	0.361367	non-significant	-	-	-	-
MAP_RS09105	8.7501	1.23273	1.17783	1.04661	0.29528	0.571596	non-significant	-	-	-	-
MAP_RS09110	6.83339	-0.0570503	2.10575	-0.0270927	0.978386	0.991638	non-significant	-	-	-	-
MAP_RS09120	9.35386	0.745876	1.39127	0.53611	0.591882	0.808982	non-significant	-	-	-	-
MAP_RS09125	112.23	-1.1321	0.341243	-3.31758	0.000907999	0.00651193	down-regulated	-	-	-	-
MAP_RS09130	5.97019	0.353957	2.18705	0.161842	0.87143	0.946876	non-significant	-	-	-	-
MAP_RS09135	10.8977	0.830846	1.06059	0.783384	0.433401	0.696954	non-significant	-	-	-	-
MAP_RS09140	40.5317	0.496747	0.538365	0.922695	0.356166	0.63025	non-significant	VFG024735	pks15/1	polyketide_synthase	PDIM_(phthiocerol_dimycocerosate)_and_PGL_(phenolic_glycolipid)_biosynthesis_and_transport|Cell_surface_components_[Mycobacterium]
MAP_RS09150	797.541	0.336823	0.182116	1.8495	0.0643854	0.202131	non-significant	-	-	-	-
MAP_RS09155	147.697	0.398928	0.28991	1.37604	0.16881	0.400448	non-significant	-	-	-	-
MAP_RS09160	30.2588	0.472126	0.636057	0.742269	0.457924	0.718239	non-significant	-	-	-	-
MAP_RS09165	31.8977	1.40692	0.627094	2.24356	0.0248608	0.0984094	non-significant	-	-	-	-
MAP_RS09170	193.596	0.436915	0.272595	1.6028	0.108979	0.296602	non-significant	-	-	-	-
MAP_RS09175	56.4738	0.0517445	0.50483	0.102499	0.918361	0.969264	non-significant	-	-	-	-
MAP_RS09180	139.232	0.965975	0.311624	3.09981	0.00193645	0.0125415	non-significant	-	-	-	-
MAP_RS09185	13.5649	-0.274272	0.905308	-0.30296	0.761921	0.905049	non-significant	VFG044131	hmuS	CobN/magnesium_chelatase_family_protein	Unclssification
MAP_RS09190	6.94516	-0.573903	1.31012	-0.438054	0.661347	0.849788	non-significant	-	-	-	-
MAP_RS09195	62.1178	0.147925	0.455701	0.32461	0.745476	0.899357	non-significant	-	-	-	-
MAP_RS09200	73.1872	0.0414738	0.412321	0.100586	0.919879	0.969452	non-significant	VFG013571	hitC	iron-utilization_ATP-binding_protein_hFbpC	Haemophilus_iron_transport_locus|Iron_uptake_[Haemophilus]
MAP_RS09205	54.0083	-0.983306	0.48956	-2.00855	0.0445847	0.154486	non-significant	-	-	-	-
MAP_RS09210	29.3584	1.74189	0.666344	2.6141	0.00894623	0.0442237	up-regulated	-	-	-	-
MAP_RS09215	41.6478	0.563079	0.535741	1.05103	0.293245	0.569583	non-significant	-	-	-	-
MAP_RS09220	14.6189	0.651261	0.884829	0.73603	0.461712	0.720235	non-significant	-	-	-	-
MAP_RS09225	4.10813	-1.96589	2.1244	-0.925385	0.354766		non-significant	VFG022091	PPE4	PPE_family_protein	ESX-3_(T7SS)|Secretion_system_[Mycobacterium]
MAP_RS09230	90.8783	-0.38914	0.395986	-0.98271	0.32575	0.602228	non-significant	-	-	-	-
MAP_RS09235	14.7458	-1.20278	1.13237	-1.06218	0.288154	0.563791	non-significant	-	-	-	-
MAP_RS09240	11.5075	-2.55386	1.11421	-2.29209	0.0219007	0.0885078	non-significant	-	-	-	-
MAP_RS09245	16.6473	-0.672637	0.945145	-0.711676	0.476666	0.732166	non-significant	-	-	-	-
MAP_RS09250	22.5161	-0.531085	0.754623	-0.703775	0.481573	0.737724	non-significant	-	-	-	-
MAP_RS09255	226.808	0.976797	0.274115	3.56346	0.000366004	0.00302538	non-significant	-	-	-	-
MAP_RS09265	18.4931	0.162607	0.813953	0.199774	0.841657	0.936498	non-significant	-	-	-	-
MAP_RS09270	158.367	2.06449	0.298323	6.92033	4.51e-12	1.43e-10	up-regulated	-	-	-	-
MAP_RS09275	22.3387	-0.738466	0.737901	-1.00077	0.31694	0.593189	non-significant	-	-	-	-
MAP_RS09280	232.437	-0.0655997	0.287878	-0.227873	0.819745	0.929396	non-significant	-	-	-	-
MAP_RS09290	33.616	0.930184	0.595093	1.56309	0.118032	0.31531	non-significant	-	-	-	-
MAP_RS09295	110.62	0.2306	0.371067	0.621451	0.534303	0.771065	non-significant	-	-	-	-
MAP_RS09300	1715.83	0.842295	0.139578	6.03458	1.59e-09	3.45e-08	non-significant	-	-	-	-
MAP_RS09305	23.235	-0.0435786	0.702427	-0.06204	0.950531	0.980029	non-significant	-	-	-	-
MAP_RS09310	94.7051	0.0393767	0.358783	0.109751	0.912607	0.965341	non-significant	-	-	-	-
MAP_RS09315	296.512	0.730634	0.214344	3.4087	0.000652726	0.00494665	non-significant	VFG031089	pafA	hypothetical_protein	Proteasome-associated_proteins|Protease_[Mycobacterium]
MAP_RS09320	234.136	0.778428	0.241002	3.22997	0.00123805	0.00844107	non-significant	-	-	-	-
MAP_RS09325	308.226	1.08124	0.206973	5.22405	1.75e-07	3e-06	up-regulated	-	-	-	-
MAP_RS09330	291.171	1.02804	0.255177	4.02874	5.61e-05	0.000567715	up-regulated	-	-	-	-
MAP_RS09335	101.82	0.151483	0.347549	0.435862	0.662937	0.850741	non-significant	VFG031098	pafA	hypothetical_protein	Proteasome-associated_proteins|Protease_[Mycobacterium]
MAP_RS09340	44.333	-4.43921	0.768322	-5.7778	7.57e-09	1.53e-07	down-regulated	-	-	-	-
MAP_RS09345	857.611	1.5678	0.133439	11.7492	7.13e-32	7.72e-30	up-regulated	VFG031189	mpa	ATPase	Proteasome-associated_proteins|Protease_[Mycobacterium]
MAP_RS09350	28.8113	0.706597	0.660276	1.07015	0.28455	0.55947	non-significant	-	-	-	-
MAP_RS09355	23.7188	1.8979	1.9642	0.966242	0.333923	0.609933	non-significant	-	-	-	-
MAP_RS09360	25.6071	0.848223	0.749455	1.13179	0.257724	0.530026	non-significant	-	-	-	-
MAP_RS09365	33.5747	0.726532	0.693243	1.04802	0.294629	0.570658	non-significant	-	-	-	-
MAP_RS09370	23.3717	-0.129617	0.722226	-0.179468	0.85757	0.942066	non-significant	-	-	-	-
MAP_RS09375	66.5388	-0.851862	0.657128	-1.29634	0.194858	0.439363	non-significant	-	-	-	-
MAP_RS09380	248.91	-2.52544	0.294568	-8.57338	1e-17	5.44e-16	down-regulated	-	-	-	-
MAP_RS09385	342.613	-1.68646	0.370699	-4.5494	5.38e-06	7.03e-05	down-regulated	-	-	-	-
MAP_RS09390	27.2174	-0.837472	0.810532	-1.03324	0.301493	0.576914	non-significant	-	-	-	-
MAP_RS09395	29.2807	-2.95327	0.795405	-3.71292	0.000204882	0.00180126	down-regulated	-	-	-	-
MAP_RS09400	24.1359	-2.49923	1.03169	-2.42247	0.0154156	0.0680629	non-significant	-	-	-	-
MAP_RS09405	11.9614	-1.04432	1.03262	-1.01134	0.311856	0.586962	non-significant	VFG010290	mce5A	hypothetical_protein	Mce5|Mammalian_cell_entry_(mce)_operons_[Mycobacterium]
MAP_RS09410	5.81017	-3.23378	1.89919	-1.70272	0.0886206	0.257959	non-significant	VFG010296	mce5B	hypothetical_protein	Mce5|Mammalian_cell_entry_(mce)_operons_[Mycobacterium]
MAP_RS09415	7.33183	-1.7571	1.32286	-1.32825	0.184094	0.422216	non-significant	VFG010302	mce5C	hypothetical_protein	Mce5|Mammalian_cell_entry_(mce)_operons_[Mycobacterium]
MAP_RS09420	5.92079	-2.10595	1.92901	-1.09173	0.274953	0.548906	non-significant	VFG010308	mce5D	hypothetical_protein	Mce5|Mammalian_cell_entry_(mce)_operons_[Mycobacterium]
MAP_RS09425	8.39606	0.183828	1.1314	0.162479	0.870929	0.946876	non-significant	VFG010313	mce5E	hypothetical_protein	Mce5|Mammalian_cell_entry_(mce)_operons_[Mycobacterium]
MAP_RS09430	7.13274	0.0507108	1.24543	0.0407175	0.967521	0.986468	non-significant	VFG010319	mce5F	hypothetical_protein	Mce5|Mammalian_cell_entry_(mce)_operons_[Mycobacterium]
MAP_RS09435	29.7715	-1.86332	0.669467	-2.78328	0.00538116	0.0294995	down-regulated	-	-	-	-
MAP_RS09440	24.1634	-0.842168	0.982209	-0.857422	0.391212	0.661627	non-significant	-	-	-	-
MAP_RS09445	134.004	0.997972	0.31033	3.21584	0.00130065	0.00883781	non-significant	-	-	-	-
MAP_RS09450	186.934	1.25418	0.276164	4.54144	5.59e-06	7.27e-05	up-regulated	-	-	-	-
MAP_RS09455	46.546	2.02991	0.540135	3.75816	0.000171169	0.0015386	up-regulated	-	-	-	-
MAP_RS09495	2.80802	-1.2344	1.91097	-0.645955	0.518308		non-significant	VFG029721	mps1	non-ribosomal_peptide_synthase/amino_acid_adenylation_enzyme	Unclssification
MAP_RS09505	4.00597	-0.903785	2.23598	-0.4042	0.686066		non-significant	-	-	-	-
MAP_RS09510	5.30892	0.771753	1.43825	0.536592	0.591549		non-significant	-	-	-	-
MAP_RS09515	15.929	0.352011	0.846344	0.415919	0.677469	0.859214	non-significant	-	-	-	-
MAP_RS09520	46.1258	1.23496	0.529386	2.33282	0.0196575	0.0814698	non-significant	-	-	-	-
MAP_RS09525	45.6911	0.724172	0.536806	1.34904	0.177324	0.413791	non-significant	-	-	-	-
MAP_RS09530	123.865	0.553718	0.365407	1.51535	0.129684	0.335422	non-significant	-	-	-	-
MAP_RS09535	666.626	0.711226	0.158081	4.49914	6.82e-06	8.55e-05	non-significant	-	-	-	-
MAP_RS09540	90.2803	0.829017	0.383611	2.16109	0.0306887	0.115958	non-significant	-	-	-	-
MAP_RS09545	470.905	1.36334	0.240627	5.66577	1.46e-08	2.9e-07	up-regulated	-	-	-	-
MAP_RS09550	6.77913	-1.3038	1.37688	-0.946921	0.343679	0.617975	non-significant	-	-	-	-
MAP_RS09555	44.737	-0.589713	0.709709	-0.830922	0.406018	0.677053	non-significant	-	-	-	-
MAP_RS09560	16.5028	0.139615	0.825061	0.169218	0.865625	0.945521	non-significant	-	-	-	-
MAP_RS09565	25.5204	2.18919	0.761614	2.87441	0.00404782	0.0232489	up-regulated	-	-	-	-
MAP_RS09570	109.799	-1.06892	0.411473	-2.59779	0.00938262	0.045984	down-regulated	-	-	-	-
MAP_RS09575	72.1132	0.445271	0.447219	0.995645	0.319423	0.595072	non-significant	-	-	-	-
MAP_RS09585	14.943	0.570466	2.11738	0.269421	0.787606	0.915792	non-significant	-	-	-	-
MAP_RS09590	120.314	1.17807	0.339015	3.47498	0.000510885	0.00401596	up-regulated	-	-	-	-
MAP_RS09595	162.078	-0.373541	0.350985	-1.06426	0.287209	0.56295	non-significant	-	-	-	-
MAP_RS09600	239.946	-0.194217	0.253033	-0.767556	0.442751	0.704816	non-significant	-	-	-	-
MAP_RS09605	165.268	0.480778	0.288627	1.66574	0.0957653	0.2719	non-significant	-	-	-	-
MAP_RS09610	153.35	-1.39994	0.300484	-4.65895	3.18e-06	4.35e-05	down-regulated	-	-	-	-
MAP_RS09615	32.2474	0.672179	0.652148	1.03072	0.302674	0.57707	non-significant	-	-	-	-
MAP_RS09620	33.6436	0.568616	0.592448	0.959775	0.337169	0.613372	non-significant	-	-	-	-
MAP_RS09625	130.401	-0.687722	0.315062	-2.18281	0.0290496	0.110808	non-significant	-	-	-	-
MAP_RS09630	7.64052	-0.574932	1.19432	-0.481388	0.630241	0.831951	non-significant	-	-	-	-
MAP_RS09635	30.7144	0.638026	0.619968	1.02913	0.30342	0.57749	non-significant	-	-	-	-
MAP_RS09640	16.168	0.00301478	0.875173	0.00344479	0.997251	0.998497	non-significant	-	-	-	-
MAP_RS09645	32.692	-1.00292	0.611417	-1.64032	0.100939	0.282027	non-significant	-	-	-	-
MAP_RS09650	17.6307	-0.053303	0.879491	-0.0606067	0.951672	0.980029	non-significant	-	-	-	-
MAP_RS09655	19.5125	-1.02847	0.935531	-1.09934	0.271618	0.543644	non-significant	-	-	-	-
MAP_RS09660	15.5511	-0.951041	0.881478	-1.07892	0.280625	0.555294	non-significant	-	-	-	-
MAP_RS09665	21.9684	-0.622265	0.767773	-0.81048	0.417664	0.685955	non-significant	-	-	-	-
MAP_RS09670	30.191	0.645353	0.624724	1.03302	0.301594	0.576914	non-significant	-	-	-	-
MAP_RS09675	15.4332	-0.383254	0.873586	-0.438713	0.66087	0.849447	non-significant	-	-	-	-
MAP_RS09680	43.6723	0.58853	0.525427	1.1201	0.262671	0.534388	non-significant	-	-	-	-
MAP_RS09685	210.409	0.160929	0.283535	0.567582	0.570319	0.796608	non-significant	-	-	-	-
MAP_RS09690	947.81	-0.410922	0.126094	-3.25885	0.00111867	0.00774564	non-significant	-	-	-	-
MAP_RS09695	11.5926	-1.47298	1.05281	-1.39909	0.161785	0.390251	non-significant	-	-	-	-
MAP_RS09700	29.2474	-0.52345	0.673898	-0.77675	0.437306	0.700984	non-significant	-	-	-	-
MAP_RS09705	78.8356	-0.0667316	0.412604	-0.161733	0.871516	0.946876	non-significant	-	-	-	-
MAP_RS09710	63.4562	-0.246985	0.449366	-0.549631	0.582572	0.802065	non-significant	-	-	-	-
MAP_RS09715	20.29	0.2109	0.760171	0.277438	0.781444	0.913135	non-significant	-	-	-	-
MAP_RS09720	206.074	1.15871	0.249514	4.64385	3.42e-06	4.63e-05	up-regulated	-	-	-	-
MAP_RS09725	8.44119	0.358685	1.13572	0.315823	0.752137	0.90203	non-significant	VFG008410	pknG	serine/threonine_protein_kinase	Protein_kinase_G|Secreted_proteins_[Mycobacterium]
MAP_RS09730	68.3822	-4.15805	1.18263	-3.51594	0.000438207	0.00352058	down-regulated	-	-	-	-
MAP_RS09735	356.234	0.622949	0.201491	3.0917	0.00199017	0.012848	non-significant	VFG015510	phzC1	phenazine_biosynthesis_protein_PhzC	Phenazines_biosynthesis|Antimicrobial_activity_[Pseudomonas]
MAP_RS09740	18.4296	-0.264186	1.04903	-0.251839	0.801166	0.923135	non-significant	-	-	-	-
MAP_RS09745	15.9758	0.0385935	0.858595	0.0449497	0.964147	0.985535	non-significant	-	-	-	-
MAP_RS09750	67.9111	-0.158287	0.508037	-0.311566	0.755371	0.903114	non-significant	-	-	-	-
MAP_RS09755	444.895	0.647361	0.17289	3.74434	0.000180867	0.00161623	non-significant	-	-	-	-
MAP_RS09760	28.3393	-0.742286	1.76661	-0.420176	0.674357	0.857164	non-significant	-	-	-	-
MAP_RS09765	38.6018	-0.686767	0.659798	-1.04087	0.297934	0.574515	non-significant	-	-	-	-
MAP_RS09770	253.744	0.122876	0.260326	0.472007	0.636922	0.833905	non-significant	-	-	-	-
MAP_RS09775	18.602	1.70443	1.12778	1.51131	0.130711	0.337424	non-significant	-	-	-	-
MAP_RS09780	140.43	0.385194	0.301491	1.27763	0.201381	0.448276	non-significant	VFG030405	fadD13	Putative_chain-fatty-acid-CoA_ligase_FadD13_(fatty-acyl-CoA_synthetase)	MymA_operon|Cell_surface_components_[Mycobacterium]
MAP_RS09785	27.5252	0.950547	0.655558	1.44998	0.147064	0.365971	non-significant	-	-	-	-
MAP_RS09790	52.4564	-0.214802	0.497977	-0.43135	0.666214	0.851527	non-significant	-	-	-	-
MAP_RS09795	244.507	-0.783134	0.259793	-3.01446	0.00257438	0.0160011	non-significant	VFG043441	sagA	SagA	Streptolysin_S|Toxin_[Streptococcus]
MAP_RS09800	2.63995	-0.449387	1.95071	-0.230371	0.817803		non-significant	-	-	-	-
MAP_RS09815	502.47	-0.957471	0.174054	-5.501	3.78e-08	7.07e-07	non-significant	-	-	-	-
MAP_RS09820	219.253	-0.844937	0.26312	-3.21123	0.0013217	0.00895049	non-significant	-	-	-	-
MAP_RS09825	287.847	-0.582578	0.250222	-2.32824	0.0198992	0.0821584	non-significant	-	-	-	-
MAP_RS09830	395.445	-0.686687	0.184284	-3.72625	0.000194353	0.00172	non-significant	-	-	-	-
MAP_RS09835	20.9738	0.185716	0.901612	0.205982	0.836805	0.934335	non-significant	-	-	-	-
MAP_RS09840	38.2593	0.187426	0.555044	0.337678	0.735606	0.894463	non-significant	-	-	-	-
MAP_RS09845	79.5534	-0.152881	0.397242	-0.384856	0.700344	0.86952	non-significant	-	-	-	-
MAP_RS09850	258.782	-0.084938	0.246353	-0.344782	0.730258	0.89012	non-significant	-	-	-	-
MAP_RS09855	226.36	-0.383417	0.271503	-1.4122	0.157891	0.385614	non-significant	-	-	-	-
MAP_RS09860	14.2318	-1.26311	1.12105	-1.12672	0.259863	0.532885	non-significant	VFG019785	PLES_19131	ORF_10;_similar_to_Asparagine_synthase	Unclssification
MAP_RS09865	193.778	1.70014	0.282754	6.0128	1.82e-09	3.91e-08	up-regulated	-	-	-	-
MAP_RS09870	29.1111	-1.82197	0.674954	-2.6994	0.00694655	0.0363985	down-regulated	-	-	-	-
MAP_RS09875	1078.37	-0.75795	0.128833	-5.88321	4.02e-09	8.36e-08	non-significant	-	-	-	-
MAP_RS09880	43.9288	-1.18888	0.549702	-2.16277	0.0305592	0.115577	non-significant	-	-	-	-
MAP_RS09885	39.4221	0.137602	0.552314	0.249138	0.803254	0.9235	non-significant	-	-	-	-
MAP_RS09890	29.021	1.58758	0.724996	2.18978	0.0285398	0.109463	non-significant	-	-	-	-
MAP_RS09895	21.8714	0.897764	0.757024	1.18591	0.235657	0.500662	non-significant	-	-	-	-
MAP_RS09900	7.5867	-1.81957	1.27187	-1.43063	0.152537	0.375139	non-significant	-	-	-	-
MAP_RS09905	240.248	0.09748	0.245476	0.397105	0.69129	0.866869	non-significant	-	-	-	-
MAP_RS09910	22.6858	0.167088	0.714732	0.233778	0.815158	0.928664	non-significant	-	-	-	-
MAP_RS09915	81.4919	0.197528	0.436718	0.452301	0.651052	0.842773	non-significant	-	-	-	-
MAP_RS09920	53.7065	-0.399244	0.476675	-0.837562	0.402277	0.672967	non-significant	-	-	-	-
MAP_RS09930	70.8898	-4.60876	1.06949	-4.30931	1.64e-05	0.000194814	down-regulated	-	-	-	-
MAP_RS09935	8.3008	-0.769345	1.15172	-0.667999	0.504134	0.74979	non-significant	VFG030270	sadH	Putative_short-chain_type_dehydrogenase/reductase	MymA_operon|Cell_surface_components_[Mycobacterium]
MAP_RS09940	102.528	-0.486681	0.347814	-1.39925	0.161737	0.390251	non-significant	-	-	-	-
MAP_RS09945	26.0361	-1.07737	0.682956	-1.57751	0.114679	0.308764	non-significant	-	-	-	-
MAP_RS09950	83.979	0.75597	0.381494	1.9816	0.0475236	0.161323	non-significant	-	-	-	-
MAP_RS09955	114.981	1.56589	0.366818	4.26884	1.96e-05	0.000227763	up-regulated	-	-	-	-
MAP_RS09960	124.555	1.27702	0.363115	3.51686	0.000436682	0.00351751	up-regulated	-	-	-	-
MAP_RS09965	61.5992	1.33337	0.723986	1.84171	0.0655175	0.204564	non-significant	-	-	-	-
MAP_RS09970	301.3	-1.97452	0.226603	-8.71359	2.94e-18	1.66e-16	down-regulated	VFG009402	glnA1	GlnA1	Glutamine_synthesis|Amino_acid_and_purine_metabolism_[Mycobacterium]
MAP_RS09975	64.8629	1.54114	0.560612	2.74904	0.00597703	0.0322937	up-regulated	-	-	-	-
MAP_RS09980	33.5826	0.377246	0.600216	0.628517	0.529666	0.767412	non-significant	-	-	-	-
MAP_RS09985	44.9147	0.83006	0.533454	1.55601	0.119705	0.317814	non-significant	-	-	-	-
MAP_RS09990	124.231	-0.0981465	0.406919	-0.241194	0.809404	0.925882	non-significant	VFG026433	glnA1	glutamine_synthetase	Glutamine_synthesis|Amino_acid_and_purine_metabolism_[Mycobacterium]
MAP_RS09995	17.6111	0.992141	0.984674	1.00758	0.313654	0.589241	non-significant	VFG030157	caeA	tripeptidyl-peptidase_B	Unclssification
MAP_RS10000	102.985	0.643699	0.345821	1.86137	0.0626924	0.198608	non-significant	VFG030152	caeA	hypothetical_protein	Unclssification
MAP_RS10005	17.7209	0.11343	0.854906	0.132682	0.894445	0.95624	non-significant	VFG030339	chp	Conserved_protein_of_unknown_function,_possible_triacylglycerol_synthase_(diacylglycerol_acyltransferase)	MymA_operon|Cell_surface_components_[Mycobacterium], CHIPS|Immune_evasion_[Staphylococcus]
MAP_RS10010	424.568	-0.828912	0.185419	-4.47048	7.8e-06	9.57e-05	non-significant	-	-	-	-
MAP_RS10015	132.76	0.668142	0.390699	1.71012	0.0872438	0.254927	non-significant	-	-	-	-
MAP_RS10020	15.1634	-3.01	1.52148	-1.97834	0.0478903	0.162156	non-significant	VFG031219	MASS_4011	hypothetical_protein	Unclssification
MAP_RS10025	35.7728	-0.885968	1.73146	-0.511689	0.608868	0.818764	non-significant	-	-	-	-
MAP_RS10030	31.5395	-0.981408	0.623572	-1.57385	0.115522	0.309785	non-significant	-	-	-	-
MAP_RS10035	17.1997	-0.264477	0.810103	-0.326473	0.744067	0.899024	non-significant	-	-	-	-
MAP_RS10040	7.68959	1.15006	1.4005	0.821179	0.411544	0.682745	non-significant	-	-	-	-
MAP_RS10045	7.40475	-6.17261	2.14481	-2.87793	0.00400296	0.0230905	down-regulated	-	-	-	-
MAP_RS10050	34.6206	-0.813	0.646449	-1.25764	0.208522	0.458207	non-significant	VFG022288	cyp143	cytochrome_P450	ESX-5_(T7SS)|Secretion_system_[Mycobacterium]
MAP_RS10055	22.8818	1.18835	1.93437	0.614333	0.538995	0.77283	non-significant	-	-	-	-
MAP_RS10060	9.99267	-1.36778	1.0993	-1.24423	0.213416	0.466865	non-significant	-	-	-	-
MAP_RS10065	18.1859	-0.590852	0.798029	-0.740389	0.459064	0.719463	non-significant	-	-	-	-
MAP_RS10070	13.9272	-0.952526	0.916292	-1.03954	0.298552	0.574601	non-significant	VFG039689	CBUD_2172	hypothetical_protein	Unclssification
MAP_RS10075	9.94021	-0.293762	1.13539	-0.258733	0.795841	0.920256	non-significant	-	-	-	-
MAP_RS10080	66.2312	0.474269	0.42982	1.10341	0.269848	0.541181	non-significant	-	-	-	-
MAP_RS10085	15.7518	0.0798516	0.920805	0.0867194	0.930895	0.973639	non-significant	VFG031514	ptpA	PtpA	Tyrosine_phosphatase|Phagosome_arresting_[Mycobacterium]
MAP_RS10090	24.9744	0.210136	0.779889	0.269443	0.787589	0.915792	non-significant	-	-	-	-
MAP_RS10095	3.61559	-2.45383	2.1887	-1.12113	0.262231		non-significant	-	-	-	-
MAP_RS10100	40.8017	0.514436	0.614328	0.837396	0.40237	0.672967	non-significant	-	-	-	-
MAP_RS10105	16.7211	-1.85175	0.9046	-2.04704	0.0406545	0.142968	non-significant	-	-	-	-
MAP_RS10120	33.4044	-0.282981	0.591324	-0.478555	0.632255	0.832154	non-significant	-	-	-	-
MAP_RS10125	116.961	-0.843669	0.400256	-2.10782	0.0350463	0.128805	non-significant	-	-	-	-
MAP_RS10130	59.65	-0.24021	0.449249	-0.534692	0.592863	0.808982	non-significant	-	-	-	-
MAP_RS10135	85.0769	0.295708	0.384826	0.768422	0.442237	0.704381	non-significant	-	-	-	-
MAP_RS10140	60.286	1.12123	0.452884	2.47576	0.0132953	0.0602949	non-significant	-	-	-	-
MAP_RS10145	174.944	-3.76341	0.563391	-6.67993	2.39e-11	6.85e-10	down-regulated	-	-	-	-
MAP_RS10150	2487.09	-2.25919	0.12921	-17.4846	1.88e-68	7.52e-66	down-regulated	VFG011430	acpXL	acyl_carrier_protein	LPS|Immune_evasion_[Brucella]
MAP_RS10155	368.57	-3.14673	0.240192	-13.1009	3.25e-39	4.83e-37	down-regulated	VFG009135	kasB	3-oxoacyl-(acyl_carrier_protein)_synthase_II	FAS-II|Lipid_and_fatty_acid_metabolism_[Mycobacterium]
MAP_RS10160	261.828	-2.68843	0.252017	-10.6677	1.44e-26	1.28e-24	down-regulated	VFG009140	kasB	3-oxoacyl-ACP_synthase_2	FAS-II|Lipid_and_fatty_acid_metabolism_[Mycobacterium]
MAP_RS10165	195.08	-2.45235	0.371487	-6.60145	4.07e-11	1.13e-09	down-regulated	-	-	-	-
MAP_RS10170	6.32112	-1.16101	1.54069	-0.753565	0.45111	0.711899	non-significant	-	-	-	-
MAP_RS10175	16.3364	-0.125043	0.834242	-0.149888	0.880853	0.950841	non-significant	-	-	-	-
MAP_RS10180	27.101	-0.513687	0.735751	-0.69818	0.485065	0.740031	non-significant	-	-	-	-
MAP_RS10185	15.1146	-0.888186	0.877415	-1.01228	0.311406	0.586668	non-significant	-	-	-	-
MAP_RS10190	21.0027	-0.356723	0.745887	-0.478253	0.63247	0.832154	non-significant	-	-	-	-
MAP_RS10195	714.314	-0.248382	0.149404	-1.66249	0.0964144	0.272719	non-significant	-	-	-	-
MAP_RS10200	8.15034	-2.2752	1.78847	-1.27215	0.20332	0.451085	non-significant	-	-	-	-
MAP_RS10205	22.198	0.382194	0.774693	0.493349	0.621766	0.827302	non-significant	-	-	-	-
MAP_RS10210	21.7806	1.0818	0.97863	1.10542	0.268976	0.539972	non-significant	VFG030286	adhD	Probable_zinc-type_alcohol_dehydrogenase_AdhD_(aldehyde_reductase)	MymA_operon|Cell_surface_components_[Mycobacterium]
MAP_RS10215	17.7044	0.770699	0.822098	0.937478	0.348513	0.623188	non-significant	-	-	-	-
MAP_RS10220	14.1724	0.768916	1.06757	0.720252	0.47137	0.728348	non-significant	-	-	-	-
MAP_RS10225	32.6419	0.422575	0.781779	0.540531	0.588831	0.805777	non-significant	-	-	-	-
MAP_RS10230	23.0997	0.832348	0.716217	1.16215	0.245176	0.5122	non-significant	-	-	-	-
MAP_RS10235	25.5081	-0.892493	0.795304	-1.1222	0.261775	0.534212	non-significant	VFG029816	Rv0926	hypothetical_protein	Unclssification
MAP_RS10240	73.495	-1.52236	0.807351	-1.88562	0.0593456	0.191559	non-significant	-	-	-	-
MAP_RS10245	58.0613	-1.26945	0.491534	-2.58263	0.00980503	0.0473025	down-regulated	VFG030911	cyp125	Putative_cytochrome_P450_125_cyp125	Cyp125|Catabolism_of_cholesterol_[Mycobacterium]
MAP_RS10250	24.2508	0.714689	0.952408	0.750402	0.453013	0.713606	non-significant	-	-	-	-
MAP_RS10255	52.7515	-1.35972	0.730569	-1.86118	0.0627182	0.198608	non-significant	-	-	-	-
MAP_RS10260	196.828	-1.06586	0.25919	-4.11227	3.92e-05	0.00041373	down-regulated	VFG030211	mymA	putative_monooxygenase	MymA_operon|Cell_surface_components_[Mycobacterium]
MAP_RS10265	2.39718	-4.54543	3.10091	-1.46584	0.142692		non-significant	-	-	-	-
MAP_RS10270	88.8793	-0.131516	0.369846	-0.355597	0.722143	0.884261	non-significant	-	-	-	-
MAP_RS10275	12.1394	-1.2307	1.82401	-0.674723	0.499852	0.746396	non-significant	-	-	-	-
MAP_RS10280	7.11174	0.0577253	1.21754	0.0474113	0.962185	0.984608	non-significant	-	-	-	-
MAP_RS10285	20.5929	-0.545465	1.07443	-0.507679	0.611678	0.819322	non-significant	-	-	-	-
MAP_RS10290	28.5496	0.924594	0.808699	1.14331	0.25291	0.524	non-significant	-	-	-	-
MAP_RS10295	38.634	0.713192	0.98715	0.722475	0.470002	0.727719	non-significant	-	-	-	-
MAP_RS10300	490.326	0.577323	0.214929	2.68612	0.0072288	0.0374389	non-significant	-	-	-	-
MAP_RS10305	1318.4	2.05487	0.124062	16.5632	1.28e-61	3.68e-59	up-regulated	-	-	-	-
MAP_RS10310	71.7659	-0.328532	0.493527	-0.665682	0.505614	0.750658	non-significant	-	-	-	-
MAP_RS10315	22.0825	0.0318484	0.720945	0.0441759	0.964764	0.985559	non-significant	VFG030887	cyp125	P450_heme-thiolate_protein	Cyp125|Catabolism_of_cholesterol_[Mycobacterium]
MAP_RS10320	30.9636	0.446864	0.622344	0.718033	0.472737	0.729204	non-significant	VFG008410	pknG	serine/threonine_protein_kinase	Protein_kinase_G|Secreted_proteins_[Mycobacterium]
MAP_RS10325	15.7393	-0.64471	1.12039	-0.575434	0.564998	0.792516	non-significant	-	-	-	-
MAP_RS10330	5.19459	-2.38025	1.97261	-1.20665	0.227567		non-significant	VFG022290	cyp143	cytochrome_P450	ESX-5_(T7SS)|Secretion_system_[Mycobacterium]
MAP_RS10335	119.095	-0.898552	0.343169	-2.61839	0.00883447	0.0437792	non-significant	-	-	-	-
MAP_RS10340	296.945	1.03457	0.21157	4.88995	1.01e-06	1.52e-05	up-regulated	-	-	-	-
MAP_RS10345	168.588	0.886226	0.37164	2.38464	0.017096	0.0736965	non-significant	-	-	-	-
MAP_RS10350	114.645	0.801099	0.44314	1.80778	0.0706408	0.217511	non-significant	-	-	-	-
MAP_RS10355	32.4016	1.14849	0.673319	1.70571	0.0880619	0.256757	non-significant	-	-	-	-
MAP_RS10360	159.658	-0.56206	0.319374	-1.75988	0.0784281	0.234447	non-significant	-	-	-	-
MAP_RS10370	29.1454	-0.401576	0.644397	-0.623182	0.533165	0.770533	non-significant	-	-	-	-
MAP_RS10375	15.4597	-3.04107	1.50773	-2.01698	0.0436977	0.151931	non-significant	-	-	-	-
MAP_RS10380	16.207	0.811501	0.888592	0.913244	0.361114	0.634125	non-significant	-	-	-	-
MAP_RS10385	12.7796	1.52935	0.986923	1.54962	0.121233	0.320807	non-significant	-	-	-	-
MAP_RS10390	44.6073	0.818439	0.688448	1.18882	0.234511	0.499552	non-significant	-	-	-	-
MAP_RS10395	27.2139	0.251441	0.731217	0.343867	0.730946	0.890688	non-significant	-	-	-	-
MAP_RS10405	63.5845	-1.02684	0.461672	-2.22418	0.026136	0.102025	non-significant	-	-	-	-
MAP_RS10410	44.3163	-0.124032	0.598523	-0.207231	0.83583	0.934335	non-significant	-	-	-	-
MAP_RS10420	12.3025	1.09068	1.03462	1.05419	0.291798	0.568624	non-significant	VFG030892	cyp125	cytochrome_P450_125A7_Cyp125A7	Cyp125|Catabolism_of_cholesterol_[Mycobacterium]
MAP_RS10425	13.5879	1.07362	0.977287	1.09857	0.271954	0.544045	non-significant	-	-	-	-
MAP_RS10430	11.7965	0.117175	1.05727	0.110829	0.911752	0.965201	non-significant	-	-	-	-
MAP_RS10435	15.3027	-0.577455	1.32671	-0.435255	0.663378	0.851034	non-significant	-	-	-	-
MAP_RS10440	9.55937	-0.0207671	1.08518	-0.0191369	0.984732	0.993881	non-significant	-	-	-	-
MAP_RS10445	125.44	0.723714	0.332486	2.17668	0.0295047	0.112224	non-significant	-	-	-	-
MAP_RS10450	151.205	-1.24184	0.309725	-4.0095	6.08e-05	0.000609842	down-regulated	-	-	-	-
MAP_RS10455	73.6545	0.691475	0.419288	1.64916	0.0991143	0.278842	non-significant	-	-	-	-
MAP_RS10460	33.0227	-0.203681	0.611303	-0.333192	0.73899	0.896402	non-significant	-	-	-	-
MAP_RS10465	4.68543	0.207638	1.59987	0.129784	0.896737		non-significant	-	-	-	-
MAP_RS10470	35.7113	0.410202	0.603252	0.679985	0.496514	0.7458	non-significant	-	-	-	-
MAP_RS10475	28.0976	0.152424	0.684029	0.222832	0.823666	0.93095	non-significant	-	-	-	-
MAP_RS10480	24.9631	-0.774951	1.77404	-0.436828	0.662236	0.850246	non-significant	-	-	-	-
MAP_RS10485	27.9293	-0.00255681	0.845479	-0.0030241	0.997587	0.998583	non-significant	-	-	-	-
MAP_RS10490	124.499	-0.782807	0.322202	-2.42956	0.0151173	0.0668283	non-significant	-	-	-	-
MAP_RS10495	59.6627	-0.947613	0.460639	-2.05717	0.0396699	0.140865	non-significant	-	-	-	-
MAP_RS10500	20.7163	0.146647	0.75615	0.193939	0.846223	0.937934	non-significant	-	-	-	-
MAP_RS10505	86.3245	0.51605	0.463502	1.11337	0.265548	0.537396	non-significant	-	-	-	-
MAP_RS10510	134.091	0.75878	0.3168	2.39514	0.0166141	0.0720843	non-significant	-	-	-	-
MAP_RS10515	133.302	-0.523037	0.413939	-1.26356	0.206388	0.455979	non-significant	-	-	-	-
MAP_RS10525	5.2246	-0.743453	2.12817	-0.349339	0.726835		non-significant	-	-	-	-
MAP_RS10530	129.96	-1.74499	0.428701	-4.07042	4.69e-05	0.00048615	down-regulated	-	-	-	-
MAP_RS10535	97.955	0.908307	0.355669	2.5538	0.0106554	0.0507937	non-significant	-	-	-	-
MAP_RS10540	99.1477	1.91919	0.378159	5.07509	3.87e-07	6.29e-06	up-regulated	-	-	-	-
MAP_RS10545	15.9923	0.864887	1.00295	0.862343	0.388499	0.658837	non-significant	-	-	-	-
MAP_RS10550	38.5355	1.34033	0.627788	2.13501	0.0327601	0.1224	non-significant	VFG009908	devS	GAF_family_protein	DevR/S|Regulation_[Mycobacterium]
MAP_RS10555	7.5851	-0.781027	1.21407	-0.64331	0.520023	0.761872	non-significant	-	-	-	-
MAP_RS10565	9.28004	-0.1083	1.09106	-0.0992617	0.92093	0.969798	non-significant	-	-	-	-
MAP_RS10570	2.76117	0.622065	1.83337	0.339302	0.734383		non-significant	-	-	-	-
MAP_RS10575	41.073	-0.620618	0.560096	-1.10806	0.267837	0.539307	non-significant	-	-	-	-
MAP_RS10580	44.257	-2.71196	0.606585	-4.47087	7.79e-06	9.57e-05	down-regulated	-	-	-	-
MAP_RS10585	28.2506	2.28683	1.95507	1.16969	0.242125	0.507411	non-significant	-	-	-	-
MAP_RS10600	119.914	-0.767742	0.410252	-1.87139	0.0612907	0.195321	non-significant	-	-	-	-
MAP_RS10605	950.476	-1.35548	0.168368	-8.0507	8.23e-16	3.63e-14	down-regulated	-	-	-	-
MAP_RS10610	87.292	-1.66476	0.4094	-4.06634	4.78e-05	0.000492173	down-regulated	-	-	-	-
MAP_RS10615	20.7632	-0.0928123	0.749345	-0.123858	0.901428	0.959847	non-significant	-	-	-	-
MAP_RS10620	40.3943	0.717217	0.612474	1.17102	0.241592	0.506981	non-significant	-	-	-	-
MAP_RS10625	8.42384	-1.23458	1.1765	-1.04936	0.294011	0.570242	non-significant	VFG030565	sugA	sugar-transport_integral_membrane_protein_ABC_transporter_UspA	Trehalose-recycling_ABC_transporter|Cell_surface_components_[Mycobacterium]
MAP_RS10630	7.11185	0.0577597	1.21756	0.0474388	0.962164	0.984608	non-significant	-	-	-	-
MAP_RS10635	5.95925	0.358433	1.33061	0.269376	0.787641	0.915792	non-significant	-	-	-	-
MAP_RS10640	5.69752	-2.03704	1.53304	-1.32876	0.183927	0.422074	non-significant	-	-	-	-
MAP_RS10645	15.7197	-1.09039	0.895203	-1.21804	0.223209	0.482917	non-significant	VFG044396	pdtorfM	putative_aminotransferase	Unclssification
MAP_RS10650	35.8036	0.0380825	0.57887	0.0657877	0.947547	0.978729	non-significant	-	-	-	-
MAP_RS10655	6.97101	-1.36135	1.95224	-0.697326	0.485599	0.740215	non-significant	-	-	-	-
MAP_RS10660	23.4403	0.415048	0.823351	0.504097	0.614194	0.821469	non-significant	-	-	-	-
MAP_RS10665	57.5799	1.1748	0.474152	2.47769	0.0132235	0.0600373	non-significant	VFG030692	sugC	sugar_ABC_transporter	Trehalose-recycling_ABC_transporter|Cell_surface_components_[Mycobacterium]
MAP_RS10670	43.0827	1.26386	0.690455	1.83047	0.06718	0.208941	non-significant	-	-	-	-
MAP_RS10675	14.0135	0.938735	0.915159	1.02576	0.305004	0.579507	non-significant	VFG022788	irtB	ABC_transporter_ATP-binding_protein	ABC_transporter|Iron_uptake_[Mycobacterium]
MAP_RS10680	50.9613	0.116785	0.482392	0.242096	0.808706	0.925882	non-significant	-	-	-	-
MAP_RS10685	29.1828	1.55334	0.685467	2.26611	0.0234448	0.0939902	non-significant	VFG022816	narK2	integral_membrane_nitrite_extrusion_protein_NarK3	Nitrate/nitrite_transporter|Anaerobic_respiration_[Mycobacterium]
MAP_RS10690	33.8875	-1.60796	0.703613	-2.28529	0.0222961	0.0900021	non-significant	-	-	-	-
MAP_RS10695	5.21705	1.57619	1.47436	1.06907	0.28504		non-significant	-	-	-	-
MAP_RS10700	5.68873	-5.79194	2.32039	-2.49611	0.0125564	0.0575957	non-significant	-	-	-	-
MAP_RS10710	23.7218	1.18316	1.94788	0.607412	0.543577	0.775357	non-significant	-	-	-	-
MAP_RS10720	5.83726	-0.127405	2.15367	-0.0591572	0.952827	0.980079	non-significant	-	-	-	-
MAP_RS10725	6.3368	-2.22607	1.89722	-1.17333	0.240664	0.505966	non-significant	-	-	-	-
MAP_RS10730	12.2773	1.58735	1.00855	1.57389	0.115512	0.309785	non-significant	VFG010187	mce3F	hypothetical_protein	Mce3|Mammalian_cell_entry_(mce)_operons_[Mycobacterium]
MAP_RS10735	5.56919	-0.283635	1.35644	-0.209102	0.834369	0.934092	non-significant	VFG010164	mce3E	LprM	Mce3|Mammalian_cell_entry_(mce)_operons_[Mycobacterium]
[truncated: 2,262 more rows]
