# Supplementary material for: Delineating transcriptional crosstalk between Mycobacterium avium subsp. paratuberculosis and human THP-1 cells at the early stage of infection via dual RNA-seq analysis
Source: Vet Res. 2022 Sep 13;53:71. doi: 10.1186/s13567-022-01089-y (PMC9469519; doi:10.1186/s13567-022-01089-y)
Supplement: Supplementary file 3 — Additional file 3. Overall information about differentially expressed genes in THP-1 cells. [file 13567_2022_1089_MOESM3_ESM.xlsx]

## Sheet: Sheet1
Additional file 3 Overall information about differentially expressed genes in THP-1 cells.
Significantly up- or down-regulated genes (log2FC >= 1 & P-value < 0.05) are listed.
The first 6 column indicates information of annotated genes.
The next columns indicate gene expression profile investigated using edgeR.
Gene_ID	Transcript_ID	Gene_Symbol	Description	gene_biotype	Protein_ID	THP1MAPdual/THP-1_control.fc	THP1MAPdual/THP-1_control.logCPM	THP1MAPdual/THP-1_control.raw.pval	THP1MAPdual/THP-1_control.bh.pval	THP1MAPdual.mean	THP-1_control.mean	N_THP1MAPdual-1	N_THP1MAPdual-2	N_THP-1_control-1	N_THP-1_control-2	THP1MAPdual-1_Read_Count	THP1MAPdual-2_Read_Count	THP-1_control-1_Read_Count	THP-1_control-2_Read_Count	THP1MAPdual-1_FPKM	THP1MAPdual-2_FPKM	THP-1_control-1_FPKM	THP-1_control-2_FPKM	THP1MAPdual-1_TPM	THP1MAPdual-2_TPM	THP-1_control-1_TPM	THP-1_control-2_TPM
109910380	NR_146152	RNA18SN3	RNA, 18S ribosomal N3	rRNA	.	127899	9.7358	1.45205e-257	1.93685e-255	10.6419	0.0173829	10.114	11.1698	0.0194097	0.0153561	110267	225876	1	1	563.698	1160.88	3.8e-05	2.3e-05	1138.73	2348.12	5.4e-05	3.1e-05
109864280	NR_146146	RNA18SN2	RNA, 18S ribosomal N2	rRNA	.	124670	9.69894	7.34369e-251	9.47951e-249	10.6022	0.0173829	10.0663	11.1381	0.0194097	0.0153561	106676	220973	1	1	545.342	1135.68	4.7e-05	2.7e-05	1101.65	2297.14	6.5e-05	3.8e-05
106631781	NR_145820	RNA18SN1	RNA, 18S ribosomal N1	rRNA	.	110606	9.52635	8.43799e-218	8.61364e-216	10.4128	0.0173829	9.83113	10.9945	0.0194097	0.0153561	90616	200024	1	1	463.242	1028.01	2.2e-05	2.3e-05	935.8	2079.37	3.1e-05	3.2e-05
109864282	NR_146148	RNA28SN2	RNA, 28S ribosomal N2	rRNA	.	16897.5	8.04857	8.17142e-259	1.11982e-256	8.97642	0.0440066	8.51049	9.44236	0.0574628	0.0305504	36219	68145	3	2	68.4705	129.516	0.004871	0.00315	138.318	261.974	0.006807	0.004319
106632264	NR_145822	RNA28SN1	RNA, 28S ribosomal N1	rRNA	.	11953.3	8.01344	5.37132e-224	5.77792e-222	8.92709	0.0589651	8.4175	9.43669	0.0574628	0.0604673	33952	67877	3	4	64.0333	128.7	0.005715	0.005715	129.354	260.323	0.007986	0.007837
109910382	NR_146154	RNA28SN3	RNA, 28S ribosomal N3	rRNA	.	3318.51	8.14239	4.15004e-116	1.39085e-114	9.0693	0.225647	8.60191	9.53669	0.420743	0.0305504	38595	72756	25	2	72.9494	138.252	0.055539	0.00247	147.366	279.644	0.077605	0.003387
4536	gene-ND2	ND2	NADH dehydrogenase subunit 2	protein_coding	YP_003024027.1	560.159	9.18485	0	0	10.1827	1.59641	10.2154	10.15	1.92228	1.27054	118306	111353	206	132	1084.8	1026.49	2.22992	1.13688	2191.41	2076.3	3.11586	1.55895
4508	gene-ATP6	ATP6	ATP synthase F0 subunit 6	protein_coding	YP_003024031.1	392.227	9.82673	0	0	10.8232	2.49157	10.8586	10.7877	2.528	2.45514	184825	173299	352	419	2593.12	2444.41	5.83101	5.52575	5238.4	4944.34	8.14766	7.57717
4538	gene-ND4	ND4	NADH dehydrogenase subunit 4	protein_coding	YP_003024035.1	315.684	10.818	0	0	11.813	3.63171	11.8564	11.7697	3.73614	3.52728	369167	342399	910	984	2559.67	2386.76	7.44446	6.41543	5170.83	4827.73	10.4021	8.79714
4573	rna-TRNR	TRNR	tRNA-Arg	tRNA	.	266.864	0.905655	1.07867e-59	1.20368e-58	2.18775	0.0173829	2.19682	2.17868	0.0194097	0.0153561	357	346	1	1	52.4709	51.0832	0.122237	0.052025	105.997	103.327	0.170801	0.071339
4535	gene-ND1	ND1	NADH dehydrogenase subunit 1	protein_coding	YP_003024026.1	266.006	10.2006	0	0	11.1952	3.29034	11.2311	11.1593	3.45535	3.12532	239296	224239	736	722	2391.6	2253.08	8.68255	6.78557	4831.3	4557.34	12.1321	9.3047
4509	gene-ATP8	ATP8	ATP synthase F0 subunit 8	protein_coding	YP_003024030.1	235.006	7.19432	0	0	8.19057	1.16491	8.24579	8.13536	1.1933	1.13652	30131	27483	95	112	1390.77	1275.29	5.13187	4.82262	2809.51	2579.55	7.17076	6.61301
10790	gene-NUDCP1	NUDCP1	nuclear distribution C pseudogene 1	pseudogene	.	200.34	3.30247	1.04113e-205	9.59953e-204	4.34771	0.125206	4.2925	4.40293	0.0761195	0.174292	1852	1977	4	12	13.9812	15.0069	0.032409	0.08301	28.2436	30.3547	0.045285	0.113828
4540	gene-ND5	ND5	NADH dehydrogenase subunit 5	protein_coding	YP_003024036.1	196.545	9.92978	0	0	10.9226	3.43357	10.9564	10.8887	3.63281	3.23433	197792	185874	842	786	1042.95	985.337	5.24153	3.89493	2106.87	1993.05	7.32399	5.34091
112268133	XR_002957606	LOC112268133	uncharacterized LOC112268133	lncRNA	.	190.859	4.88163	0	0	5.89055	0.377615	5.83415	5.94695	0.330385	0.424844	5582	5953	19	32	10.267	11.0077	0.040993	0.05534	20.7405	22.2654	0.05728	0.075885
4519	gene-CYTB	CYTB	cytochrome b	protein_coding	YP_003024038.1	181.308	9.51791	2.28097e-261	3.16928e-259	10.5104	3.13628	10.538	10.4827	3.49575	2.77681	147975	140259	759	547	1239.12	1180.78	7.50521	4.30794	2503.15	2388.37	10.487	5.90725
4539	gene-ND4L	ND4L	NADH dehydrogenase subunit 4L	protein_coding	YP_003024034.1	175.45	8.23471	0	0	9.22763	2.13995	9.26817	9.18709	2.12402	2.15587	61307	57078	248	323	1972.25	1846	9.3872	9.76125	3984.16	3733.92	13.1167	13.3851
102723464	XR_932375	LOC102723464	uncharacterized LOC102723464	lncRNA	.	149.744	1.93387	1.2143e-97	2.96651e-96	3.06529	0.0682934	3.04083	3.08976	0.0761195	0.0604673	720	737	4	4	3.64577	3.7514	0.02303	0.017279	7.36486	7.588	0.03218	0.023693
27074	NM_014398,XM_005247360,XM_006713586,XM_011512688,XM_024453453	LAMP3	lysosomal associated membrane protein 3	protein_coding	NP_055213.2;XP_005247417.1;XP_006713649.1;XP_011510990.1;XP_024309221.1	146.404	3.96535	5.36109e-290	1.01193e-287	4.98629	0.267359	5.07485	4.89774	0.217276	0.317443	3257	2826	12	23	9.65093	8.40669	0.040161	0.063345	19.496	17.0043	0.056117	0.086862
107984114	XR_001742451	MIR583HG	MIR583 host gene	lncRNA	.	137.267	0.502323	2.87245e-44	2.25735e-43	1.86839	0.0269589	1.93037	1.80641	0.0385617	0.0153561	280	245	2	1	0.678323	0.596495	0.005543	0.001041	1.37029	1.20654	0.007745	0.001428
284672	gene-PTGES3P1	PTGES3P1	prostaglandin E synthase 3 pseudogene 1	pseudogene	.	119.216	1.77511	2.48995e-89	5.18407e-88	2.9215	0.0756579	2.9197	2.9233	0.0761195	0.0751963	654	646	4	5	4.03107	4.00444	0.022912	0.027852	8.14321	8.09981	0.032015	0.038193
4564	rna-TRNH	TRNH	tRNA-His	tRNA	.	115.158	0.931866	3.18758e-57	3.37623e-56	2.20338	0.0440066	2.22808	2.17868	0.0574628	0.0305504	367	346	3	2	50.7439	48.0874	0.410616	0.234727	102.508	97.267	0.573753	0.321869
112268015	XR_002956661,XR_002956662,XR_002956663,XR_002956664,XR_002956665,XR_002956666	LOC112268015	uncharacterized LOC112268015, transcript variant X4	misc_RNA	.	110.502	4.10731	0	0	5.12432	0.387441	5.14653	5.10211	0.420743	0.354139	3428	3271	25	26	13.2881	12.6127	0.093535	0.081442	26.8435	25.5119	0.130697	0.111677
283131	NR_028272,NR_131012	NEAT1	nuclear paraspeckle assembly transcript 1	lncRNA	.	108.738	13.9022	0	0	14.8864	8.12771	14.7998	14.9731	8.20073	8.05468	2840407	3154736	21648	24754	1307.14	1459.63	10.7455	9.78538	2640.58	2952.41	15.0147	13.4182
90167	NM_001306193,NM_194277,XM_017029947,XM_017029948,XM_017029949	FRMD7	FERM domain containing 7	protein_coding	NP_001293122.1;NP_919253.1;XP_016885436.1;XP_016885437.1;XP_016885438.1	106.392	1.28321	2.29498e-65	2.93032e-64	2.49262	0.0640402	2.45638	2.52885	0.112724	0.0153561	447	468	6	1	0.785369	0.85687	0.012285	9.6e-05	1.58653	1.7332	0.017166	0.000132
107984747	XR_001751660	LOC107984747	uncharacterized LOC107984747	lncRNA	.	102.962	5.51644	0	0	6.51251	0.897654	6.44813	6.57689	0.814347	0.98096	8596	9266	56	91	5.36279	5.81184	0.040967	0.05288	10.8334	11.7557	0.057243	0.072512
100132247	NM_001135865	NPIPB5	nuclear pore complex interacting protein family member B5	protein_coding	NP_001129337.1	101.576	6.45692	0	0	7.44834	1.43554	7.4174	7.47929	1.41467	1.45641	16925	17405	123	163	42.3651	43.799	0.362833	0.382213	85.5822	88.5928	0.506986	0.524108
4537	gene-ND3	ND3	NADH dehydrogenase subunit 3	protein_coding	YP_003024033.1	98.3475	7.23977	4.06705e-242	4.87267e-240	8.22782	1.98626	8.27011	8.18553	2.31676	1.65575	30645	28459	294	201	846.232	790.072	9.57552	5.19794	1709.48	1598.09	13.3799	7.12766
941	NM_005191	CD80	CD80 molecule	protein_coding	NP_005182.1	98.0564	2.97245	1.00194e-151	5.53779e-150	4.02457	0.19885	3.95601	4.09313	0.130684	0.267016	1446	1576	7	19	5.0465	5.52774	0.027277	0.061502	10.1945	11.181	0.038114	0.084335
493861	NM_001008394	EID3	EP300 interacting inhibitor of differentiation 3	protein_coding	NP_001008395.1	97.4998	4.14592	7.85604e-288	1.39101e-285	5.15857	0.445536	5.08726	5.22988	0.586071	0.305001	3286	3583	37	22	21.3994	23.4563	0.282055	0.134124	43.2293	47.4452	0.394115	0.183918
401149	NR_037596	LINC01061	long intergenic non-protein coding RNA 1061	lncRNA	.	95.8201	1.61054	6.21115e-77	1.01838e-75	2.77255	0.0808367	2.839	2.7061	0.0574628	0.104211	613	542	3	7	1.21492	1.08031	0.006828	0.013046	2.45427	2.18517	0.009541	0.017889
79931	NM_001128843,NM_001244764,NM_024873,XM_011532256,XM_011532257,XM_017008619,XM_017008620,XM_017008621,XM_017008622,XM_017008623,XM_017008624,XM_017008625	TNIP3	TNFAIP3 interacting protein 3	protein_coding	NP_001122315.2;NP_001231693.1;NP_079149.3;XP_011530558.1;XP_011530559.1;XP_016864108.1;XP_016864109.1;XP_016864110.1;XP_016864111.1;XP_016864112.1;XP_016864113.1;XP_016864114.1	88.8082	1.76536	1.08346e-82	1.96893e-81	2.90828	0.10294	2.8531	2.96345	0.130684	0.0751963	620	667	7	5	2.42613	2.64286	0.021958	0.013884	4.90106	5.34573	0.030682	0.019038
4541	gene-ND6	ND6	NADH dehydrogenase subunit 6	protein_coding	YP_003024037.1	87.2662	6.0772	0	0	7.06796	1.34196	7.09451	7.04141	1.47215	1.21176	13511	12823	131	123	245.88	234.61	2.79991	2.10254	496.704	474.548	3.91231	2.8831
27099	NR_027330	SND1-IT1	SND1 intronic transcript 1	lncRNA	.	86.6954	2.34965	1.41058e-97	3.43761e-96	3.43862	0.139844	3.49597	3.38127	0.0385617	0.241126	1024	924	2	17	3.8054	3.45238	0.006262	0.057156	7.68733	6.98317	0.008749	0.078375
256957	NM_001321395,NM_152781,NR_135630,XM_005278233,XM_005278235,XM_006721802,XM_011524586,XM_017024424,XR_254513,XR_934432,XR_934433,XR_934434	HEATR9	HEAT repeat containing 9	protein_coding	NP_001308324.1;NP_689994.2;XP_005278290.1;XP_005278292.1;XP_006721865.1;XP_011522888.1;XP_016879913.1	85.4085	2.02256	1.71995e-83	3.17753e-82	3.13252	0.127862	2.99068	3.27437	0.165947	0.0897764	692	851	9	6	3.53288	4.40477	0.045089	0.025474	7.13681	8.90958	0.063003	0.034932
646358	gene-LOC646358	LOC646358	DnaJ heat shock protein family (Hsp40) member B14 pseudogene	pseudogene	.	84.5608	3.66496	1.04495e-213	1.02992e-211	4.68628	0.364029	4.58341	4.78916	0.31476	0.413298	2288	2614	18	31	11.4732	13.1763	0.102776	0.144299	23.1771	26.6519	0.143609	0.19787
100507117	NR_045385	ASAP1-IT2	ASAP1 intronic transcript 2	lncRNA	.	84.253	3.73271	1.43761e-195	1.24518e-193	4.75419	0.362585	4.68038	4.82799	0.200368	0.524801	2454	2688	11	41	11.5424	12.7082	0.059293	0.180609	23.3169	25.7051	0.08285	0.247659
4513	gene-COX2	COX2	cytochrome c oxidase subunit II	protein_coding	YP_003024029.1	83.7618	10.1291	5.36604e-146	2.7112e-144	11.1118	4.71054	11.1557	11.0679	5.15627	4.26481	227100	210468	2559	1703	3172.29	2955.66	42.1964	22.3651	6408.38	5978.45	58.961	30.6681
359793	gene-AGKP1	AGKP1	acylglycerol kinase pseudogene 1	pseudogene	.	82.9033	2.13988	5.65755e-100	1.44937e-98	3.2462	0.132014	3.24255	3.24984	0.0761195	0.187909	843	835	4	13	7.36711	7.33372	0.033421	0.098679	14.8824	14.834	0.046699	0.135313
112267943	XR_002956245	LOC112267943	uncharacterized LOC112267943	lncRNA	.	82.3807	1.64896	4.42949e-78	7.39776e-77	2.80565	0.0950579	2.83697	2.77433	0.0574628	0.132653	612	573	3	9	1.55381	1.46253	0.005998	0.020178	3.13886	2.95827	0.008381	0.027669
5327	NM_000930,NM_001319189,NM_033011	PLAT	plasminogen activator, tissue type	protein_coding	NP_000921.1;NP_001306118.1;NP_127509.1	81.2055	2.53344	8.42108e-111	2.53748e-109	3.60585	0.176925	3.7048	3.50691	0.112724	0.241126	1199	1017	6	17	3.74017	3.20594	0.019628	0.047285	7.55556	6.4847	0.027426	0.064839
100271181	gene-RPL21P72	RPL21P72	ribosomal protein L21 pseudogene 72	pseudogene	.	79.8259	1.21161	6.98584e-55	7.00966e-54	2.42038	0.0736196	2.24956	2.5912	0.0574628	0.0897764	374	493	3	6	6.58464	8.73389	0.041634	0.085378	13.3017	17.6661	0.058175	0.117074
107986655	XR_001744396,XR_001744397,XR_001744398	LOC107986655	uncharacterized LOC107986655, transcript variant X1	lncRNA	.	75.2827	2.44061	1.25861e-110	3.77545e-109	3.51921	0.18891	3.44367	3.59475	0.217276	0.160545	984	1087	12	11	2.0918	2.35108	0.027096	0.02096	4.22566	4.75556	0.037861	0.028741
107985930	XR_001739628	LOC107985930	uncharacterized LOC107985930	lncRNA	.	73.3642	3.26998	3.69692e-163	2.29003e-161	4.30609	0.30978	4.2754	4.33677	0.18326	0.436299	1829	1884	10	33	8.15776	8.44568	0.047772	0.135271	16.4796	17.0832	0.066751	0.185491
54567	NM_019074	DLL4	delta like canonical Notch ligand 4	protein_coding	NP_061947.1	71.8927	4.81952	0	0	5.81767	0.816603	5.85957	5.77577	0.757688	0.875519	5683	5276	51	78	15.8478	14.7915	0.165185	0.204578	32.0143	29.919	0.230813	0.280527
107986977	XR_001746094	LOC107986977	uncharacterized LOC107986977	lncRNA	.	71.376	3.29617	6.25525e-164	3.91109e-162	4.33017	0.324016	4.27913	4.38121	0.200368	0.447663	1834	1946	11	34	8.8271	9.41274	0.059372	0.149602	17.8317	19.0392	0.082961	0.205141
100192204	NR_036506	PPIAP30	peptidylprolyl isomerase A pseudogene 30	transcribed_pseudogene	.	69.0852	-0.0766423	5.10361e-32	2.8821e-31	1.45372	0.032498	1.48407	1.42338	0.0194097	0.0455864	179	165	1	3	2.72429	2.52059	0.001338	0.030706	5.50338	5.09843	0.00187	0.042105
105370124	XR_941767	LOC105370124	uncharacterized LOC105370124	lncRNA	.	68.587	2.58399	2.80939e-123	1.06459e-121	3.65252	0.224375	3.60356	3.70148	0.233987	0.214763	1111	1178	13	15	5.98761	6.38553	0.082522	0.071463	12.0956	12.9161	0.115308	0.097994
401105	NR_024413	FLJ42393	uncharacterized LOC401105	lncRNA	.	68.542	3.58594	3.21613e-219	3.33411e-217	4.60893	0.419456	4.56822	4.64964	0.391248	0.447663	2263	2364	23	34	9.53852	10.0201	0.109541	0.131364	19.2689	20.2677	0.153062	0.180133
112268009	XR_002956577,XR_002956578	LOC112268009	uncharacterized LOC112268009, transcript variant X1	lncRNA	.	62.7696	5.95466	0	0	6.9402	1.54952	6.96309	6.91731	1.49313	1.6059	12326	11758	134	191	12.7357	12.2082	0.162898	0.184877	25.7276	24.6936	0.227617	0.253512
107985851	XR_001739279	LOC107985851	uncharacterized LOC107985851	lncRNA	.	62.3257	2.94293	3.60463e-141	1.73786e-139	3.99015	0.297685	3.95601	4.02429	0.217276	0.378095	1446	1498	12	28	3.90802	4.07067	0.037311	0.070804	7.89464	8.23378	0.052134	0.09709
7185	NM_001190945,NM_001190947,NM_005658	TRAF1	TNF receptor associated factor 1	protein_coding	NP_001177874.1;NP_001177876.1;NP_005649.1	61.2528	8.60222	0	0	9.57976	3.74731	9.5423	9.61721	3.66089	3.83374	74157	76938	860	1239	169.873	180.312	2.22775	2.55868	343.163	364.719	3.11283	3.50858
105378046	XR_943100	LOC105378046	uncharacterized LOC105378046	lncRNA	.	61.1225	4.9171	0	0	5.91122	0.970473	5.91464	5.9078	0.921398	1.01955	5908	5791	66	96	11.7732	11.6018	0.154799	0.178611	23.7832	23.467	0.2163	0.24492
105371354	XR_001752380	LOC105371354	uncharacterized LOC105371354	lncRNA	.	60.6916	1.22722	7.28179e-61	8.35881e-60	2.4383	0.0973107	2.39436	2.48224	0.0761195	0.118502	424	450	4	8	1.72551	1.84293	0.017531	0.028689	3.48572	3.72772	0.024496	0.03934
643036	NR_003542	SLED1	proteoglycan 3, pro eosinophil major basic protein 2 pseudogene	transcribed_pseudogene	.	60.4938	1.70478	1.76618e-73	2.70166e-72	2.84659	0.136635	2.74489	2.94829	0.112724	0.160545	568	659	6	11	7.2236	8.42106	0.075118	0.119686	14.5925	17.0334	0.104962	0.164119
440353	NM_001355401	NPIPB12	nuclear pore complex interacting protein family member B12	protein_coding	NP_001342330.1	60.4538	4.08707	1.23539e-285	2.14937e-283	5.09401	0.63586	5.0727	5.11532	0.757688	0.514031	3252	3302	51	40	10.1489	10.3599	0.18545	0.114603	20.502	20.9551	0.259129	0.157149
107986127	XR_001740893	LOC107986127	uncharacterized LOC107986127	lncRNA	.	60.3945	4.53582	4.60967e-280	7.62234e-278	5.5332	0.809788	5.476	5.5904	1.01139	0.608187	4333	4628	75	49	6.96332	7.47671	0.140817	0.073018	14.0667	15.1232	0.196763	0.100126
80035	NR_026808	ANP32A-IT1	ANP32A intronic transcript 1	lncRNA	.	59.4749	4.34996	0	0	5.35121	0.734774	5.3037	5.39872	0.698712	0.770835	3834	4040	46	66	11.1647	11.8269	0.156789	0.18015	22.554	23.9224	0.219081	0.24703
105378085	XR_001744434,XR_001744435,XR_943179	LOC105378085	uncharacterized LOC105378085, transcript variant X1	lncRNA	.	57.9668	2.4734	8.92243e-98	2.19312e-96	3.54723	0.227367	3.57467	3.51979	0.112724	0.34201	1087	1027	6	25	3.22549	3.01889	0.017763	0.068407	6.51585	6.10633	0.02482	0.093803
339736	gene-AK2P2	AK2P2	adenylate kinase 2 pseudogene 2	pseudogene	.	57.7717	-1.19413	5.97563e-18	2.11537e-17	0.822908	0.0173829	0.809896	0.83592	0.0194097	0.0153561	75	77	1	1	2.06552	2.14567	0.018185	0.013452	4.17259	4.34008	0.02541	0.018446
107986278	gene-LOC107986278	LOC107986278	.	pseudogene	.	57.0941	1.90438	2.7498e-72	4.06937e-71	3.02497	0.155796	2.94814	3.1018	0.0574628	0.254129	669	744	3	18	2.31454	2.58917	0.010038	0.057585	4.67564	5.23715	0.014026	0.078964
107986727	gene-LOC107986727	LOC107986727	.	pseudogene	.	56.0304	-0.733031	2.70521e-21	1.08057e-20	1.05291	0.0249801	0.966362	1.13946	0.0194097	0.0305504	95	118	1	2	0.412013	0.51322	0.000518	0.007162	0.832312	1.0381	0.000723	0.009821
100009667	NR_131184	POU5F1P5	POU class 5 homeobox 1 pseudogene 5	transcribed_pseudogene	.	55.9997	1.11561	1.29083e-55	1.31569e-54	2.34212	0.0973107	2.25564	2.42861	0.0761195	0.118502	376	430	4	8	3.82741	4.40529	0.04388	0.067345	7.73179	8.91063	0.061314	0.092347
57619	NM_020859	SHROOM3	shroom family member 3	protein_coding	NP_065910.3	54.4485	2.21193	2.72875e-96	6.51514e-95	3.30278	0.217693	3.24561	3.35994	0.233987	0.201398	845	909	13	14	0.740704	0.801042	0.012442	0.011341	1.4963	1.62028	0.017385	0.015552
84070	NM_032130,NR_027450,XM_006719625,XM_006719626,XM_006719627,XM_011538796,XM_011538797,XM_017020008	FAM186B	family with sequence similarity 186 member B	protein_coding	NP_115506.1;XP_006719688.1;XP_006719689.1;XP_006719690.1;XP_011537098.1;XP_011537099.1;XP_016875497.1	53.5565	3.60605	7.99473e-207	7.43993e-205	4.62329	0.516646	4.58703	4.65956	0.435268	0.598024	2294	2381	26	48	6.80038	7.08104	0.087748	0.126698	13.7375	14.3229	0.122611	0.173735
23117	NM_130464	NPIPB3	nuclear pore complex interacting protein family member B3	protein_coding	NP_569731.2	53.1755	4.40633	0	0	5.40449	0.826622	5.38949	5.41948	0.803192	0.850051	4075	4100	55	75	10.6131	10.7359	0.166242	0.18222	21.4396	21.7157	0.23229	0.249869
107985558	XR_001755455	LOC107985558	uncharacterized LOC107985558	lncRNA	.	52.6417	3.44227	1.29525e-190	1.07088e-188	4.46473	0.478118	4.48204	4.44742	0.420743	0.535492	2126	2042	25	42	4.13732	3.99571	0.057221	0.076262	8.35785	8.08217	0.079954	0.104573
112268271	XM_024452027	LOC112268271	translation initiation factor IF-2	protein_coding	XP_024307795.1	52.4662	3.15373	5.60059e-133	2.42023e-131	4.18128	0.400256	4.04558	4.31699	0.330385	0.470127	1545	1857	19	36	1.9879	2.40171	0.027864	0.042703	4.01577	4.85797	0.038934	0.058557
100271037	gene-RPL7AP20	RPL7AP20	ribosomal protein L7a pseudogene 20	pseudogene	.	51.9134	2.45255	7.5582e-46	6.12741e-45	3.52571	0.23743	3.52268	3.52874	0.0385617	0.436299	1045	1034	2	33	11.4232	11.3582	0.024411	0.336614	23.0762	22.9744	0.034109	0.461581
91133	NM_001330559,NM_001365765,NM_001365766,NM_001365767,NM_001365768,NM_001365769,NM_001365770,NM_173464,NR_158609,NR_158610,NR_158611,XM_006722364,XM_011525757,XM_011525758,XM_011525759,XM_011525760,XM_011525762,XM_011525763,XM_011525767,XM_017026074,XM_017026077,XR_935072	L3MBTL4	L3MBTL histone methyl-lysine binding protein 4	protein_coding	NP_001317488.1;NP_001352694.1;NP_001352695.1;NP_001352696.1;NP_001352697.1;NP_001352698.1;NP_001352699.1;NP_775735.2;XP_006722427.1;XP_011524059.1;XP_011524060.1;XP_011524061.1;XP_011524062.1;XP_011524064.1;XP_011524065.1;XP_011524069.1;XP_016881563.1;XP_016881566.1	51.3902	1.64878	7.18157e-70	1.00693e-68	2.79612	0.160743	2.83087	2.76137	0.217276	0.104211	609	567	12	7	1.01775	1.01795	0.017741	0.006672	2.05598	2.05902	0.024789	0.009149
101929165	NR_134476	LOC101929165	uncharacterized LOC101929165	lncRNA	.	51.2751	0.593497	6.34026e-36	4.00303e-35	1.91599	0.0713862	1.7266	2.10537	0.0385617	0.104211	230	324	2	7	0.952111	1.34682	0.006055	0.024544	1.92337	2.72422	0.008461	0.033655
100874476	gene-HIGD1AP16	HIGD1AP16	HIG1 hypoxia inducible domain family member 1A pseudogene 16	pseudogene	.	51.1671	0.736003	3.75207e-45	2.9897e-44	2.03764	0.0785318	2.04713	2.02815	0.0385617	0.118502	312	302	2	8	5.30704	5.16993	0.022104	0.124205	10.7208	10.4573	0.030886	0.170316
25841	NM_145804	ABTB2	ankyrin repeat and BTB domain containing 2	protein_coding	NP_665803.2	50.8794	5.41101	0	0	6.39535	1.3759	6.42657	6.36412	1.21871	1.53309	8467	7982	98	177	16.4929	15.6299	0.223727	0.323747	33.3176	31.6148	0.312614	0.443937
414133	gene-NANOGP5	NANOGP5	Nanog homeobox pseudogene 5	pseudogene	.	50.672	0.727041	7.73532e-45	6.13672e-44	2.02875	0.0808367	2.09199	1.96551	0.0574628	0.104211	325	285	3	7	1.71757	1.5112	0.018742	0.032176	3.46968	3.05673	0.026188	0.044122
105375896	XR_929040	LOC105375896	uncharacterized LOC105375896	lncRNA	.	50.2556	3.15791	6.15174e-159	3.56765e-157	4.18982	0.428039	4.19146	4.18817	0.477984	0.378095	1720	1690	29	28	4.82482	4.76393	0.095049	0.073601	9.74667	9.63605	0.132811	0.100925
105372877	XR_922481	LOC105372877	uncharacterized LOC105372877	lncRNA	.	49.219	1.8471	1.67498e-72	2.49353e-71	2.96579	0.18733	2.83494	3.09665	0.200368	0.174292	611	741	11	12	1.61966	1.97633	0.033678	0.02846	3.27189	3.99755	0.047058	0.039026
100191039	gene-RPL36AP33	RPL36AP33	ribosomal protein L36a pseudogene 33	pseudogene	.	48.368	0.652994	2.32965e-41	1.69435e-40	1.97225	0.0760313	1.94549	1.99901	0.0194097	0.132653	284	294	1	9	6.81095	7.08486	0.011227	0.180663	13.7589	14.3306	0.015688	0.247734
100271429	gene-RPL21P99	RPL21P99	ribosomal protein L21 pseudogene 99	pseudogene	.	47.9821	-0.0247044	7.06039e-30	3.72434e-29	1.48166	0.053335	1.53994	1.42338	0.0761195	0.0305504	190	165	4	2	3.62507	3.15255	0.084906	0.031324	7.32304	6.3767	0.118639	0.042954
105379752	XM_017012937	LOC105379752	putative uncharacterized protein FLJ46204	protein_coding	XP_016868426.1	46.6602	4.62689	0	0	5.61703	1.0096	5.55946	5.67459	0.911043	1.10815	4597	4912	65	108	5.37501	5.77472	0.088507	0.118785	10.8581	11.6806	0.12367	0.162884
104472714	NR_126441	DISC1-IT1	DISC1 intronic transcript 1	lncRNA	.	46.3857	0.624191	2.13251e-37	1.40538e-36	1.94325	0.0881353	1.81571	2.07078	0.130684	0.0455864	251	314	7	3	3.25722	4.10323	0.103189	0.033462	6.57995	8.29964	0.144186	0.045885
100129577	gene-LOC100129577	LOC100129577	mitochondrial carrier 1 pseudogene	pseudogene	.	45.5135	2.54848	1.86842e-58	2.0317e-57	3.5905	0.298043	3.34162	3.83939	0.148423	0.447663	910	1306	8	34	5.7782	8.33765	0.057786	0.201411	11.6726	16.8646	0.080745	0.276184
105375760	XR_001746087,XR_001746088,XR_001746089,XR_928651,XR_928653	LOC105375760	uncharacterized LOC105375760, transcript variant X2	lncRNA	.	45.0602	0.96867	9.58085e-34	5.69331e-33	2.20833	0.116316	2.37773	2.03893	0.217276	0.0153561	418	305	12	1	3.37942	2.5472	0.07858	2.1e-05	6.82682	5.15225	0.109798	2.9e-05
112268100	XR_002957425	LOC112268100	uncharacterized LOC112268100	lncRNA	.	45.0553	4.73502	5.06995e-120	1.82774e-118	5.72288	1.05197	5.66972	5.77604	0.722593	1.38136	4970	5277	48	150	12.2311	13.0558	0.136717	0.345461	24.7081	26.408	0.191034	0.473712
105374167	XR_924597	LOC105374167	uncharacterized LOC105374167, transcript variant X1	lncRNA	.	44.9985	0.814748	1.73274e-46	1.42435e-45	2.09525	0.0973107	2.15515	2.03534	0.0761195	0.118502	344	304	4	8	1.11972	0.994262	0.015192	0.022505	2.26196	2.0111	0.021227	0.03086
107985174	XR_001738182,XR_001738183,XR_001738184,XR_001738185,XR_001738186,XR_001738187	LOC107985174	uncharacterized LOC107985174, transcript variant X3	lncRNA	.	44.4099	5.33224	1.18329e-105	3.31124e-104	6.31343	1.40616	6.28995	6.33691	1.02105	1.79127	7693	7831	76	230	17.9125	18.0318	0.194874	0.472635	36.1853	36.4732	0.272297	0.648099
107984718	XR_001751786	LOC107984718	uncharacterized LOC107984718	lncRNA	.	43.6468	1.24165	4.02934e-52	3.78315e-51	2.4422	0.129431	2.35809	2.5263	0.0574628	0.201398	411	467	3	14	0.966046	1.10299	0.006956	0.030072	1.95152	2.23103	0.00972	0.041237
110599565	NR_148407	UC.134	long non-coding RNA uc.134	lncRNA	.	43.6399	0.785428	1.67584e-42	1.25864e-41	2.06785	0.10294	2.17774	1.95796	0.130684	0.0751963	351	283	7	5	1.7938	1.45205	0.039612	0.019257	3.62368	2.93708	0.055349	0.026405
677832	NR_003015	SNORA53	small nucleolar RNA, H/ACA box 53	snoRNA	.	43.3148	3.2528	7.65792e-124	2.91292e-122	4.27096	0.513574	4.39383	4.14808	0.637223	0.389925	1994	1641	41	29	76.1715	63.0293	1.82668	1.00843	153.875	127.49	2.55242	1.38281
7683	gene-MKRN5P	MKRN5P	makorin ring finger protein 5, pseudogene	pseudogene	.	43.1245	2.24308	3.95873e-63	4.77146e-62	3.32538	0.276885	3.29368	3.35708	0.435268	0.118502	877	907	26	8	2.7309	2.84174	0.09509	0.021863	5.51672	5.74802	0.13287	0.029979
2919	NM_001511,NR_046035	CXCL1	C-X-C motif chemokine ligand 1	protein_coding	NP_001502.1	43.1159	6.36908	0	0	7.34173	2.24619	7.30637	7.37709	2.38943	2.10295	15664	16208	313	308	127.264	132.393	3.00704	2.35422	257.087	267.793	4.20173	3.22821
101927923	gene-LOC101927923	LOC101927923	.	pseudogene	.	41.903	0.74493	7.8051e-38	5.20548e-37	2.03777	0.106905	2.09877	1.97676	0.18326	0.0305504	327	288	10	2	1.81096	1.59953	0.058901	0.005523	3.65835	3.23538	0.082303	0.007574
29065	NR_002765	ASAP1-IT1	ASAP1 intronic transcript 1	lncRNA	.	41.8386	3.95267	5.788e-74	8.90133e-73	4.94956	0.731479	4.83607	5.06305	0.420743	1.04221	2745	3181	25	99	22.238	25.9107	0.236306	0.747168	44.9233	52.4098	0.330191	1.02455
642487	gene-LOC642487	LOC642487	H1.8 linker histone pseudogene	pseudogene	.	41.7284	1.00894	8.6755e-47	7.18756e-46	2.24841	0.115877	2.1584	2.33843	0.0574628	0.174292	345	398	3	12	4.12948	4.79624	0.037892	0.125324	8.342	9.70142	0.052946	0.17185
105371271	XR_933590	LOC105371271	uncharacterized LOC105371271	lncRNA	.	41.6523	1.66087	2.62445e-67	3.50768e-66	2.8031	0.183427	2.80208	2.80412	0.112724	0.254129	595	587	6	18	1.36471	1.35175	0.016039	0.03848	2.75687	2.7342	0.022411	0.052766
613037	NM_001321892	NPIPB13	nuclear pore complex interacting protein family, member B13	protein_coding	NP_001308821.1	41.6404	3.07731	4.13229e-151	2.25898e-149	4.10755	0.474055	4.08623	4.12888	0.477984	0.470127	1592	1618	29	36	3.89604	3.97941	0.083721	0.081955	7.87044	8.0492	0.116983	0.112381
106481160	gene-RNU4ATAC16P	RNU4ATAC16P	RNA, U4atac small nuclear 16, pseudogene	pseudogene	.	41.0737	-1.14161	3.74749e-17	1.2861e-16	0.842633	0.0269589	0.784891	0.900376	0.0385617	0.0153561	72	85	2	1	5.44744	6.46259	0.180524	0.024917	11.0044	13.072	0.252245	0.034168
105374010	XR_001740453,XR_001740454	LOC105374010	uncharacterized LOC105374010, transcript variant X1	lncRNA	.	41.0262	3.63737	4.91489e-209	4.66053e-207	4.64623	0.660588	4.65932	4.63313	0.624604	0.696573	2417	2336	40	58	2.11523	2.05511	0.040597	0.047699	4.273	4.15688	0.056726	0.065407
107985977	XR_001739866	LOC107985977	uncharacterized LOC107985977	lncRNA	.	40.9705	1.85223	1.77183e-71	2.58388e-70	2.97103	0.211567	2.91587	3.02618	0.130684	0.29245	652	701	7	21	1.64867	1.78314	0.020775	0.049929	3.3305	3.60678	0.029029	0.068466
106481000	gene-RN7SL288P	RN7SL288P	RNA, 7SL, cytoplasmic 288, pseudogene	pseudogene	.	40.5919	1.93421	5.11183e-73	7.7483e-72	3.04514	0.224064	3.04258	3.04769	0.130684	0.317443	721	713	7	23	23.9955	23.8486	0.254723	0.709976	48.4737	48.2387	0.355924	0.973552
29935	NM_013347	RPA4	replication protein A4	protein_coding	NP_037479.1	40.4546	0.878929	7.80816e-36	4.91895e-35	2.12341	0.113595	1.86824	2.37858	0.094538	0.132653	264	412	5	9	1.61402	2.53437	0.033227	0.04826	3.2605	5.1263	0.046428	0.066176
112267967	XR_002956372	LOC112267967	uncharacterized LOC112267967	lncRNA	.	39.9491	2.94145	4.03113e-123	1.52467e-121	3.97649	0.456969	3.96624	3.98675	0.559799	0.354139	1457	1457	35	26	2.78865	2.80303	0.07691	0.04528	5.63338	5.66971	0.107466	0.06209
100190986	NR_024456	LOC100190986	uncharacterized LOC100190986	lncRNA	.	39.9365	4.77473	0	0	5.75763	1.22247	5.70764	5.80763	1.26009	1.18485	5105	5396	103	119	19.8805	21.1273	0.470021	0.432672	40.1608	42.7344	0.65676	0.5933
107986704	gene-LOC107986704	LOC107986704	.	pseudogene	.	39.6404	-0.824299	5.21979e-20	1.99118e-19	1.0007	0.0345561	0.951458	1.04994	0.0385617	0.0305504	93	105	2	2	0.358183	0.406422	0.005901	0.006567	0.723569	0.822073	0.008245	0.009004
340947	gene-EIF3LP3	EIF3LP3	eukaryotic translation initiation factor 3 subunit L pseudogene 3	pseudogene	.	39.6011	-0.284995	1.53804e-25	7.10696e-25	1.31103	0.053335	1.34272	1.27933	0.0761195	0.0305504	153	140	4	2	1.5134	1.38836	0.037353	0.011181	3.05724	2.80825	0.052194	0.015333
100271327	gene-RPL36AP16	RPL36AP16	ribosomal protein L36a pseudogene 16	pseudogene	.	39.5784	-0.543985	1.93323e-22	8.07182e-22	1.15437	0.0399385	1.22371	1.08503	0.0194097	0.0604673	133	110	1	4	3.14621	2.61646	0.002772	0.087886	6.35569	5.29234	0.003873	0.120513
644896	gene-RPL7P7	RPL7P7	ribosomal protein L7 pseudogene 7	pseudogene	.	39.2119	-0.830898	6.96298e-20	2.64155e-19	0.997362	0.0364094	1.01017	0.984549	0.0574628	0.0153561	101	96	3	1	1.166	1.11145	0.028489	0.000961	2.35546	2.24814	0.039808	0.001318
107984434	gene-LOC107984434	LOC107984434	.	pseudogene	.	39.1342	4.7151	1.83618e-228	2.09933e-226	5.69891	1.16604	5.65024	5.74758	0.921398	1.41069	4902	5172	66	155	9.52153	10.0978	0.150658	0.282655	19.2346	20.425	0.210514	0.38759
64	gene-ACTBP4	ACTBP4	ACTB pseudogene 4	pseudogene	.	38.9735	1.10456	2.62993e-53	2.53956e-52	2.3267	0.140538	2.30338	2.35001	0.148423	0.132653	392	402	8	9	2.12522	2.19288	0.050841	0.041891	4.29318	4.43556	0.07104	0.057443
112268455	XR_002959677,XR_002959678	LOC112268455	uncharacterized LOC112268455, transcript variant X1	lncRNA	.	38.8326	0.926268	5.95236e-48	5.08952e-47	2.18069	0.124593	2.12225	2.23912	0.130684	0.118502	334	365	7	8	1.79239	1.97204	0.043275	0.040437	3.62083	3.98887	0.060468	0.055449
106635520	NR_132769	SNORA87	small nucleolar RNA, H/ACA box 87	snoRNA	.	38.6939	0.0530805	1.31205e-30	7.0969e-30	1.53064	0.064169	1.58409	1.4772	0.0385617	0.0897764	199	175	2	6	8.53189	7.54073	0.095105	0.229289	17.2354	15.2527	0.132889	0.314412
728589	gene-NAP1L4P1	NAP1L4P1	nucleosome assembly protein 1 like 4 pseudogene 1	pseudogene	.	38.4443	4.88167	0	0	5.86281	1.2892	5.82421	5.90141	1.10521	1.47319	5543	5765	85	166	22.5265	23.553	0.403839	0.6319	45.506	47.6409	0.564283	0.866492
387082	NM_001002255	SUMO4	small ubiquitin like modifier 4	protein_coding	NP_001002255.1	38.3675	2.80676	1.52147e-122	5.71136e-121	3.84794	0.433954	3.85751	3.83836	0.477984	0.389925	1344	1305	29	29	12.6204	12.3187	0.316677	0.251832	25.4946	24.9172	0.442492	0.345324
100419687	gene-RNF152P1	RNF152P1	ring finger protein 152 pseudogene 1	pseudogene	.	38.1221	0.699208	1.50876e-40	1.07543e-39	1.99836	0.10652	1.88794	2.10879	0.094538	0.118502	269	325	5	8	2.73039	3.31915	0.05407	0.075139	5.51569	6.71369	0.075552	0.103034
728888	NM_001310137,XM_024450420,XM_024450421,XM_024450422	NPIPB11	nuclear pore complex interacting protein family member B11	protein_coding	NP_001297066.2;XP_024306188.1;XP_024306189.1;XP_024306190.1	38.1084	3.72166	4.09753e-195	3.50357e-193	4.72364	0.741028	4.6576	4.78969	0.814347	0.667708	2414	2615	56	55	6.31087	6.90379	0.210913	0.161338	12.7487	13.9644	0.294708	0.221234
105379057	XR_001742779,XR_001742780,XR_001742782,XR_001742786,XR_001742787,XR_002956217,XR_002956218	EDIL3-DT	EDIL3 divergent transcript, transcript variant X1	lncRNA	.	38.0192	0.893908	1.04664e-47	8.87337e-47	2.15517	0.122689	2.17453	2.13581	0.112724	0.132653	350	333	6	9	0.709058	0.752284	0.007018	0.008704	1.43237	1.52165	0.009807	0.011935
107985262	XR_001738460	LOC107985262	uncharacterized LOC107985262	lncRNA	.	37.6297	-0.366414	1.5891e-25	7.3395e-25	1.26061	0.0495145	1.2725	1.24871	0.0385617	0.0604673	141	135	2	4	1.29059	1.24422	0.017599	0.034536	2.60714	2.51671	0.024591	0.047357
107986798	XR_001745214	LOC107986798	uncharacterized LOC107986798	lncRNA	.	37.469	3.2961	8.58249e-136	3.88503e-134	4.31294	0.570668	4.24821	4.37768	0.435268	0.706067	1793	1941	26	59	6.62397	7.20822	0.112747	0.20286	13.3812	14.5801	0.157541	0.278171
107985430	XR_001754755	LOC107985430	uncharacterized LOC107985430	lncRNA	.	37.2758	2.80894	1.46984e-123	5.58039e-122	3.84901	0.441466	3.87933	3.81869	0.435268	0.447663	1366	1286	26	34	1.3224	1.25116	0.029244	0.030448	2.6714	2.53074	0.040862	0.041752
105369161	XR_938320	LOC105369161	uncharacterized LOC105369161	lncRNA	.	37.2632	4.8706	9.46111e-296	1.82017e-293	5.84932	1.30926	5.77453	5.92412	1.12326	1.49526	5352	5858	87	170	4.51268	4.96563	0.086558	0.134844	9.11612	10.044	0.120948	0.184904
642776	NR_130730,NR_132337	DANT2	DXZ4 associated non-coding transcript 2, distal	lncRNA	.	37.231	2.53453	2.0704e-94	4.77241e-93	3.59216	0.360317	3.61661	3.56771	0.250508	0.470127	1122	1065	14	36	5.14712	4.91219	0.073853	0.151846	10.3977	9.93594	0.103195	0.208219
107986069	XR_001740622	LOC107986069	uncharacterized LOC107986069	lncRNA	.	37.1044	3.64812	3.27688e-162	2.00501e-160	4.65365	0.70006	4.63095	4.67634	0.53304	0.86708	2368	2410	33	77	5.31078	5.43339	0.086562	0.161957	10.7284	10.9902	0.120953	0.222084
105369720	XR_001749072,XR_001749073,XR_001749074	LOC105369720	uncharacterized LOC105369720, transcript variant X1	lncRNA	.	37.0983	0.55405	2.33949e-37	1.54026e-36	1.88702	0.0993743	1.78241	1.99163	0.094538	0.104211	243	292	5	7	0.523045	0.697485	0.011179	0.013468	1.05661	1.41081	0.01562	0.018468
219968	NM_001005218	OR5B21	olfactory receptor family 5 subfamily B member 21	protein_coding	NP_001005218.1	36.8834	1.37698	4.26924e-58	4.60977e-57	2.55342	0.172723	2.51077	2.59607	0.130684	0.214763	468	495	7	15	2.98914	3.18233	0.047406	0.088156	6.0384	6.43694	0.06624	0.120884
106480959	gene-RN7SL141P	RN7SL141P	RNA, 7SL, cytoplasmic 141, pseudogene	pseudogene	.	35.9836	0.61602	1.96353e-38	1.32859e-37	1.93417	0.104386	1.84019	2.02815	0.0761195	0.132653	257	302	4	9	9.76264	11.5532	0.15533	0.290724	19.7216	23.3688	0.217042	0.398655
100271260	gene-RPS3AP34	RPS3AP34	RPS3A pseudogene 34	pseudogene	.	35.8099	-0.657632	5.8267e-20	2.22058e-19	1.08923	0.0457378	1.04569	1.13276	0.0761195	0.0153561	106	117	4	1	1.18514	1.31326	0.042469	0.001762	2.39411	2.65633	0.059342	0.002417
131890	NM_139209,XM_017005717	GRK7	G protein-coupled receptor kinase 7	protein_coding	NP_631948.1;XP_016861206.1	35.806	0.132655	1.30481e-28	6.61598e-28	1.58326	0.0806173	1.62223	1.54429	0.130684	0.0305504	207	188	7	2	0.332847	0.302892	0.012544	0.003031	0.672389	0.612662	0.017528	0.004156
112268254	XR_002958451	LOC112268254	uncharacterized LOC112268254	lncRNA	.	35.5741	2.57982	3.23965e-94	7.45045e-93	3.62829	0.403881	3.52268	3.7339	0.477984	0.329779	1045	1207	29	24	4.56407	5.30037	0.148283	0.095622	9.21992	10.7211	0.207195	0.131122
100270872	gene-RPSAP16	RPSAP16	ribosomal protein SA pseudogene 16	pseudogene	.	35.3651	1.20612	2.12647e-49	1.87926e-48	2.40401	0.167889	2.29455	2.51348	0.217276	0.118502	389	462	12	8	3.75652	4.49462	0.128122	0.065097	7.58859	9.09131	0.179024	0.089264
105369890	XR_001749246	LOC105369890	uncharacterized LOC105369890	lncRNA	.	35.3153	2.07538	7.59744e-67	1.00204e-65	3.16575	0.297518	3.11292	3.21858	0.420743	0.174292	762	815	25	12	1.02683	1.10408	0.038692	0.015217	2.0743	2.23323	0.054064	0.020866
107986065	XR_001740608	LOC107986065	uncharacterized LOC107986065	lncRNA	.	34.8815	3.31542	3.41198e-158	1.96735e-156	4.32924	0.632904	4.30794	4.35054	0.698712	0.567097	1873	1903	46	45	4.56731	4.66577	0.129734	0.101281	9.22648	9.4375	0.181278	0.138881
107986016	XR_001740435	LOC107986016	uncharacterized LOC107986016	lncRNA	.	34.8762	4.61101	0	0	5.59214	1.23734	5.58081	5.60347	1.27631	1.19837	4667	4671	105	121	6.83803	6.87922	0.180662	0.16563	13.8136	13.9147	0.252439	0.227119
4556	rna-TRNE	TRNE	tRNA-Glu	tRNA	.	34.8083	1.30097	1.21251e-57	1.29455e-56	2.48763	0.174911	2.48254	2.49273	0.148423	0.201398	457	454	8	14	63.2311	63.0727	1.14726	1.7295	127.734	127.578	1.60306	2.37157
105374162	XR_924588	LOC105374162	uncharacterized LOC105374162	lncRNA	.	34.6675	6.72424	2.00774e-197	1.77747e-195	7.68775	2.75138	7.64273	7.73277	2.44072	3.06203	19803	20767	327	687	19.166	20.2059	0.373689	0.62462	38.7175	40.8707	0.522156	0.856508
107987303	XR_001755083	LOC107987303	uncharacterized LOC107987303	lncRNA	.	34.6653	2.63166	6.60643e-87	1.30614e-85	3.67771	0.426124	3.60832	3.74711	0.559799	0.29245	1115	1219	35	21	9.30569	10.2296	0.338744	0.157755	18.7985	20.6914	0.473326	0.216321
105376991	XR_940649	LOC105376991	uncharacterized LOC105376991	lncRNA	.	34.5533	1.43058	8.98063e-56	9.19102e-55	2.59646	0.199747	2.56319	2.62973	0.266841	0.132653	489	509	15	9	12.7594	13.3537	0.446841	0.215424	25.7753	27.0107	0.62437	0.295399
134187	NM_153216	POU5F2	POU domain class 5, transcription factor 2	protein_coding	NP_694948.1	34.5405	2.92831	1.15594e-111	3.531e-110	3.95885	0.492229	4.01991	3.89778	0.376272	0.608187	1516	1364	22	49	1.72736	1.56289	0.029031	0.051901	3.48946	3.16128	0.040564	0.071169
5554	NM_001291314,NM_001291315,NR_133575	PRH1	proline rich protein HaeIII subfamily 1	protein_coding	NP_001278243.1;NP_001278244.1	34.1829	-0.0986207	1.41162e-27	6.94974e-27	1.42743	0.0700622	1.41512	1.43974	0.094538	0.0455864	166	168	5	3	1.33981	1.33796	0.04933	0.016797	2.70657	2.70631	0.068929	0.023033
101929294	NR_125808	LOC101929294	uncharacterized LOC101929294	lncRNA	.	34.1261	1.84739	1.573e-46	1.29411e-45	2.96209	0.238889	2.9797	2.94447	0.0761195	0.401659	686	657	4	30	7.38683	7.10605	0.038664	0.296065	14.9222	14.3735	0.054025	0.405978
105374897	XR_926412	LOC105374897	uncharacterized LOC105374897	lncRNA	.	33.9607	2.87807	4.66473e-122	1.73479e-120	3.91023	0.497563	3.8505	3.96995	0.491946	0.50318	1337	1439	30	39	2.65357	2.87075	0.068832	0.072438	5.36052	5.80669	0.096179	0.099331
107984754	XR_001751591	LOC107984754	uncharacterized LOC107984754	lncRNA	.	33.5872	4.22461	1.22948e-79	2.11154e-78	5.2106	1.02472	5.23266	5.18854	1.36243	0.687015	3645	3479	116	57	5.76779	5.5336	0.215551	0.083412	11.6516	11.1929	0.30119	0.114379
105373041	XR_949167	LOC105373041	uncharacterized LOC105373041	lncRNA	.	33.408	0.420895	5.34737e-35	3.29606e-34	1.788	0.10294	1.7612	1.8148	0.130684	0.0751963	238	247	7	5	4.99629	5.20879	0.159445	0.08703	10.0931	10.5359	0.222793	0.119339
100132382	gene-RPS14P4	RPS14P4	ribosomal protein S14 pseudogene 4	pseudogene	.	33.4074	0.29467	1.20579e-32	6.94458e-32	1.6945	0.0921572	1.60805	1.78096	0.094538	0.0897764	204	239	5	6	3.69398	4.34664	0.098118	0.092543	7.46226	8.79199	0.137101	0.126899
26864	NR_004426	RNVU1-7	RNA, variant U1 small nuclear 7	snRNA	.	33.4053	4.11962	2.48763e-249	3.15016e-247	5.10647	0.995789	5.18328	5.02967	0.941886	1.04969	3519	3106	68	100	204.962	181.88	4.67141	5.47052	414.046	367.89	6.52736	7.50143
8809	NM_001282399,NM_001371418,NM_001371419,NM_001371420,NM_001371421,NM_001371422,NM_001371423,NM_001371424,NM_003855,XM_024453202,XM_024453204,XM_024453205,XR_923054	IL18R1	interleukin 18 receptor 1	protein_coding	NP_001269328.1;NP_001358347.1;NP_001358348.1;NP_001358349.1;NP_001358350.1;NP_001358351.1;NP_001358352.1;NP_001358353.1;NP_003846.1;XP_024308970.1;XP_024308972.1;XP_024308973.1	33.3439	4.23821	1.56326e-276	2.48236e-274	5.22372	1.05574	5.17127	5.27617	0.982011	1.12948	3489	3703	72	111	9.18446	9.71728	0.194078	0.243199	18.5536	19.6553	0.271185	0.333486
644934	gene-RPS26P50	RPS26P50	ribosomal protein S26 pseudogene 50	pseudogene	.	33.2407	-1.05929	1.81896e-17	6.32276e-17	0.879149	0.0345561	0.834475	0.923823	0.0385617	0.0305504	78	88	2	2	1.67298	1.90924	0.048316	0.025705	3.37961	3.86183	0.067511	0.035248
26870	NR_004427	RNU1-2	RNA, U1 small nuclear 2	snRNA	.	33.2277	4.88836	0	0	5.86164	1.44758	5.9368	5.78647	1.5138	1.38136	6001	5316	137	150	349.587	311.309	9.38094	8.17348	706.205	629.689	13.108	11.2079
731075	XR_001745431,XR_001745432	LOC731075	uncharacterized LOC731075, transcript variant X2	lncRNA	.	32.9369	2.00705	8.5547e-71	1.22697e-69	3.10016	0.302138	3.18319	3.01713	0.376272	0.228005	805	696	22	16	2.89517	2.51396	0.091307	0.052911	5.84857	5.08502	0.127583	0.072554
166824	NM_001270391,NM_001270392,NM_177532,NM_201431,XM_011531687,XM_011531688,XM_011531689,XM_011531690,XM_017007837,XM_017007838,XM_024453917	RASSF6	Ras association domain family member 6	protein_coding	NP_001257320.1;NP_001257321.1;NP_803876.1;NP_958834.1;XP_011529989.1;XP_011529990.1;XP_011529991.1;XP_011529992.1;XP_016863326.1;XP_016863327.1;XP_024309685.1	32.8942	0.374173	4.40692e-31	2.42769e-30	1.7502	0.0926141	1.63628	1.86411	0.0385617	0.146667	210	259	2	10	0.347071	0.45507	0.001345	0.00974	0.701124	0.920475	0.00188	0.013356
107987192	XR_001750050	LOC107987192	uncharacterized LOC107987192	lncRNA	.	32.646	0.972855	1.56815e-35	9.80485e-35	2.21297	0.156214	2.17132	2.25461	0.266841	0.0455864	349	370	15	3	3.4756	3.70779	0.165933	0.026293	7.02109	7.49979	0.231858	0.036055
2550	NM_001319053,NM_001470,NM_021903,NM_021904,XM_005248982,XM_006715047,XM_011514453,XM_011514455,XM_024446392,XR_001743302,XR_001743303	GABBR1	gamma-aminobutyric acid type B receptor subunit 1	protein_coding	NP_001305982.1;NP_001461.1;NP_068703.1;NP_068704.2;XP_005249039.1;XP_006715110.1;XP_011512755.1;XP_011512757.1;XP_024302160.1	32.5872	0.260824	2.79108e-30	1.48957e-29	1.66646	0.0921572	1.53495	1.79798	0.094538	0.0897764	189	243	5	6	0.425229	0.584577	0.01478	0.011052	0.859012	1.18243	0.020652	0.015156
107075116	NR_132748	MIR3142HG	MIR3142 host gene	lncRNA	.	31.9719	4.64961	2.71544e-244	3.31283e-242	5.62478	1.32845	5.56008	5.68949	1.52743	1.12948	4599	4964	139	111	18.9529	20.5702	0.675948	0.429939	38.2871	41.6075	0.944501	0.589553
81693	NM_030943,XM_011537202,XM_011537203,XM_024449714	AMN	amnion associated transmembrane protein	protein_coding	NP_112205.2;XP_011535504.1;XP_011535505.1;XP_024305482.1	31.6943	0.201372	8.41942e-29	4.29515e-28	1.62944	0.0830381	1.59372	1.66516	0.0194097	0.146667	201	213	1	10	0.422188	0.459523	0.000409	0.017931	0.852867	0.929481	0.000571	0.024588
107984960	XR_001738073,XR_001738074,XR_001738075,XR_001738076	LOC107984960	uncharacterized LOC107984960, transcript variant X1	lncRNA	.	31.458	2.11132	3.85671e-80	6.66365e-79	3.19455	0.334361	3.13618	3.25293	0.376272	0.29245	776	837	22	21	0.505666	0.548143	0.016686	0.012497	1.0215	1.10873	0.023315	0.017136
23037	NM_178140,XM_005248269,XM_005248271,XM_005248272,XM_006714460,XM_011513992,XM_011513993,XM_011513994,XM_011513995,XM_011513996,XM_017009245,XM_017009246	PDZD2	PDZ domain containing 2	protein_coding	NP_835260.2;XP_005248326.1;XP_005248328.1;XP_005248329.1;XP_006714523.1;XP_011512294.1;XP_011512295.1;XP_011512296.1;XP_011512297.1;XP_011512298.1;XP_016864734.1;XP_016864735.1	31.4546	0.0978419	3.12685e-27	1.51997e-26	1.5547	0.0881353	1.62693	1.48247	0.130684	0.0455864	208	176	7	3	0.164113	0.138625	0.005938	0.001475	0.331527	0.280397	0.008297	0.002022
100419178	gene-SETP6	SETP6	SET pseudogene 6	pseudogene	.	31.3626	-0.611558	8.15412e-21	3.20086e-20	1.11122	0.0495145	1.17963	1.04282	0.0385617	0.0604673	126	104	2	4	2.13381	1.77038	0.020112	0.057582	4.31053	3.58097	0.028102	0.078959
107984936	gene-LOC107984936	LOC107984936	.	pseudogene	.	30.9417	0.909835	2.72881e-33	1.60111e-32	2.15618	0.139844	2.01523	2.29713	0.0385617	0.241126	303	384	2	17	4.73541	6.02603	0.034921	0.242501	9.56606	12.1889	0.048795	0.332529
107986015	XR_001740433	LOC107986015	uncharacterized LOC107986015	lncRNA	.	30.7273	0.186598	1.20578e-30	6.53798e-30	1.6178	0.0939603	1.60329	1.63232	0.112724	0.0751963	203	206	6	5	0.435463	0.44607	0.014439	0.00811	0.879683	0.902271	0.020176	0.011121
440345	NM_001310148,XM_017023244,XM_017023247,XM_024450283,XM_024450284,XM_024450285,XM_024450286,XM_024450287,XM_024450288,XM_024450289	NPIPB4	nuclear pore complex interacting protein family member B4	protein_coding	NP_001297077.1;XP_016878733.1;XP_016878736.1;XP_024306051.1;XP_024306052.1;XP_024306053.1;XP_024306054.1;XP_024306055.1;XP_024306056.1;XP_024306057.1	30.6796	4.96399	0	0	5.93403	1.56544	5.87767	5.99039	1.56093	1.56996	5756	6138	144	184	13.7336	14.7104	0.384556	0.399497	27.7433	29.7548	0.537338	0.547808
101927999	XR_001752313	LOC101927999	putative uncharacterized protein FLJ44672	transcribed_pseudogene	.	30.4603	3.17432	1.80048e-73	2.75202e-72	4.18883	0.613161	4.13487	4.2428	0.376272	0.850051	1650	1759	22	75	7.23946	7.76097	0.112362	0.306648	14.6245	15.6982	0.157004	0.420491
100129617	NR_045112	LOC100129617	uncharacterized LOC100129617	lncRNA	.	30.0947	0.0453106	2.49695e-24	1.11416e-23	1.51589	0.0894868	1.40422	1.62757	0.148423	0.0305504	164	205	8	2	0.813175	1.02296	0.042175	0.006479	1.64271	2.06916	0.05893	0.008884
729079	gene-RPSAP21	RPSAP21	ribosomal protein SA pseudogene 21	pseudogene	.	29.977	0.159739	7.42212e-28	3.68125e-27	1.59466	0.0955757	1.69115	1.49818	0.130684	0.0604673	222	179	7	4	2.05245	1.66074	0.076353	0.029548	4.14618	3.3592	0.106689	0.040518
7020	NM_001032280,NM_001042425,NM_001372066,XM_006715175,XM_011514833,XM_017011232	TFAP2A	transcription factor AP-2 alpha	protein_coding	NP_001027451.1;NP_001035890.1;NP_001358995.1;XP_006715238.1;XP_011513135.1;XP_016866721.1	29.8159	2.6987	1.15375e-38	7.84111e-38	3.73392	0.487044	3.81697	3.65086	0.746084	0.228005	1304	1134	50	16	3.30483	2.85508	0.147531	0.037119	6.67612	5.77501	0.206145	0.050899
9560	NM_001291468,NM_001291469,NM_001291470,NM_001291471,NM_001291472,NM_001291473,NM_001291474,NM_001291475,NR_111970	CCL4L2	C-C motif chemokine ligand 4 like 2	protein_coding	NP_001278397.1;NP_001278398.1;NP_001278399.1;NP_001278400.1;NP_001278401.1;NP_001278402.1;NP_001278403.1;NP_001278404.1	29.6929	7.2519	0	0	8.20775	3.44415	8.21204	8.20345	3.36909	3.51922	29432	28816	689	978	346.111	338.228	9.42233	11.0165	699.183	684.138	13.1658	15.1064
107986714	XR_001744956	LOC107986714	uncharacterized LOC107986714	lncRNA	.	29.6457	2.97285	1.00299e-111	3.07788e-110	3.99064	0.589485	3.86846	4.11281	0.611874	0.567097	1355	1599	39	45	10.8235	12.8422	0.363525	0.336242	21.8646	25.9761	0.507953	0.461071
693122	NR_030398,rna-MIR421	MIR421	microRNA 421	miRNA	.	29.611	0.36982	7.47071e-33	4.33761e-32	1.74714	0.11181	1.7612	1.73309	0.148423	0.0751963	238	228	8	5	26.9376	25.6422	0.947256	0.345913	54.4169	51.8668	1.3236	0.474332
100131568	gene-RBM43P1	RBM43P1	RNA binding motif protein 43 pseudogene 1	pseudogene	.	29.4284	2.02589	1.99647e-66	2.61081e-65	3.11672	0.318334	3.11292	3.12052	0.200368	0.436299	762	755	11	33	3.45472	3.44096	0.056147	0.137015	6.97891	6.96006	0.078454	0.187881
109617020	NR_145750	SNORD13E	small nucleolar RNA, C/D box 13E	snoRNA	.	29.3632	-0.921605	5.5966e-17	1.90891e-16	0.945093	0.0457378	0.966362	0.923823	0.0761195	0.0153561	95	88	4	1	8.70774	8.05743	0.345872	0.041072	17.5906	16.2978	0.483286	0.05632
107985599	XR_001737772	LOC107985599	uncharacterized LOC107985599	lncRNA	.	29.3069	3.17236	6.42519e-61	7.39674e-60	4.18193	0.63009	4.06993	4.29393	0.376272	0.883909	1573	1826	22	79	4.05698	4.73393	0.066081	0.19046	8.19555	9.57537	0.092335	0.261168
56971	NM_001127893,NM_020219	CEACAM19	CEA cell adhesion molecule 19	protein_coding	NP_001121365.1;NP_064604.2	29.2067	2.84663	5.44956e-116	1.82028e-114	3.87478	0.554244	3.82925	3.9203	0.572995	0.535492	1316	1387	36	42	5.59641	5.93157	0.176212	0.166856	11.3054	11.9978	0.246221	0.228801
107986513	XR_001743787	LOC107986513	uncharacterized LOC107986513	lncRNA	.	29.0832	1.47355	2.45106e-43	1.88257e-42	2.61447	0.226712	2.40807	2.82087	0.148423	0.305001	429	595	8	22	0.226184	0.315209	0.00441	0.010701	0.456917	0.637578	0.006162	0.014674
100359396	gene-HSPD1P11	HSPD1P11	heat shock protein family D (Hsp60) member 1 pseudogene 11	pseudogene	.	29.0437	0.777674	4.33472e-42	3.22413e-41	2.05519	0.145615	2.07146	2.03893	0.130684	0.160545	319	305	7	11	2.04411	1.96913	0.04838	0.064513	4.12933	3.98299	0.067602	0.088464
283149	NM_001378213,NM_001378214,NM_182557,NR_165445,XM_005271513,XM_006718815,XM_011542756,XM_017017572,XM_017017573,XM_017017574	BCL9L	BCL9 like	protein_coding	NP_001365142.1;NP_001365143.1;NP_872363.1;XP_005271570.1;XP_006718878.1;XP_011541058.1;XP_016873061.1;XP_016873062.1;XP_016873063.1	28.9987	6.32926	4.58404e-137	2.11331e-135	7.28679	2.62902	7.30106	7.27253	2.98574	2.2723	15606	15068	511	358	21.2488	20.5988	0.808082	0.439239	42.9249	41.6655	1.12913	0.602303
107986992	XR_001746443	LOC107986992	uncharacterized LOC107986992	lncRNA	.	28.9702	-0.515538	3.72965e-22	1.53957e-21	1.16637	0.056879	1.14729	1.18545	0.0385617	0.0751963	121	125	2	5	0.471221	0.487795	0.007773	0.014826	0.95192	0.986668	0.010861	0.020329
100302522	NR_146773	PTCSC1	papillary thyroid carcinoma susceptibility candidate 1	lncRNA	.	28.9625	1.11951	5.31903e-50	4.77448e-49	2.3294	0.18733	2.29159	2.36722	0.200368	0.174292	388	408	11	12	1.31918	1.39513	0.040167	0.037985	2.66489	2.82194	0.056125	0.052086
100420063	gene-HMGB1P24	HMGB1P24	high mobility group box 1 pseudogene 24	pseudogene	.	28.8496	-0.700326	6.85188e-18	2.41871e-17	1.05935	0.054947	1.13415	0.984549	0.094538	0.0153561	119	96	5	1	1.22733	0.996179	0.049676	0.003615	2.47934	2.01498	0.069412	0.004957
4563	rna-TRNG	TRNG	tRNA-Gly	tRNA	.	28.6884	-1.62169	2.15729e-13	6.37848e-13	0.63356	0.0249801	0.634372	0.632748	0.0194097	0.0305504	55	54	1	2	7.59025	7.54129	0.105139	0.16751	15.3332	15.2538	0.146911	0.229698
326596	gene-MAD2L1P1	MAD2L1P1	mitotic arrest deficient 2 like 1 pseudogene 1	pseudogene	.	28.6833	-0.732254	7.08388e-19	2.59397e-18	1.04211	0.0495145	0.951458	1.13276	0.0385617	0.0604673	93	117	2	4	0.627474	0.795685	0.011904	0.025625	1.26757	1.60944	0.016633	0.035138
100874322	NR_046564	BACH1-IT2	BACH1 intronic transcript 2	lncRNA	.	28.6239	0.911191	2.48551e-44	1.95556e-43	2.1597	0.164963	2.19366	2.12574	0.18326	0.146667	356	330	10	10	4.22987	3.95173	0.140543	0.105967	8.5448	7.99321	0.196381	0.145307
83439	NM_031283,XM_006712109	TCF7L1	transcription factor 7 like 1	protein_coding	NP_112573.1;XP_006712172.1	28.5702	-0.0383956	1.46594e-26	6.97846e-26	1.46094	0.0865958	1.38771	1.53417	0.112724	0.0604673	161	186	6	4	0.512425	0.597363	0.019984	0.010255	1.03516	1.20829	0.027924	0.014063
8807	NM_003853,XM_011512087,XM_011512088,XM_017005173,XM_024453197,XM_024453198,XM_024453199,XM_024453200,XM_024453201,XR_001739011	IL18RAP	interleukin 18 receptor accessory protein	protein_coding	NP_003844.1;XP_011510389.1;XP_011510390.1;XP_016860662.1;XP_024308965.1;XP_024308966.1;XP_024308967.1;XP_024308968.1;XP_024308969.1	28.5618	0.741997	1.03225e-37	6.8638e-37	2.02618	0.138759	1.96417	2.08818	0.0761195	0.201398	289	319	4	14	0.791483	0.801133	0.008981	0.025023	1.59888	1.62046	0.01255	0.034313
692246	gene-LOC692246	LOC692246	cytochrome c oxidase assembly factor 1 homolog (S. cerevisiae) pseudogene	pseudogene	.	28.5591	-0.325493	5.09657e-21	2.02125e-20	1.27888	0.0730201	1.2544	1.30337	0.130684	0.0153561	138	144	7	1	1.53068	1.60982	0.08401	0.005594	3.09213	3.25619	0.117387	0.007671
100418889	gene-STX18P1	STX18P1	syntaxin 18 pseudogene 1	pseudogene	.	28.5141	-1.62127	2.81909e-13	8.28866e-13	0.633284	0.0269589	0.652918	0.613651	0.0385617	0.0153561	57	52	2	1	0.437217	0.404969	0.014326	0.007151	0.883228	0.819136	0.020018	0.009806
6351	NM_002984	CCL4	C-C motif chemokine ligand 4	protein_coding	NP_002975.1	28.433	8.10248	0	0	9.0545	4.29687	9.05396	9.05504	4.3871	4.20663	52834	52077	1471	1632	764.849	757.926	25.1306	22.2204	1545.08	1533.07	35.1149	30.4696
100422666	gene-YWHABP2	YWHABP2	tyrosine 3-monooxygenase/tryptophan 5-monooxygenase activation protein beta pseudogene 2	pseudogene	.	28.4009	-0.19851	3.94056e-20	1.50953e-19	1.34261	0.0756579	1.12089	1.56432	0.0761195	0.0751963	117	192	4	5	1.07323	1.77852	0.04231	0.036456	2.16804	3.59742	0.059119	0.04999
652964	gene-BTF3P3	BTF3P3	BTF3 pseudogene 3	pseudogene	.	28.2984	1.82532	2.32925e-48	2.00791e-47	2.93443	0.283492	2.98885	2.88	0.130684	0.436299	691	624	7	33	7.53106	6.83911	0.079192	0.335947	15.2136	13.8335	0.110655	0.460667
107984751	XM_017022803,XM_017022804	LOC107984751	uncharacterized LOC107984751, transcript variant X1	protein_coding	XP_016878292.1;XP_016878293.1	28.1159	5.17478	9.77125e-251	1.24524e-248	6.13851	1.78807	6.17215	6.10487	2.02187	1.55427	7082	6653	226	181	5.49875	5.19341	0.206794	0.131879	11.1081	10.5048	0.288953	0.180839
100421358	gene-LOC100421358	LOC100421358	CREB regulated transcription coactivator 2 pseudogene	pseudogene	.	28.045	2.02327	4.9707e-66	6.44131e-65	3.11214	0.332469	3.13453	3.08976	0.217276	0.447663	775	737	12	34	3.5492	3.39011	0.060621	0.144534	7.16979	6.85721	0.084706	0.198192
105372470	XR_936090	LOC105372470	uncharacterized LOC105372470	lncRNA	.	27.9793	0.187166	8.48847e-29	4.32927e-28	1.61483	0.104445	1.64557	1.58408	0.148423	0.0604673	212	196	8	4	2.18974	2.04216	0.098004	0.038359	4.42352	4.1307	0.136941	0.0526
4567	rna-TRNL1	TRNL1	tRNA-Leu	tRNA	.	27.894	4.06357	9.31792e-106	2.61111e-104	5.04412	1.0883	5.09321	4.99503	1.37001	0.80658	3300	3030	117	70	420.38	388.018	17.54	8.27725	849.216	784.848	24.5086	11.3502
100126793	NR_004431,NR_024144,NR_024145,NR_073566,NR_073567,NR_073568	GHRLOS	ghrelin opposite strand/antisense RNA	lncRNA	.	27.6684	2.95278	6.3153e-112	1.94694e-110	3.97032	0.610567	3.86747	4.07317	0.572995	0.64814	1354	1553	36	53	6.65989	7.96314	0.206731	0.244047	13.4537	16.1071	0.288864	0.334648
23135	NM_001080424,NM_001348716,XM_005256549,XM_005256550,XM_005256551,XM_005256552,XM_006721483,XM_011523750,XM_011523752	KDM6B	lysine demethylase 6B	protein_coding	NP_001073893.1;NP_001335645.1;XP_005256606.1;XP_005256607.1;XP_005256608.1;XP_005256609.1;XP_006721546.1;XP_011522052.1;XP_011522054.1	27.4412	5.76773	4.09845e-262	5.81573e-260	6.72366	2.25973	6.64654	6.80078	2.49025	2.02922	9878	10838	341	288	13.7462	15.0439	0.517523	0.326022	27.7688	30.4295	0.723135	0.447057
80031	NM_001198999,NM_001358351,NM_001358352,NM_020858,NM_024966,NM_153616,NM_153617,NM_153618,NM_153619,XM_005254685,XM_005254689,XM_011522075,XM_011522076,XM_011522077,XM_011522078,XM_011522079,XM_011522080,XM_011522081,XM_017022617,XM_017022618,XM_017022619,XM_017022620,XM_017022621,XM_024450073,XM_024450074,XM_024450075,XM_024450076,XR_001751399	SEMA6D	semaphorin 6D	protein_coding	NP_001185928.1;NP_001345280.1;NP_001345281.1;NP_065909.1;NP_079242.2;NP_705869.1;NP_705870.1;NP_705871.1;NP_705872.1;XP_005254742.1;XP_005254746.1;XP_011520377.1;XP_011520378.1;XP_011520379.1;XP_011520380.1;XP_011520381.1;XP_011520382.1;XP_011520383.1;XP_016878106.1;XP_016878107.1;XP_016878108.1;XP_016878109.1;XP_016878110.1;XP_024305841.1;XP_024305842.1;XP_024305843.1;XP_024305844.1	27.2493	4.42353	3.33303e-304	6.80483e-302	5.39722	1.32182	5.37873	5.4157	1.26822	1.37542	4044	4089	104	149	6.63135	6.66132	0.174181	0.226255	13.3961	13.4739	0.243383	0.310253
102724857	XR_001738325,XR_001738326,XR_922356	LOC102724857	uncharacterized LOC102724857, transcript variant X3	lncRNA	.	27.1379	2.25398	6.48469e-69	8.9295e-68	3.31992	0.395821	3.36852	3.27133	0.266841	0.524801	929	849	15	41	3.78371	4.38703	0.066909	0.148088	7.64351	8.87369	0.093491	0.203066
26869	NR_004408	RNU1-3	RNA, U1 small nuclear 3	snRNA	.	26.6666	5.01095	0	0	5.9728	1.73365	6.04541	5.90018	1.78726	1.68004	6478	5760	181	206	377.387	337.33	12.4508	11.2891	762.365	682.321	17.3975	15.4801
255488	NM_182757,XM_005248986	RNF144B	ring finger protein 144B	protein_coding	NP_877434.2;XP_005249043.1	26.6459	3.48612	3.65288e-124	1.40822e-122	4.48154	0.849222	4.51028	4.45281	1.02105	0.677394	2170	2050	76	56	4.20916	3.93031	0.176507	0.099477	8.50297	7.94988	0.246633	0.136408
10984	NR_002728	KCNQ1OT1	KCNQ1 opposite strand/antisense transcript 1	lncRNA	.	26.6457	6.83537	0	0	7.78704	3.20302	7.8033	7.77078	3.11541	3.29063	22146	21324	566	821	2.30815	2.23439	0.069616	0.080488	4.66271	4.51953	0.097274	0.110368
100421865	gene-EEF1A1P3	EEF1A1P3	eukaryotic translation elongation factor 1 alpha 1 pseudogene 3	pseudogene	.	26.6216	2.25461	1.11931e-71	1.63707e-70	3.32038	0.403896	3.2981	3.34265	0.282991	0.524801	880	897	16	41	5.17496	5.30457	0.109962	0.225013	10.454	10.7296	0.153649	0.308549
340451	gene-CPP	CPP	ceruloplasmin pseudogene	pseudogene	.	26.6144	-0.446246	1.01345e-22	4.28059e-22	1.2047	0.0663295	1.2175	1.1919	0.0574628	0.0751963	132	126	3	5	0.473536	0.454132	0.008531	0.016152	0.956595	0.918578	0.011921	0.022149
100507144	NR_120528	LOC100507144	uncharacterized LOC100507144	lncRNA	.	26.6011	1.1645	1.74871e-49	1.55021e-48	2.36398	0.203536	2.33531	2.39265	0.165947	0.241126	403	417	9	17	3.47823	3.61546	0.090014	0.132159	7.02642	7.31303	0.125776	0.181222
344887	NR_151491	NMRAL2P	NmrA like redox sensor 2, pseudogene	transcribed_pseudogene	.	26.4803	1.26461	1.20385e-48	1.04362e-47	2.44289	0.220747	2.32667	2.55912	0.200368	0.241126	400	480	11	17	2.12606	2.56324	0.06347	0.081859	4.29487	5.1847	0.088687	0.112249
107984127	XR_001746934	LOC107984127	uncharacterized LOC107984127	lncRNA	.	26.3522	4.35465	1.46213e-55	1.48726e-54	5.32612	1.24608	5.24761	5.40463	0.836402	1.65575	3684	4057	58	201	15.1822	16.8108	0.281203	0.778988	30.6698	34.0033	0.392925	1.06819
2921	NM_002090	CXCL3	C-X-C motif chemokine ligand 3	protein_coding	NP_002081.2	26.3095	5.16795	0	0	6.1259	1.85781	6.02664	6.22516	1.88043	1.8352	6393	7240	198	240	56.8142	64.6924	2.06846	1.99934	114.771	130.854	2.89025	2.74158
105371242	NM_001368128	PPIAL4H	peptidylprolyl isomerase A like 4H	protein_coding	NP_001355057.1	26.2746	0.2844	9.21436e-30	4.83887e-29	1.682	0.109004	1.72221	1.64178	0.0574628	0.160545	229	208	3	11	0.848671	0.773686	0.012414	0.035158	1.71441	1.56494	0.017346	0.04821
107986707	XR_001744945	LOC107986707	uncharacterized LOC107986707	lncRNA	.	26.1334	2.49434	7.45426e-91	1.59343e-89	3.53861	0.488958	3.60832	3.4689	0.463885	0.514031	1115	988	28	40	4.71989	4.20239	0.135567	0.157438	9.53471	8.50023	0.189427	0.215886
105376033	XR_001746665	LOC105376033	uncharacterized LOC105376033	lncRNA	.	26.0427	3.02683	4.13678e-127	1.66537e-125	4.04059	0.67229	4.00104	4.08014	0.686622	0.657957	1495	1561	45	54	8.88042	9.32381	0.309808	0.301503	17.9394	18.8594	0.432895	0.413436
100462953	NR_051980	MICOS10P1	MICOS10 pseudogene 1	transcribed_pseudogene	.	25.9931	2.31908	4.60312e-74	7.09548e-73	3.37824	0.430432	3.34448	3.412	0.31476	0.546104	912	946	18	43	3.80617	3.97084	0.084845	0.168096	7.68888	8.03187	0.118554	0.230502
107985295	XR_001753826,XR_001753827	LOC107985295	uncharacterized LOC107985295, transcript variant X1	lncRNA	.	25.8541	0.916685	4.30494e-40	3.03179e-39	2.16036	0.184505	2.1388	2.18192	0.250508	0.118502	339	347	14	8	1.47647	1.52104	0.067754	0.032284	2.98263	3.07663	0.094673	0.04427
53383	gene-MCUR1P1	MCUR1P1	MCUR1 pseudogene 1	pseudogene	.	25.7633	0.177676	4.22367e-27	2.04469e-26	1.60191	0.11023	1.48407	1.71976	0.130684	0.0897764	179	225	7	6	1.95771	2.47285	0.086059	0.061915	3.95479	5.00185	0.12025	0.084901
107986698	XR_001744907	LOC107986698	uncharacterized LOC107986698	lncRNA	.	25.7073	5.3652	0	0	6.32352	2.02467	6.32091	6.32613	1.99761	2.05174	7862	7772	221	294	11.4904	11.4197	0.380553	0.40394	23.2118	23.0988	0.531746	0.553901
107987128	XR_001746931	LOC107987128	uncharacterized LOC107987128	lncRNA	.	25.6912	2.29121	5.39751e-83	9.88951e-82	3.3518	0.436239	3.37551	3.32808	0.391248	0.481229	934	887	23	37	3.38476	3.22873	0.094271	0.124136	6.83758	6.53078	0.131725	0.170221
105376281	XR_930372	LOC105376281	uncharacterized LOC105376281	lncRNA	.	25.644	0.766767	8.71416e-35	5.3417e-34	2.03459	0.166511	1.88402	2.18516	0.200368	0.132653	268	348	11	9	1.79879	2.34439	0.082981	0.051907	3.63377	4.74203	0.11595	0.071177
6060	NR_004421	RNU1-4	RNA, U1 small nuclear 4	snRNA	.	25.6132	4.99941	0	0	5.95949	1.75892	6.0344	5.88458	1.71767	1.80017	6428	5697	169	232	374.481	333.65	11.5988	12.6992	756.493	674.877	16.207	17.4137
259289	NM_176884	TAS2R43	taste 2 receptor member 43	protein_coding	NP_795365.2	25.5935	-0.492827	8.28934e-21	3.25266e-20	1.17501	0.0682934	1.10751	1.24251	0.0761195	0.0604673	115	134	4	4	1.06658	1.24896	0.037527	0.028508	2.1546	2.52629	0.052436	0.039092
100151646	gene-LETM1P3	LETM1P3	leucine zipper and EF-hand containing transmembrane protein 1 pseudogene 3	pseudogene	.	25.3317	0.861389	4.28476e-34	2.57523e-33	2.10331	0.172723	1.90351	2.3031	0.130684	0.214763	273	386	7	15	1.00695	1.42955	0.029254	0.051352	2.03414	2.89158	0.040877	0.070417
163088	gene-TAF9P3	TAF9P3	TATA-box binding protein associated factor 9 pseudogene 3	pseudogene	.	25.215	0.423239	3.7662e-33	2.20141e-32	1.77997	0.129695	1.84019	1.71976	0.112724	0.146667	257	225	6	10	2.15701	1.89751	0.059291	0.075071	4.3574	3.83811	0.082847	0.10294
317760	NR_037933	ADAM20P1	ADAM metallopeptidase domain 20 pseudogene 1	transcribed_pseudogene	.	25.1529	0.135917	4.37031e-29	2.24611e-28	1.57678	0.10652	1.57439	1.57917	0.094538	0.118502	197	195	5	8	0.618899	0.6141	0.015402	0.020893	1.25025	1.24215	0.021521	0.02865
114004396	NR_160525	LNCRNA-ATB	long noncoding RNA activated by TGF-beta	lncRNA	.	25.1202	-2.27461	6.24369e-09	1.48225e-08	0.414725	0.0173829	0.455778	0.373673	0.0194097	0.0153561	37	29	1	1	0.141648	0.112999	0.001143	0.002451	0.286145	0.228564	0.001598	0.003361
100420201	gene-RPL7L1P6	RPL7L1P6	ribosomal protein L7 like 1 pseudogene 6	pseudogene	.	25.0656	-0.364966	2.40788e-22	1.00097e-21	1.25062	0.0756579	1.18601	1.31524	0.0761195	0.0751963	127	146	4	5	1.50876	1.74645	0.047418	0.055771	3.04786	3.53256	0.066256	0.076477
9293	NM_005684	GPR52	G protein-coupled receptor 52	protein_coding	NP_005675.3	25.0067	2.87912	6.8815e-28	3.41481e-27	3.89711	0.587825	3.81492	3.97931	0.250508	0.925143	1302	1449	14	84	7.85819	8.79646	0.092786	0.472907	15.8744	17.7927	0.129649	0.648472
105378367	NR_132791	LOC105378367	uncharacterized LOC105378367	lncRNA	.	24.7886	1.64634	1.52321e-42	1.14487e-41	2.76691	0.286634	2.64189	2.89194	0.148423	0.424844	522	630	8	32	5.40235	6.55349	0.090386	0.306735	10.9134	13.2558	0.126296	0.42061
50838	NM_023920	TAS2R13	taste 2 receptor member 13	protein_coding	NP_076409.1	24.7747	-0.380069	1.15677e-22	4.87665e-22	1.2421	0.0756579	1.26046	1.22374	0.0761195	0.0751963	139	131	4	5	0.809849	0.767233	0.022247	0.021962	1.63599	1.55189	0.031085	0.030115
105373715	XR_001739137	LOC105373715	uncharacterized LOC105373715	lncRNA	.	24.7442	0.731489	1.00656e-33	5.97429e-33	2.0126	0.170142	1.98628	2.03893	0.250508	0.0897764	295	305	14	6	1.50737	1.56781	0.080357	0.026311	3.04505	3.17124	0.112283	0.036079
100270852	gene-RPL7P18	RPL7P18	ribosomal protein L7 pseudogene 18	pseudogene	.	24.6389	-0.400383	1.61701e-21	6.51755e-21	1.22885	0.0713862	1.16031	1.29739	0.0385617	0.104211	123	143	2	7	1.41934	1.65467	0.021909	0.067874	2.86723	3.34692	0.030614	0.093072
100420927	gene-PRMT5P1	PRMT5P1	protein arginine methyltransferase 5 pseudogene 1	pseudogene	.	24.633	-1.45313	5.09286e-14	1.54555e-13	0.697965	0.0345561	0.698263	0.697666	0.0385617	0.0305504	62	61	2	2	0.736105	0.722325	0.024157	0.011791	1.48701	1.46105	0.033755	0.016169
1437	NM_000758	CSF2	colony stimulating factor 2	protein_coding	NP_000749.2	24.573	0.782122	2.05719e-37	1.35663e-36	2.05157	0.176245	2.00805	2.09508	0.233987	0.118502	301	321	13	8	3.64336	3.91199	0.179332	0.086054	7.35999	7.91282	0.25058	0.118001
4512	gene-COX1	COX1	cytochrome c oxidase subunit I	protein_coding	YP_003024028.1	24.516	12.4425	1.09835e-121	4.07715e-120	13.3846	8.72252	13.4112	13.3581	9.10444	8.34059	1084812	1029832	40565	30200	6721.74	6415.16	296.809	176.028	13578.7	12976	414.731	241.378
54039	NM_001130141,NM_001348238,NM_001348239,NM_001348240,NM_001348241,NM_001348242,NM_001348243,NM_001348244,NM_001348245,NM_001382276,NM_001382277,NM_001382278,NM_001382279,NM_001382281,NM_001382282,NM_001382283,NM_001382284,NM_001382285,NM_001382286,NM_001382287,NM_001382288,NM_020528,NR_145492,NR_145493,XM_024452086,XM_024452087,XM_024452088,XM_024452089,XM_024452090,XM_024452091,XM_024452092,XM_02…	PCBP3	poly(rC) binding protein 3	protein_coding	NP_001123613.1;NP_001335167.1;NP_001335168.1;NP_001335169.1;NP_001335170.1;NP_001335171.1;NP_001335172.1;NP_001335173.1;NP_001335174.1;NP_001369205.1;NP_001369206.1;NP_001369207.1;NP_001369208.1;NP_001369210.1;NP_001369211.1;NP_001369212.1;NP_001369213.1;NP_001369214.1;NP_001369215.1;NP_001369216.1;NP_001369217.1;NP_065389.2;XP_024307854.1;XP_024307855.1;XP_024307856.1;XP_024307857.1;XP_024307858…	24.316	1.93363	5.55446e-70	7.81531e-69	3.02461	0.367884	2.99976	3.04946	0.345843	0.389925	697	714	20	29	2.53931	2.77934	0.079483	0.08782	5.12969	5.6218	0.111059	0.120423
107985289	XR_001753939	LOC107985289	uncharacterized LOC107985289	lncRNA	.	24.2996	1.3616	5.3826e-46	4.38498e-45	2.52534	0.245217	2.56319	2.48749	0.148423	0.34201	489	452	8	25	1.7238	1.60095	0.032312	0.082547	3.48227	3.23825	0.04515	0.113192
105369312	XR_950123	LOC105369312	uncharacterized LOC105369312	lncRNA	.	24.2575	3.71012	1.93619e-174	1.3935e-172	4.69337	1.01331	4.63095	4.75579	0.962088	1.06453	2368	2552	70	102	3.32939	3.60667	0.115089	0.133701	6.72573	7.29526	0.160813	0.183337
100421438	gene-LOC100421438	LOC100421438	DnaJ heat shock protein family (Hsp40) member C8 pseudogene	pseudogene	.	24.1893	1.76331	8.13383e-60	9.10698e-59	2.87353	0.323643	2.86905	2.878	0.233987	0.413298	628	623	13	31	6.24093	6.22484	0.151274	0.285324	12.6074	12.591	0.211375	0.39125
105372708	XR_936966	LOC105372708	uncharacterized LOC105372708	lncRNA	.	24.0639	0.865439	9.48162e-42	6.99256e-41	2.11729	0.185584	2.09877	2.13581	0.18326	0.187909	327	333	10	13	0.710091	0.727143	0.023577	0.026047	1.43446	1.4708	0.032944	0.035717
106481673	gene-HSPE1P11	HSPE1P11	heat shock protein family E (Hsp10) member 1 pseudogene 11	pseudogene	.	23.9164	-0.569059	5.72814e-19	2.10253e-18	1.12983	0.0716373	1.0872	1.17246	0.112724	0.0305504	112	123	6	2	2.05736	2.27718	0.117556	0.031388	4.15611	4.60608	0.16426	0.043041
105372964	XR_001755463	LOC105372964	uncharacterized LOC105372964	lncRNA	.	23.896	0.844453	2.02512e-37	1.33636e-36	2.09741	0.179344	1.99357	2.20124	0.130684	0.228005	297	353	7	16	0.559749	0.668668	0.013845	0.026815	1.13075	1.35252	0.019346	0.03677
100132287	NR_028322	LOC100132287	uncharacterized LOC100132287	lncRNA	.	23.8677	2.27509	7.41386e-78	1.23306e-76	3.33264	0.467349	3.30104	3.36424	0.53304	0.401659	882	912	33	30	1.9271	2.00368	0.085098	0.060175	3.89297	4.05287	0.118908	0.082514
106479303	gene-RN7SL220P	RN7SL220P	RNA, 7SL, cytoplasmic 220, pseudogene	pseudogene	.	23.6718	-0.0631361	7.60253e-26	3.54324e-25	1.44089	0.0950579	1.44203	1.43974	0.0574628	0.132653	171	168	3	9	5.42247	5.36013	0.110226	0.252147	10.954	10.842	0.154019	0.345756
378938	NR_002819,NR_144567,NR_144568	MALAT1	metastasis associated lung adenocarcinoma transcript 1	lncRNA	.	23.5509	14.0134	0	0	14.9534	10.3962	14.9539	14.9529	10.4359	10.3565	3160756	3110972	102198	122428	3439.99	3414.91	131.343	125.342	6949.17	6907.37	183.526	171.875
107986160	XR_001741040	LOC107986160	uncharacterized LOC107986160	lncRNA	.	23.5256	-0.598117	2.2642e-19	8.42986e-19	1.11338	0.0700622	1.094	1.13276	0.094538	0.0455864	113	117	5	3	0.151216	0.15645	0.007698	0.002694	0.305474	0.316452	0.010756	0.003695
107987081	XR_001746758	LOC107987081	uncharacterized LOC107987081	lncRNA	.	23.4774	5.06872	5.20439e-118	1.79533e-116	6.02534	1.85198	6.04168	6.00901	1.52063	2.18332	6461	6219	138	331	3.71604	3.596	0.093391	0.178901	7.50681	7.27366	0.130495	0.245318
646104	gene-RPL32P16	RPL32P16	ribosomal protein L32 pseudogene 16	pseudogene	.	23.4236	-1.51808	3.04497e-13	8.93573e-13	0.669956	0.0345561	0.707164	0.632748	0.0385617	0.0305504	63	54	2	2	1.12667	0.980233	0.042314	0.030853	2.27599	1.98273	0.059126	0.042307
100189177	rna-TRC-GCA19-1	TRC-GCA19-1	tRNA-Cys	tRNA	.	23.3712	-1.24724	4.36551e-14	1.32864e-13	0.783797	0.0399385	0.707164	0.860429	0.0194097	0.0604673	63	80	1	4	8.3261	10.6531	0.065164	0.44495	16.8197	21.5482	0.091054	0.610136
112268415	XR_002959386	LOC112268415	uncharacterized LOC112268415	lncRNA	.	23.3006	-1.51734	4.43796e-13	1.29288e-12	0.67067	0.0364094	0.643675	0.697666	0.0574628	0.0153561	56	61	3	1	0.241491	0.264601	0.011455	0.000951	0.48784	0.535211	0.016006	0.001304
112268063	XR_002957089,XR_002957090,XR_002957091,XR_002957092,XR_002957093	LOC112268063	uncharacterized LOC112268063, transcript variant X4	lncRNA	.	23.2489	3.21883	1.72932e-130	7.19339e-129	4.21788	0.808139	4.2679	4.16786	0.757688	0.858591	1819	1665	51	76	7.56135	6.92739	0.24585	0.318075	15.2748	14.0121	0.343525	0.436161
107985725	XR_001737765	LOC107985725	uncharacterized LOC107985725	lncRNA	.	23.2328	0.990736	9.18824e-43	6.95304e-42	2.21389	0.209337	2.28863	2.13916	0.217276	0.201398	387	334	12	14	1.24791	1.08377	0.045047	0.04022	2.52092	2.19216	0.062944	0.055152
106736475	NR_133914	PCF11-AS1	PCF11 antisense RNA 1	lncRNA	.	23.224	-0.803471	2.18066e-18	7.84725e-18	1.00111	0.0589651	0.973757	1.02847	0.0574628	0.0604673	96	102	3	4	0.462297	0.497514	0.015269	0.017361	0.933892	1.00633	0.021336	0.023806
105369435	XR_947901,XR_947903	LOC105369435	uncharacterized LOC105369435, transcript variant X1	lncRNA	.	23.1465	2.30832	2.68013e-79	4.58717e-78	3.36064	0.483532	3.43029	3.29099	0.463885	0.50318	974	862	28	39	1.02259	0.90927	0.034486	0.038317	2.06575	1.83919	0.048188	0.052542
107986153	XR_001741020	LOC107986153	uncharacterized LOC107986153	lncRNA	.	23.1238	4.68943	5.26274e-270	7.91706e-268	5.6453	1.64388	5.52967	5.76093	1.632	1.65575	4501	5221	155	201	13.6689	15.9392	0.554148	0.574088	27.6128	32.2404	0.774311	0.787217
101929594	XR_001755627,XR_001755628,XR_001755629,XR_002958730,XR_002958731	LOC101929594	uncharacterized LOC101929594, transcript variant X5	lncRNA	.	23.0257	2.91579	3.18805e-34	1.9207e-33	3.92761	0.647808	3.84547	4.00976	0.330385	0.965232	1332	1482	19	89	2.00356	2.20464	0.039038	0.117796	4.04741	4.45935	0.054548	0.161527
729737	NR_039983	LOC729737	uncharacterized LOC729737	lncRNA	.	22.9184	1.94221	6.46517e-69	8.90875e-68	3.02899	0.392083	2.99613	3.06185	0.406071	0.378095	695	721	24	28	1.21282	1.26473	0.047915	0.044482	2.45002	2.55818	0.066951	0.060996
2920	NM_002089	CXCL2	C-X-C motif chemokine ligand 2	protein_coding	NP_002080.1	22.8103	5.33741	0	0	6.28785	2.13376	6.22791	6.34778	2.16817	2.09935	7365	7891	258	307	63.1109	67.9751	2.6012	2.46785	127.491	137.494	3.63464	3.38404
100271279	gene-RPL13AP15	RPL13AP15	ribosomal protein L13a pseudogene 15	pseudogene	.	22.7649	-0.115478	1.06745e-24	4.80376e-24	1.40493	0.0950579	1.43669	1.37316	0.0574628	0.132653	170	156	3	9	1.9762	1.82384	0.040647	0.097574	3.99215	3.6891	0.056796	0.133798
7130	NM_007115	TNFAIP6	TNF alpha induced protein 6	protein_coding	NP_009046.2	22.747	4.45447	1.53073e-266	2.21933e-264	5.41735	1.50599	5.40973	5.42497	1.61296	1.39902	4134	4116	152	153	27.7713	27.8035	1.20018	0.966123	56.1012	56.2385	1.67701	1.32479
10349	NM_001377321,NM_080282	ABCA10	ATP binding cassette subfamily A member 10	protein_coding	NP_001364250.1;NP_525021.3	22.6808	2.59248	5.4337e-94	1.24249e-92	3.62412	0.586357	3.63655	3.61169	0.637223	0.535492	1139	1101	41	42	1.70973	1.66059	0.072496	0.059024	3.45384	3.35889	0.101298	0.080936
107985727	gene-LOC107985727	LOC107985727	.	pseudogene	.	22.4925	1.25838	2.2561e-40	1.59788e-39	2.42835	0.247863	2.28269	2.57401	0.165947	0.329779	385	486	9	24	1.64371	2.08626	0.044034	0.096436	3.32048	4.21991	0.061529	0.132237
751580	NR_130733,NR_130733_dup1	LINC00106	long intergenic non-protein coding RNA 106	lncRNA	.	22.4766	-0.36464	3.34991e-22	1.38624e-21	1.24849	0.0848671	1.22371	1.27326	0.094538	0.0751963	133	139	5	5	3.33851	3.50413	0.134787	0.11194	6.61038	7.02456	0.188338	0.153497
1879	NM_001290360,NM_001324101,NM_001324103,NM_001324106,NM_001324107,NM_001324108,NM_001324109,NM_001324111,NM_001364155,NM_001364156,NM_001364157,NM_001364158,NM_001364159,NM_024007,NM_182708,XM_017009192,XM_017009193,XM_017009194,XM_017009195,XM_017009196,XM_017009197,XM_017009199,XM_017009200,XM_017009201,XM_017009202,XM_017009203,XM_017009204,XM_024454390,XM_024454391,XM_024454392,XM_024454393	EBF1	EBF transcription factor 1	protein_coding	NP_001277289.1;NP_001311030.1;NP_001311032.1;NP_001311035.1;NP_001311036.1;NP_001311037.1;NP_001311038.1;NP_001311040.1;NP_001351084.1;NP_001351085.1;NP_001351086.1;NP_001351087.1;NP_001351088.1;NP_076870.1;NP_874367.1;XP_016864681.1;XP_016864682.1;XP_016864683.1;XP_016864684.1;XP_016864685.1;XP_016864686.1;XP_016864688.1;XP_016864689.1;XP_016864690.1;XP_016864691.1;XP_016864692.1;XP_016864693.1;…	22.4687	5.90472	0	0	6.8504	2.59925	6.79742	6.90337	2.50753	2.69096	10978	11644	346	510	6.38426	6.20733	0.326886	0.198485	12.8969	12.5556	0.456761	0.272173
192146	gene-DDX50P1	DDX50P1	DEAD-box helicase 50 pseudogene 1	pseudogene	.	22.4363	1.09434	4.03423e-46	3.29322e-45	2.29881	0.230996	2.2975	2.30012	0.233987	0.228005	390	385	13	16	1.63408	1.62419	0.063933	0.060513	3.30103	3.28526	0.089333	0.082979
643003	gene-RPS26P28	RPS26P28	ribosomal protein S26 pseudogene 28	pseudogene	.	22.4076	-1.29333	1.32252e-14	4.10949e-14	0.763831	0.0420741	0.733541	0.794121	0.0385617	0.0455864	66	72	2	3	1.41953	1.56816	0.049677	0.052187	2.86762	3.17193	0.069414	0.071562
100302150	NR_031566,rna-MIR1296,rna-MIR1296-2	MIR1296	microRNA 1296	miRNA	.	22.3997	-0.508136	3.48194e-18	1.24338e-17	1.15737	0.0775026	1.01735	1.29739	0.094538	0.0604673	102	143	5	4	10.7696	15.4074	0.35167	0.174012	21.7558	31.1648	0.491388	0.238613
84657	NR_026829	LINC00852	long intergenic non-protein coding RNA 852	lncRNA	.	22.3927	2.68746	1.52622e-69	2.12799e-68	3.71298	0.600299	3.67448	3.75148	0.420743	0.779855	1172	1223	25	67	8.42897	8.84231	0.208269	0.450495	17.0275	17.8854	0.291013	0.61774
100271007	gene-RPL35P6	RPL35P6	ribosomal protein L35 pseudogene 6	pseudogene	.	22.2718	1.24879	2.32558e-37	1.5316e-36	2.42265	0.261469	2.32667	2.51862	0.376272	0.146667	400	464	22	10	9.16185	10.6661	0.576978	0.197186	18.508	21.5744	0.80621	0.270391
117155	NM_001282309,NM_001282310,NM_172095,NR_110319	CATSPER2	cation channel sperm associated 2	protein_coding	NP_001269238.1;NP_001269239.1;NP_742093.1	22.2269	0.171041	4.89166e-27	2.36407e-26	1.59411	0.124593	1.50463	1.68359	0.130684	0.118502	183	217	7	8	0.50302	0.517695	0.017921	0.01532	1.01615	1.04715	0.02504	0.021007
105369325	XR_950153,XR_950154	LOC105369325	uncharacterized LOC105369325, transcript variant X1	lncRNA	.	22.0663	3.21554	8.46886e-125	3.28382e-123	4.21053	0.840713	4.13239	4.28867	0.814347	0.86708	1647	1819	56	77	3.79129	4.12736	0.139	0.153536	7.65882	8.34845	0.194224	0.210535
26871	NR_004430	RNU1-1	RNA, U1 small nuclear 1	snRNA	.	21.9794	5.04344	0	0	5.99408	1.95015	6.06502	5.92315	2.02667	1.87362	6568	5854	227	249	382.643	342.838	15.565	13.6319	772.982	693.462	21.7489	18.6927
729798	gene-RPL23AP63	RPL23AP63	ribosomal protein L23a pseudogene 63	pseudogene	.	21.9387	-0.264836	5.40331e-22	2.2149e-21	1.3066	0.0939603	1.2175	1.3957	0.112724	0.0751963	132	160	6	5	1.72002	2.10094	0.092376	0.060417	3.47462	4.24958	0.129076	0.082846
10725	NM_001113178,NM_001367709,NM_006599,NM_138713,NM_138714,NM_173214,NM_173215,XM_006721125,XM_011522817,XM_011522818,XM_011522819,XM_011522820,XM_011522822,XM_017022870,XM_017022871,XM_017022872	NFAT5	nuclear factor of activated T cells 5	protein_coding	NP_001106649.1;NP_001354638.1;NP_006590.1;NP_619727.2;NP_619728.2;NP_775321.1;NP_775322.1;XP_006721188.1;XP_011521119.1;XP_011521120.1;XP_011521121.1;XP_011521122.1;XP_011521124.1;XP_016878359.1;XP_016878360.1;XP_016878361.1	21.8759	7.64979	0	0	8.58817	4.20471	8.59181	8.58452	4.07792	4.3315	38325	37557	1173	1788	29.9883	30.28	1.11009	1.29143	60.5797	61.2476	1.55112	1.77087
101618237	gene-LOC101618237	LOC101618237	ubiquitin conjugating enzyme E2 F (putative) pseudogene	pseudogene	.	21.866	-1.09125	3.26762e-15	1.04239e-14	0.854007	0.0495145	0.776458	0.931555	0.0385617	0.0604673	71	89	2	4	0.77253	0.963293	0.025701	0.030711	1.5606	1.94846	0.035912	0.042112
7127	NM_001371220,NM_001371221,NM_006291,XM_006720243,XM_011537112,XM_011537113,XM_011537114,XM_011537115,XM_017021616	TNFAIP2	TNF alpha induced protein 2	protein_coding	NP_001358149.1;NP_001358150.1;NP_006282.2;XP_006720306.1;XP_011535414.1;XP_011535415.1;XP_011535416.1;XP_011535417.1;XP_016877105.1	21.8049	9.49355	0	0	10.4292	5.99907	10.3957	10.4627	6.13423	5.86391	134067	138322	5112	5349	290.057	300.63	13.1833	11.2463	585.948	608.088	18.421	15.4215
645965	gene-LOC645965	LOC645965	adipose differentiation-related protein pseudogene	pseudogene	.	21.7998	2.54305	2.95185e-48	2.53588e-47	3.57134	0.558339	3.44234	3.70035	0.345843	0.770835	983	1177	20	66	5.12737	6.17457	0.120378	0.322309	10.3579	12.4894	0.168205	0.441965
100507178	NR_037868	SLFNL1-AS1	SLFNL1 antisense RNA 1	lncRNA	.	21.7325	4.64493	4.87065e-102	1.28565e-100	5.60098	1.64748	5.55176	5.65019	1.96795	1.32701	4572	4828	215	141	9.10074	9.66122	0.503077	0.263338	18.3845	19.5419	0.702949	0.361102
107985147	XR_001753444	LOC107985147	uncharacterized LOC107985147	lncRNA	.	21.6973	3.02425	6.51204e-85	1.24682e-83	4.02974	0.746525	4.02259	4.03689	0.559799	0.933251	1519	1512	35	85	1.11147	1.11196	0.0302	0.058456	2.2453	2.24918	0.042198	0.080158
7526	gene-YES1P1	YES1P1	YES1 pseudogene 1	pseudogene	.	21.2891	1.23659	7.85871e-48	6.6892e-47	2.41423	0.261138	2.39986	2.42861	0.217276	0.305001	426	430	12	22	0.981717	0.997479	0.030135	0.047668	1.98318	2.01761	0.042108	0.065364
107984315	XR_001748138	LOC107984315	uncharacterized LOC107984315	lncRNA	.	21.1607	3.26175	2.63656e-87	5.25421e-86	4.24904	0.870463	4.11828	4.3798	0.698712	1.04221	1630	1944	46	99	3.1579	3.78575	0.103289	0.18011	6.37932	7.65748	0.144325	0.246976
7495	gene-XBP1P1	XBP1P1	X-box binding protein 1 pseudogene 1	pseudogene	.	21.1168	-0.936472	3.90013e-16	1.29259e-15	0.928991	0.056879	0.858643	0.999339	0.0385617	0.0751963	81	98	2	5	0.521728	0.634725	0.009991	0.026256	1.05395	1.28387	0.013961	0.036003
107986363	XR_001742454	LOC107986363	uncharacterized LOC107986363	lncRNA	.	21.0748	3.70068	1.2562e-117	4.28177e-116	4.67704	1.08986	4.62744	4.72665	0.890108	1.28961	2362	2499	63	135	2.3571	2.50706	0.073182	0.125937	4.7616	5.07105	0.102258	0.172691
107985002	XR_001752943	LOC107985002	uncharacterized LOC107985002	lncRNA	.	21.069	0.762821	2.50119e-34	1.51144e-33	2.02969	0.199747	2.07146	1.98793	0.266841	0.132653	319	291	15	9	0.399115	0.366337	0.02087	0.009802	0.806258	0.740994	0.029161	0.013441
105372539	XR_001754501,XR_001754502	LOC105372539	uncharacterized LOC105372539, transcript variant X1	lncRNA	.	21.0617	0.0120205	3.0418e-25	1.39396e-24	1.48576	0.1191	1.45266	1.51886	0.148423	0.0897764	173	183	8	6	0.285146	0.30429	0.014702	0.007993	0.576027	0.615491	0.020543	0.010961
107986963	XR_001746022	LOC107986963	uncharacterized LOC107986963	lncRNA	.	21.0052	1.28909	5.42972e-25	2.47241e-24	2.45649	0.256209	2.39436	2.51862	0.0761195	0.436299	424	464	4	33	0.38367	0.422053	0.004001	0.027893	0.775056	0.853692	0.005591	0.038248
23524	NM_016333,XM_005255226,XM_006720874,XR_001751880,XR_001751881,XR_001751882,XR_001751883,XR_001751884,XR_001751885,XR_001751886,XR_002957795,XR_002957796,XR_002957797,XR_243270,XR_932814,XR_932815,XR_932816,XR_932817,XR_932819,XR_932822	SRRM2	serine/arginine repetitive matrix 2	protein_coding	NP_057417.3;XP_005255283.1;XP_006720937.1	20.9808	8.74064	0	0	9.67406	5.31745	9.63047	9.71765	5.39417	5.24073	78837	82492	3031	3440	76.9465	72.377	3.56894	3.31718	155.44	146.398	4.98688	4.54867
5270	NM_001136528,NM_001136530,NM_006216,NR_073116,XM_005246641,XM_017004330,XM_017004332	SERPINE2	serpin family E member 2	protein_coding	NP_001130000.1;NP_001130002.1;NP_006207.1;XP_005246698.1;XP_016859819.1;XP_016859821.1	20.9434	7.69699	0	0	8.63239	4.31184	8.61973	8.64504	4.2521	4.37158	39076	39170	1333	1841	157.899	157.593	6.70953	7.40547	318.974	318.764	9.37522	10.1547
2521	NM_001170634,NM_001170937,NM_004960,NR_028388,XM_005255233,XM_011545781,XM_011545782,XM_024450221	FUS	FUS RNA binding protein	protein_coding	NP_001164105.1;NP_001164408.1;NP_004951.1;XP_005255290.1;XP_011544083.1;XP_011544084.1;XP_024305989.1	20.9103	6.90436	0	0	7.84153	3.5753	7.82844	7.85463	3.57331	3.57728	22537	22606	805	1022	97.1207	99.4744	4.19674	3.39406	196.195	201.208	5.86409	4.6541
105373455	XR_002959372,XR_939770	LOC105373455	uncharacterized LOC105373455, transcript variant X2	lncRNA	.	20.8275	0.77661	1.18706e-36	7.66401e-36	2.04088	0.194775	1.99357	2.08818	0.148423	0.241126	297	319	8	17	0.512517	0.511331	0.012689	0.02218	1.03534	1.03428	0.01773	0.030415
4824	NM_001256339,NM_006167,NR_046072	NKX3-1	NK3 homeobox 1	protein_coding	NP_001243268.1;NP_006158.2	20.8154	0.854112	2.53828e-35	1.57868e-34	2.09765	0.213693	2.19998	1.99532	0.266841	0.160545	358	293	15	11	1.04786	0.856818	0.05088	0.028234	2.1168	1.7331	0.071094	0.038715
100335030	NR_033267	LOC100335030	FGFR1 oncogene partner 2 pseudogene	transcribed_pseudogene	.	20.8013	0.935612	1.51496e-40	1.07946e-39	2.16672	0.218695	2.1322	2.20124	0.18326	0.254129	337	353	10	18	1.01628	1.07163	0.032927	0.05049	2.05299	2.16761	0.046008	0.069234
85446	NM_033400,XM_005268135,XM_011537245,XM_011537246,XM_011537247,XM_011537252,XM_017021714,XM_017021715,XM_017021716,XM_017021718	ZFHX2	zinc finger homeobox 2	protein_coding	NP_207646.2;XP_005268192.1;XP_011535547.1;XP_011535548.1;XP_011535549.1;XP_011535554.1;XP_016877203.1;XP_016877204.1;XP_016877205.1;XP_016877207.1	20.6096	2.74413	3.91636e-95	9.14336e-94	3.75959	0.682616	3.68804	3.83114	0.649732	0.7155	1184	1298	42	60	1.21066	1.33476	0.040659	0.046408	2.44568	2.69983	0.056813	0.063637
1822	NM_001007026,NM_001940	ATN1	atrophin 1	protein_coding	NP_001007027.1;NP_001931.2	20.3725	3.99043	3.21462e-169	2.17291e-167	4.95595	1.30779	4.93078	4.98113	1.46509	1.15049	2938	3000	130	114	5.96937	6.12707	0.310517	0.217327	12.0588	12.3933	0.433885	0.298009
114224	XR_158845	LOC114224	uncharacterized LOC114224	lncRNA	.	20.3463	1.68237	7.30456e-36	4.60459e-35	2.79367	0.345374	2.79166	2.79567	0.165947	0.524801	590	583	9	41	2.69884	2.68259	0.047211	0.173545	5.45196	5.4261	0.065967	0.237974
105379395	XR_949714	LOC105379395	uncharacterized LOC105379395	lncRNA	.	20.3459	3.35414	8.32143e-138	3.89008e-136	4.33967	0.960707	4.2925	4.38685	0.972084	0.94933	1852	1954	71	87	5.31673	5.6387	0.239772	0.233669	10.7404	11.4055	0.335034	0.320418
105376781	XR_001752320,XR_002957917,XR_002957918,XR_002957919,XR_002957920,XR_002957921,XR_002957922,XR_002957923,XR_002957924,XR_002957925,XR_002957926,XR_002957927,XR_002957928,XR_002957929,XR_002957930,XR_002957931,XR_002957932	LOC105376781	uncharacterized LOC105376781, transcript variant X1	lncRNA	.	20.3032	2.42625	2.65224e-76	4.29684e-75	3.46078	0.581012	3.37132	3.55024	0.637223	0.524801	931	1051	41	41	17.3528	17.6684	0.900467	0.972014	35.0546	35.7381	1.25822	1.33287
107986982	XM_017014159	LOC107986982	MAGE-like protein 2	protein_coding	XP_016869648.1	20.2918	4.1173	2.14395e-164	1.36178e-162	5.07647	1.3735	4.96318	5.18975	1.2354	1.51159	3007	3482	100	173	6.50085	7.56745	0.254225	0.350832	13.1324	15.3068	0.355229	0.481077
107986699	XR_001744911	LOC107986699	uncharacterized LOC107986699	lncRNA	.	20.24	1.23532	1.05677e-12	3.03617e-12	2.40883	0.250319	2.45902	2.35864	0.0194097	0.481229	448	405	1	37	0.570132	0.518554	0.001416	0.043575	1.15173	1.04889	0.001979	0.059751
647190	NR_046241	RPS16P5	ribosomal protein S16 pseudogene 5	transcribed_pseudogene	.	20.2225	3.42063	5.81108e-146	2.92867e-144	4.40417	0.994616	4.40959	4.39875	0.962088	1.02714	2017	1971	70	97	6.10227	5.99262	0.248076	0.274325	12.3273	12.1213	0.346636	0.376167
105375158	XR_927044	LOC105375158	uncharacterized LOC105375158	lncRNA	.	20.2126	-0.803546	1.61681e-15	5.22183e-15	0.991361	0.0682934	1.11421	0.868508	0.0761195	0.0604673	116	81	4	4	0.400792	0.282303	0.015255	0.013092	0.809645	0.571017	0.021316	0.017953
102723777	gene-LOC102723777	LOC102723777	.	pseudogene	.	20.186	0.573525	1.22978e-32	7.0807e-32	1.88223	0.180457	1.94549	1.81897	0.200368	0.160545	284	248	11	11	1.83754	1.6101	0.079939	0.064217	3.71204	3.25676	0.111699	0.088057
107984583	XR_001750038	LOC107984583	uncharacterized LOC107984583	lncRNA	.	20.1774	3.61888	1.7874e-159	1.05183e-157	4.59479	1.1054	4.57735	4.61224	1.1761	1.0347	2278	2301	93	98	4.29977	4.36644	0.205185	0.173794	8.68602	8.83205	0.286705	0.238315
123872	NM_001318756,NM_178452,XM_006721129,XM_011522853,XM_011522854,XM_011522855,XM_011522857,XM_011522858,XM_017022918,XM_017022919,XM_017022920,XM_017022921,XM_017022922,XR_001751829,XR_001751830,XR_001751831,XR_001751832	DNAAF1	dynein axonemal assembly factor 1	protein_coding	NP_001305685.1;NP_848547.4;XP_006721192.1;XP_011521155.1;XP_011521156.1;XP_011521157.1;XP_011521159.1;XP_011521160.1;XP_016878407.1;XP_016878408.1;XP_016878409.1;XP_016878410.1;XP_016878411.1	20.1487	-0.502984	1.46932e-19	5.51458e-19	1.16236	0.0865958	1.19869	1.12604	0.112724	0.0604673	129	116	6	4	0.379746	0.284104	0.019158	0.0102	0.767131	0.57466	0.02677	0.013987
107985783	XR_001739143,XR_001739144,XR_001739145,XR_001739146	LOC107985783	uncharacterized LOC107985783, transcript variant X2	lncRNA	.	20.1084	2.09687	3.64948e-71	5.28357e-70	3.161	0.478066	3.11292	3.20907	0.463885	0.492246	762	809	28	38	1.89949	2.09994	0.058717	0.083231	3.83717	4.24757	0.082044	0.11413
53353	NM_018557,XM_017004341,XM_017004342,XR_001738778	LRP1B	LDL receptor related protein 1B	protein_coding	NP_061027.2;XP_016859830.1;XP_016859831.1	20.0175	0.349107	2.31843e-28	1.16639e-27	1.7148	0.152488	1.81159	1.61802	0.130684	0.174292	250	203	7	12	0.114751	0.092575	0.003582	0.005067	0.23181	0.187252	0.005006	0.006948
100861549	NR_047492	LINC00562	long intergenic non-protein coding RNA 562	lncRNA	.	19.9711	0.505046	4.32767e-30	2.29616e-29	1.83169	0.176245	1.80331	1.86007	0.233987	0.118502	248	258	13	8	0.95588	1.00184	0.058026	0.025868	1.93098	2.02643	0.08108	0.035472
494150	gene-PHBP19	PHBP19	prohibitin pseudogene 19	pseudogene	.	19.8642	1.64588	2.70998e-47	2.26962e-46	2.75477	0.357252	2.62555	2.88399	0.266841	0.447663	515	626	15	34	4.75314	5.80731	0.155573	0.290896	9.60188	11.7465	0.217382	0.39889
100418902	gene-TUBBP10	TUBBP10	tubulin beta class I pseudogene 10	pseudogene	.	19.863	1.76872	1.032e-49	9.20566e-49	2.86619	0.39963	2.82271	2.90966	0.519471	0.279789	605	639	32	20	3.29723	3.5019	0.199956	0.097523	6.66077	7.08334	0.279398	0.133728
100874388	gene-OSTCP8	OSTCP8	oligosaccharyltransferase complex subunit pseudogene 8	pseudogene	.	19.8201	0.713974	8.05439e-35	4.9418e-34	1.98795	0.196976	2.06801	1.90788	0.165947	0.228005	318	270	9	16	4.35349	3.72029	0.142002	0.204026	8.79454	7.52508	0.198419	0.27977
100418921	gene-ACTG1P12	ACTG1P12	actin gamma 1 pseudogene 12	pseudogene	.	19.8096	-2.56615	3.41415e-07	7.32315e-07	0.335909	0.0173829	0.37988	0.291938	0.0194097	0.0153561	30	22	1	1	0.198754	0.148069	0.003019	0.006266	0.401505	0.299501	0.004219	0.008592
105378100	XR_943207,XR_943208	LOC105378100	uncharacterized LOC105378100, transcript variant X1	lncRNA	.	19.802	-0.27355	6.91773e-21	2.72337e-20	1.29963	0.104445	1.31388	1.28538	0.148423	0.0604673	148	141	8	4	0.384598	0.367206	0.023208	0.009815	0.77693	0.742751	0.032429	0.013459
101929280	XR_243327	LOC101929280	uncharacterized LOC101929280	lncRNA	.	19.8017	0.676279	7.0549e-33	4.09856e-32	1.95882	0.198587	2.0295	1.88815	0.250508	0.146667	307	265	14	10	1.31997	1.14551	0.068214	0.039101	2.66648	2.31703	0.095316	0.053617
107985027	XR_001752923	LOC107985027	uncharacterized LOC107985027, transcript variant X1	lncRNA	.	19.799	3.39809	2.18131e-137	1.01497e-135	4.38061	0.995789	4.3369	4.42432	0.941886	1.04969	1913	2008	68	100	6.0054	6.33845	0.251761	0.292909	12.1316	12.8209	0.351785	0.401651
107985149	XM_017026111	LOC107985149	histidine-rich protein PFHRP-II-like	protein_coding	XP_016881600.1	19.6884	-0.136999	1.23988e-15	4.02261e-15	1.38213	0.116316	1.47888	1.28538	0.217276	0.0153561	178	141	12	1	0.882497	0.704994	0.065349	0.004593	1.78274	1.426	0.091312	0.006299
3097	NM_006734,XM_017010805,XM_024446416,XM_024446417,XM_024446418,XM_024446419	HIVEP2	HIVEP zinc finger 2	protein_coding	NP_006725.3;XP_016866294.1;XP_024302184.1;XP_024302185.1;XP_024302186.1;XP_024302187.1	19.5836	6.3784	0	0	7.31333	3.17918	7.31741	7.30925	3.14885	3.20951	15785	15459	581	771	15.3534	15.0054	0.641648	0.678189	31.0156	30.3517	0.896574	0.929964
650901	gene-RPS2P12	RPS2P12	ribosomal protein S2 pseudogene 12	pseudogene	.	19.5108	4.0292	1.678e-162	1.03303e-160	4.99055	1.36628	4.94918	5.03192	1.53419	1.19837	2977	3111	140	121	30.8796	32.4454	1.70795	1.17942	62.3803	65.6276	2.38651	1.61728
100421429	gene-RTEL1P1	RTEL1P1	regulator of telomere elongation helicase 1 pseudogene 1	pseudogene	.	19.4801	0.477709	8.70342e-22	3.5466e-21	1.81074	0.159175	1.76546	1.85601	0.0385617	0.279789	239	257	2	20	0.554642	0.60153	0.004901	0.041773	1.12044	1.21672	0.006848	0.057281
101290501	gene-TBCAP3	TBCAP3	tubulin folding cofactor A pseudogene 3	pseudogene	.	19.4284	0.0579349	4.95207e-24	2.18819e-23	1.51395	0.122686	1.53495	1.49296	0.0574628	0.187909	189	178	3	13	3.4471	3.2593	0.057571	0.210276	6.96353	6.59261	0.080444	0.28834
101929506	XR_001747517	LOC101929506	uncharacterized LOC101929506	lncRNA	.	19.4114	0.810547	5.81382e-36	3.67762e-35	2.06309	0.220566	2.10888	2.01729	0.266841	0.174292	330	299	15	12	0.515022	0.469488	0.025878	0.016939	1.0404	0.949638	0.036159	0.023228
102723603	XR_430344	CDC27P11	cell division cycle 27 pseudogene 11	transcribed_pseudogene	.	19.4007	2.37163	7.69649e-78	1.279e-76	3.40944	0.578911	3.34733	3.47155	0.559799	0.598024	914	990	35	48	2.28177	2.48539	0.101263	0.110619	4.60943	5.02723	0.141495	0.151686
119369	NR_002779	NUDT9P1	nudix hydrolase 9 pseudogene 1	transcribed_pseudogene	.	19.3046	-0.857258	1.41762e-15	4.58886e-15	0.965567	0.0700622	1.03866	0.892475	0.094538	0.0455864	105	84	5	3	0.914639	0.732459	0.041443	0.022799	1.84767	1.48155	0.057908	0.031263
105377261	XR_938842,XR_938843,XR_938844,XR_938845,XR_938846	LOC105377261	uncharacterized LOC105377261, transcript variant X1	lncRNA	.	19.2994	0.160869	1.09754e-24	4.93808e-24	1.57844	0.142224	1.69563	1.46126	0.165947	0.118502	223	172	9	8	3.70495	3.03202	0.147205	0.112673	7.48442	6.1329	0.20569	0.154502
1490	NM_001901	CCN2	cellular communication network factor 2	protein_coding	NP_001892.2	19.1871	5.11794	0	0	6.06035	2.1485	6.08543	6.03526	2.21942	2.07757	6663	6335	270	301	27.2268	26.0266	1.29934	1.1544	55.0011	52.6443	1.81556	1.58296
283624	NR_038970,NR_038971	LINC00641	long intergenic non-protein coding RNA 641	lncRNA	.	19.1651	6.14822	0	0	7.08224	3.00287	7.04326	7.12122	2.99067	3.01506	13036	13558	513	662	25.7336	26.8119	1.24334	1.27152	51.9848	54.2327	1.73732	1.74357
26776	NR_002910	SNORA71B	small nucleolar RNA, H/ACA box 71B	snoRNA	.	19.1036	-0.885734	1.11365e-16	3.75939e-16	0.952952	0.0663295	0.928808	0.977096	0.0574628	0.0751963	90	95	3	5	6.29228	6.70702	0.241491	0.315391	12.7111	13.5664	0.337435	0.432479
100133255	gene-RPS14P5	RPS14P5	ribosomal protein S14 pseudogene 5	pseudogene	.	19.0115	-0.878027	7.06918e-16	2.31452e-15	0.956129	0.0700622	0.988435	0.923823	0.094538	0.0455864	98	88	5	3	1.77647	1.61041	0.096088	0.03547	3.58866	3.2574	0.134263	0.048639
255231	NM_001330647,NM_153259,XM_005270719,XM_011541187,XM_011541188,XM_017000923,XR_001737090,XR_001737091	MCOLN2	mucolipin 2	protein_coding	NP_001317576.1;NP_694991.2;XP_005270776.1;XP_011539489.1;XP_011539490.1;XP_016856412.1	18.927	8.03995	0	0	8.96582	4.77566	8.89121	9.04042	4.84156	4.70976	47187	51551	2043	2352	61.3964	67.2026	4.82663	5.82123	124.028	135.931	6.74424	7.98234
100129434	NR_125368	LOC100129434	uncharacterized LOC100129434	lncRNA	.	18.9172	0.277659	2.33233e-28	1.17279e-27	1.66427	0.154484	1.62223	1.7063	0.148423	0.160545	207	222	8	11	0.687857	0.742375	0.028484	0.032334	1.38955	1.50161	0.0398	0.044338
107986202	gene-LOC107986202	LOC107986202	.	pseudogene	.	18.9047	0.678586	6.08575e-27	2.92842e-26	1.961	0.19056	1.93037	1.99163	0.0761195	0.305001	280	292	4	22	0.783297	0.820753	0.012176	0.057493	1.58235	1.66015	0.017013	0.078837
644297	XR_002958109	FAM215B	family with sequence similarity 215 member B	lncRNA	.	18.876	0.492014	1.98355e-29	1.03056e-28	1.81869	0.18332	1.7612	1.87618	0.233987	0.132653	238	262	13	9	1.09754	1.21701	0.07024	0.036099	2.21715	2.46167	0.098146	0.049501
105370154	NR_146541	LINC02344	long intergenic non-protein coding RNA 2344	lncRNA	.	18.7155	0.371443	1.19109e-23	5.19766e-23	1.73007	0.155796	1.79499	1.66516	0.0574628	0.254129	246	213	3	18	5.03795	4.37035	0.071916	0.34011	10.1772	8.83996	0.100489	0.466374
400064	gene-RPS4XP1	RPS4XP1	ribosomal protein S4X pseudogene 1	pseudogene	.	18.7144	-0.899079	9.76275e-16	3.1777e-15	0.945441	0.0700622	0.928808	0.962075	0.094538	0.0455864	90	93	5	3	0.948194	0.980057	0.056411	0.027926	1.91546	1.98237	0.078822	0.038294
59269	NM_001127714,NM_024503,NR_038260,NR_038261,XM_011541884,XM_011541885,XM_011541886,XM_011541887,XM_017001992,XM_017001993,XM_017001994,XM_024448789,XR_001737357	HIVEP3	HIVEP zinc finger 3	protein_coding	NP_001121186.1;NP_078779.2;XP_011540186.1;XP_011540187.1;XP_011540188.1;XP_011540189.1;XP_016857481.1;XP_016857482.1;XP_016857483.1;XP_024304557.1	18.7137	7.71355	0	0	8.64071	4.47622	8.60448	8.67694	4.43757	4.51487	38664	40048	1526	2043	40.7947	41.3962	2.04503	2.91888	82.4097	83.7325	2.85752	4.00251
730190	gene-ZNF101P2	ZNF101P2	zinc finger protein 101 pseudogene 2	pseudogene	.	18.7085	1.37551	3.79293e-47	3.16997e-46	2.52339	0.32803	2.53846	2.50832	0.376272	0.279789	479	460	22	20	3.31978	3.2059	0.172916	0.126123	6.70633	6.48462	0.241615	0.172946
102724615	XR_001753551,XR_001753552	LOC102724615	uncharacterized LOC102724615, transcript variant X1	lncRNA	.	18.6236	0.484803	4.45194e-26	2.08997e-25	1.81112	0.185526	1.72221	1.90002	0.266841	0.104211	229	268	15	7	0.889154	1.04771	0.066853	0.025648	1.79619	2.11922	0.093414	0.03517
101929817	gene-LOC101929817	LOC101929817	.	pseudogene	.	18.5825	-0.245611	4.16247e-20	1.59301e-19	1.31438	0.113207	1.27849	1.35027	0.165947	0.0604673	142	152	9	4	0.670014	0.722424	0.047238	0.017037	1.3535	1.46125	0.066005	0.023362
729218	NR_103825,NR_109983	LOC729218	uncharacterized LOC729218	transcribed_pseudogene	.	18.4139	3.74689	1.41483e-143	6.92125e-142	4.71146	1.24621	4.65358	4.76934	1.37001	1.1224	2407	2577	117	110	4.02597	4.3306	0.23013	0.171539	8.13292	8.75954	0.321561	0.235224
100996717	NM_001364012,NM_001364013	NOTCH2NLC	notch 2 N-terminal like C	protein_coding	NP_001350941.1;NP_001350942.1	18.3499	6.59897	0	0	7.5278	3.46091	7.49654	7.55906	3.49575	3.42606	17885	18400	759	911	19.5773	20.25	0.994802	0.937135	39.5482	40.9599	1.39003	1.28504
102465513	NR_106911,rna-MIR6852,rna-MIR6852-2	MIR6852	microRNA 6852	miRNA	.	18.3187	-2.66144	7.96703e-07	1.66933e-06	0.313413	0.0173829	0.276037	0.350789	0.0194097	0.0153561	21	27	1	1	2.69542	3.57624	1.2e-05	0.00945	5.44505	7.23369	1.7e-05	0.012958
107984214	XR_001747388	LOC107984214	uncharacterized LOC107984214	lncRNA	.	18.3011	0.243159	5.96547e-26	2.78937e-25	1.63475	0.157957	1.73532	1.53417	0.18326	0.132653	232	186	10	9	1.5872	1.27832	0.073029	0.053445	3.20632	2.58567	0.102043	0.073286
100132062	NR_028325	LOC100132062	uncharacterized LOC100132062	lncRNA	.	18.2911	1.33257	1.69837e-47	1.43138e-46	2.48625	0.320487	2.45902	2.51348	0.298963	0.34201	448	462	17	25	0.978758	1.01378	0.042228	0.050034	1.9772	2.05058	0.059005	0.068609
100847051	NR_049826,rna-MIR5194	MIR5194	microRNA 5194	miRNA	.	18.2308	-0.3994	3.30856e-20	1.26961e-19	1.21921	0.0993743	1.2725	1.16592	0.094538	0.104211	141	122	5	7	11.1208	9.68831	0.309511	0.405486	22.4652	19.5966	0.432479	0.556023
100271294	gene-RPL23AP34	RPL23AP34	ribosomal protein L23a pseudogene 34	pseudogene	.	18.2282	-1.10634	7.32843e-14	2.20658e-13	0.843069	0.0625442	0.801609	0.88453	0.094538	0.0305504	74	83	5	2	1.68337	1.88413	0.118094	0.029859	3.4006	3.81105	0.165012	0.040944
938	gene-CD24P4	CD24P4	CD24 molecule pseudogene 4	pseudogene	.	18.0657	1.14182	3.13509e-44	2.46278e-43	2.32675	0.287721	2.31507	2.33843	0.282991	0.29245	396	398	16	21	1.73429	1.75292	0.079822	0.084253	3.50347	3.54566	0.111536	0.115531
107986350	XR_001742414	LOC107986350	uncharacterized LOC107986350	lncRNA	.	18.0108	3.84948	1.51707e-56	1.57927e-55	4.81	1.27122	4.74014	4.87987	0.921398	1.62104	2562	2790	66	194	1.05527	1.15541	0.031624	0.074978	2.13175	2.33706	0.044188	0.102814
105373826	XR_923752	LOC105373826	uncharacterized LOC105373826	lncRNA	.	17.9824	1.05215	2.64695e-41	1.92024e-40	2.25278	0.269494	2.29159	2.21398	0.233987	0.305001	388	357	13	22	1.32102	1.22219	0.048405	0.070456	2.66862	2.47215	0.067636	0.096612
80714	NM_025245,NR_038198,XM_006722911,XM_011528320,XM_011528322,XM_017027326,XM_017027327,XM_017027329,XM_017027330,XR_001753767	PBX4	PBX homeobox 4	protein_coding	NP_079521.1;XP_006722974.1;XP_011526622.1;XP_011526624.1;XP_016882815.1;XP_016882816.1;XP_016882818.1;XP_016882819.1	17.9606	2.2188	9.17091e-61	1.04912e-59	3.26392	0.567143	3.21005	3.31779	0.686622	0.447663	822	880	45	34	5.94519	6.4313	0.4035	0.229102	12.0099	13.0087	0.563809	0.314156
100421569	gene-LOC100421569	LOC100421569	glyoxylate reductase 1 homolog (Arabidopsis) pseudogene	pseudogene	.	17.9304	1.14721	5.50103e-36	3.48527e-35	2.3231	0.294571	2.17453	2.47167	0.361138	0.228005	350	446	21	16	1.70633	2.18572	0.118392	0.071838	3.44697	4.42108	0.165429	0.098508
107985304	XR_001753933	LOC107985304	uncharacterized LOC107985304	lncRNA	.	17.9286	-1.14974	1.91892e-14	5.93228e-14	0.82279	0.056879	0.793274	0.852306	0.0385617	0.0751963	73	79	2	5	0.278039	0.302833	0.007434	0.015303	0.561669	0.612544	0.010388	0.020984
100151661	gene-CBX5P1	CBX5P1	chromobox 5 pseudogene 1	pseudogene	.	17.8566	-1.86666	4.08246e-09	9.80103e-09	0.532247	0.0345561	0.412898	0.651596	0.0385617	0.0305504	33	56	2	2	0.365735	0.621561	0.023538	0.017612	0.738825	1.25724	0.03289	0.02415
63035	NM_001184772,NM_001379450,NM_001379451,NM_021946,XM_005262453,XM_005262455,XM_005262456,XM_006724776,XM_006724777,XM_006724779,XM_017029721,XM_017029722	BCORL1	BCL6 corepressor like 1	protein_coding	NP_001171701.1;NP_001366379.1;NP_001366380.1;NP_068765.3;XP_005262510.2;XP_005262512.2;XP_005262513.2;XP_006724839.1;XP_006724840.1;XP_006724842.1;XP_016885210.1;XP_016885211.1	17.7502	2.60358	1.9895e-85	3.85343e-84	3.61856	0.710701	3.67562	3.5615	0.734386	0.687015	1173	1060	49	57	1.47231	1.33309	0.07122	0.06503	2.97423	2.69645	0.099516	0.089172
105374412	XR_925227,XR_925228,XR_925229	LOC105374412	uncharacterized LOC105374412, transcript variant X1	lncRNA	.	17.7456	0.683822	8.74372e-34	5.20358e-33	1.96052	0.217693	1.90738	2.01365	0.233987	0.201398	274	298	13	14	1.45592	1.5894	0.078599	0.068776	2.94112	3.21489	0.109827	0.094309
107984280	XR_001747645,XR_001747646	LINC02666	long intergenic non-protein coding RNA 2666, transcript variant X1	lncRNA	.	17.7188	1.01861	6.21214e-36	3.92462e-35	2.22565	0.260043	2.23733	2.21398	0.165947	0.354139	370	357	9	26	0.158784	0.154065	0.004314	0.010367	0.32076	0.311628	0.006028	0.014215
107987148	XR_001747495	LOC107987148	uncharacterized LOC107987148	lncRNA	.	17.7065	0.922301	3.94236e-37	2.5828e-36	2.14651	0.256863	2.08859	2.20443	0.298963	0.214763	324	354	17	15	2.22773	2.44362	0.134889	0.091683	4.50027	4.94273	0.188481	0.12572
43	NM_000665,NM_001282449,NM_001302621,NM_001302622,NM_001367915,NM_001367917,NM_001367918,NM_001367919,NR_160407,NR_160408	ACHE	acetylcholinesterase (Cartwright blood group)	protein_coding	NP_000656.1;NP_001269378.1;NP_001289550.1;NP_001289551.1;NP_001354844.1;NP_001354846.1;NP_001354847.1;NP_001354848.1	17.7057	1.06933	2.69259e-14	8.26911e-14	2.26579	0.254344	2.24346	2.28812	0.0385617	0.470127	372	381	2	36	1.38883	1.3555	0.007707	0.124427	2.80559	2.74179	0.010769	0.170619
100129573	gene-LOC100129573	LOC100129573	tRNA methyltransferase 2 homolog B (S. cerevisiae) pseudogene	pseudogene	.	17.7013	1.14499	6.15656e-42	4.56224e-41	2.32738	0.290143	2.26772	2.38704	0.250508	0.329779	380	415	14	24	2.64376	2.9014	0.109268	0.155732	5.3407	5.8687	0.152679	0.213548
22806	NM_001257408,NM_001257409,NM_001257410,NM_001257411,NM_001257412,NM_001257413,NM_001257414,NM_001284514,NM_001284515,NM_001284516,NM_012481,NM_183228,NM_183229,NM_183230,NM_183231,NM_183232	IKZF3	IKAROS family zinc finger 3	protein_coding	NP_001244337.1;NP_001244338.1;NP_001244339.1;NP_001244340.1;NP_001244341.1;NP_001244342.1;NP_001244343.1;NP_001271443.1;NP_001271444.1;NP_001271445.1;NP_036613.2;NP_899051.1;NP_899052.1;NP_899053.1;NP_899054.1;NP_899055.1	17.6839	1.22657	1.31367e-41	9.63137e-41	2.39142	0.311417	2.27971	2.50314	0.330385	0.29245	384	458	19	21	0.375348	0.448667	0.021799	0.019147	0.758245	0.907524	0.03046	0.026255
107986246	XR_001741543	LOC107986246	uncharacterized LOC107986246	lncRNA	.	17.6184	0.885379	3.35067e-31	1.85143e-30	2.11554	0.253194	2.03304	2.19804	0.345843	0.160545	308	352	20	11	2.3962	2.74922	0.177026	0.074352	4.84058	5.56088	0.247358	0.101954
107986168	XR_001741067	LOC107986168	uncharacterized LOC107986168	lncRNA	.	17.5576	4.42507	2.78336e-258	3.7628e-256	5.37128	1.72416	5.3442	5.39837	1.75867	1.68965	3946	4039	176	208	7.21235	7.42105	0.37918	0.356914	14.5697	15.0106	0.529828	0.489418
7128	NM_001270507,NM_001270508,NM_006290,XM_005267119,XM_006715555,XM_011536095,XM_011536096,XM_024446532,XM_024446533	TNFAIP3	TNF alpha induced protein 3	protein_coding	NP_001257436.1;NP_001257437.1;NP_006281.1;XP_005267176.1;XP_006715618.1;XP_011534397.1;XP_011534398.1;XP_024302300.1;XP_024302301.1	17.4607	8.94541	0	0	9.86611	5.76545	9.85073	9.88149	5.78285	5.74805	91857	92425	3991	4929	175.026	177.17	8.78019	9.38333	353.572	358.364	12.2685	12.8669
107985193	XR_001738200	LOC107985193	uncharacterized LOC107985193	lncRNA	.	17.4407	3.20446	6.81703e-109	1.98537e-107	4.18583	0.981	4.12577	4.2459	0.890108	1.07189	1639	1763	63	103	1.36708	1.47857	0.061189	0.080571	2.76165	2.99072	0.085499	0.110483
100874001	NR_046630	NCBP2-AS1	NCBP2 antisense RNA 1	lncRNA	.	17.4278	-2.25538	5.08221e-08	1.14574e-07	0.414518	0.0249801	0.34609	0.482946	0.0194097	0.0305504	27	39	1	2	0.457916	0.658041	0.01187	0.019649	0.925041	1.33103	0.016586	0.026944
101928715	gene-TPT1P10	TPT1P10	.	pseudogene	.	17.3801	0.233811	2.15869e-26	1.02203e-25	1.62849	0.161358	1.55973	1.69726	0.148423	0.174292	194	220	8	12	1.19649	1.36731	0.057014	0.067406	2.41704	2.76567	0.079666	0.092431
346389	NM_182762	MACC1	MET transcriptional regulator MACC1	protein_coding	NP_877439.3	17.3166	2.25398	7.31732e-47	6.07237e-46	3.29567	0.569015	3.32002	3.27133	0.376272	0.761759	895	849	22	65	0.933933	0.890699	0.026169	0.062931	1.88665	1.80163	0.036566	0.086294
105375363	XR_001745246,XR_001745247,XR_001745248,XR_001745249,XR_927695	LOC105375363	uncharacterized LOC105375363, transcript variant X5	lncRNA	.	17.2625	2.6539	3.33698e-86	6.52653e-85	3.66353	0.744758	3.59759	3.72947	0.746084	0.743433	1106	1203	50	63	9.41097	10.281	0.4779	0.464361	19.0112	20.7955	0.667769	0.636752
75	gene-ACTG1P3	ACTG1P3	actin gamma 1 pseudogene 3	pseudogene	.	17.2548	-0.186386	7.18807e-21	2.82774e-20	1.3493	0.115877	1.3541	1.34449	0.0574628	0.174292	155	151	3	12	0.879318	0.855835	0.019967	0.060612	1.77632	1.73111	0.0279	0.083115
105378228	XR_944410	LOC105378228	uncharacterized LOC105378228	lncRNA	.	17.2011	1.46921	3.55891e-38	2.38948e-37	2.59781	0.37345	2.57782	2.6178	0.505774	0.241126	495	504	31	17	2.63089	2.69483	0.194622	0.084778	5.31469	5.45085	0.271945	0.116252
107986997	XR_001746463	LOC107986997	uncharacterized LOC107986997	lncRNA	.	17.0868	3.48366	7.02516e-137	3.23125e-135	4.45241	1.15356	4.41096	4.49386	1.18472	1.1224	2019	2112	94	110	3.44135	3.62071	0.188352	0.176194	6.95191	7.32365	0.263184	0.241606
105378039	XR_001744406	LOC105378039	uncharacterized LOC105378039	lncRNA	.	17.0687	1.04766	2.80094e-36	1.79103e-35	2.24596	0.288835	2.24039	2.25152	0.376272	0.201398	371	369	22	14	0.668794	0.66854	0.04525	0.023235	1.35104	1.35226	0.063227	0.031861
107984546	XR_001749276	LOC107984546	uncharacterized LOC107984546	lncRNA	.	17.0037	1.67122	2.31429e-45	1.85514e-44	2.7708	0.411882	2.84908	2.69251	0.298963	0.524801	618	536	17	41	2.10202	1.83163	0.064949	0.130426	4.24632	3.70486	0.090753	0.178846
107984275	XR_001747613	LOC107984275	uncharacterized LOC107984275	lncRNA	.	16.9592	1.88441	7.4466e-60	8.34219e-59	2.96049	0.480035	2.94814	2.97285	0.435268	0.524801	669	672	26	41	1.40741	1.42088	0.063462	0.080558	2.84312	2.87403	0.088675	0.110465
259290	NM_176885	TAS2R31	taste 2 receptor member 31	protein_coding	NP_795366.2	16.9208	-0.212366	1.96836e-20	7.61022e-20	1.33209	0.115877	1.31969	1.34449	0.0574628	0.174292	149	151	3	12	1.39037	1.41293	0.02615	0.103894	2.8087	2.85795	0.036539	0.142465
107985595	XR_001737760	LOC107985595	uncharacterized LOC107985595	lncRNA	.	16.9194	1.6897	9.49518e-27	4.54279e-26	2.78515	0.425993	2.6943	2.876	0.637223	0.214763	545	622	41	15	1.54411	1.77137	0.136082	0.037587	3.11928	3.58297	0.190148	0.051542
107986254	XR_001741564	LOC107986254	uncharacterized LOC107986254	lncRNA	.	16.8648	2.18785	5.09064e-70	7.17278e-69	3.2328	0.583063	3.25019	3.21542	0.59903	0.567097	848	813	38	45	1.47871	1.42583	0.077548	0.073271	2.98715	2.88405	0.108358	0.100473
343172	NM_001005522,XM_011544178	OR2T8	olfactory receptor family 2 subfamily T member 8	protein_coding	NP_001005522.1;XP_011542480.1	16.7948	-0.45766	5.29671e-13	1.53924e-12	1.17985	0.107862	1.08036	1.27933	0.200368	0.0153561	111	140	11	1	0.305401	0.394706	0.051252	0.002085	0.616945	0.798377	0.071614	0.002859
100421597	gene-LOC100421597	LOC100421597	peptidylprolyl isomerase like 4 pseudogene	pseudogene	.	16.7925	1.7176	7.81786e-56	8.0133e-55	2.81241	0.438099	2.81861	2.80622	0.406071	0.470127	603	588	24	36	3.37299	3.30661	0.15709	0.187265	6.81382	6.68831	0.219502	0.256786
170537	gene-PPIAP2	PPIAP2	peptidylprolyl isomerase A pseudogene 2	pseudogene	.	16.7241	0.661346	6.87873e-30	3.63331e-29	1.93703	0.227375	1.828	2.04607	0.266841	0.187909	254	307	15	13	3.26752	3.96751	0.215906	0.156884	6.60076	8.02511	0.301686	0.215127
105374181	XR_924637,XR_924638	LOC105374181	uncharacterized LOC105374181, transcript variant X1	lncRNA	.	16.7098	0.786827	5.23958e-35	3.23161e-34	2.03749	0.242146	1.99721	2.07777	0.217276	0.267016	298	316	12	19	0.336436	0.358871	0.014773	0.019763	0.679637	0.725893	0.020642	0.0271
7325	NM_001370225,NM_001370226,NM_001370227,NM_001370228,NM_152653,XM_011534075,XM_011534076,XM_017007126,XR_001740249	UBE2E2	ubiquitin conjugating enzyme E2 E2	protein_coding	NP_001357154.1;NP_001357155.1;NP_001357156.1;NP_001357157.1;NP_689866.1;XP_011532377.1;XP_011532378.1;XP_016862615.1	16.6835	7.71935	0	0	8.63799	4.62704	8.6152	8.66079	4.51397	4.74011	38953	39601	1613	2404	81.5026	84.865	6.17759	7.41744	164.644	171.657	8.63193	10.1711
51232	NM_016441,XM_005264357,XM_011532898,XM_011532899,XM_011532901,XM_017004258,XM_017004259,XM_017004260,XM_017004261,XM_017004262,XM_024452945,XM_024452946,XM_024452947,XM_024452948,XR_001738763	CRIM1	cysteine rich transmembrane BMP regulator 1	protein_coding	NP_057525.1;XP_005264414.1;XP_011531200.1;XP_011531201.1;XP_011531203.1;XP_016859747.1;XP_016859748.1;XP_016859749.1;XP_016859750.1;XP_016859751.1;XP_024308713.1;XP_024308714.1;XP_024308715.1;XP_024308716.1	16.6391	5.72987	0	0	6.65664	2.80154	6.65318	6.66011	2.7241	2.87898	9924	9822	414	594	11.1535	11.1175	0.775121	0.893621	22.5313	22.4875	1.08308	1.22538
5737	NM_000959,NM_001039585,XM_017001873,XR_001737338,XR_946715	PTGFR	prostaglandin F receptor	protein_coding	NP_000950.1;NP_001034674.1;XP_016857362.1	16.6354	-0.408595	6.66158e-20	2.5296e-19	1.21114	0.108467	1.18601	1.23628	0.112724	0.104211	127	133	6	7	0.264352	0.325593	0.010643	0.009805	0.534022	0.65858	0.014871	0.013445
105463123	NR_131204	XACT	X active specific transcript	lncRNA	.	16.5692	-1.05752	3.55866e-14	1.08771e-13	0.863475	0.0700622	0.834475	0.892475	0.094538	0.0455864	78	84	5	3	1.56401	1.69998	0.097242	0.051013	3.15948	3.43857	0.135877	0.069952
107984832	XM_017023984	LOC107984832	uncharacterized LOC107984832, transcript variant X1	protein_coding	XP_016879473.1	16.5455	1.53549	6.17332e-44	4.82295e-43	2.65309	0.387619	2.61139	2.69478	0.282991	0.492246	509	537	16	38	1.31642	1.39644	0.048071	0.090245	2.65933	2.82459	0.067169	0.123748
57522	NM_001346201,NM_020762,XM_011538580,XM_011538581,XM_024449096,XM_024449097	SRGAP1	SLIT-ROBO Rho GTPase activating protein 1	protein_coding	NP_001333130.1;NP_065813.1;XP_011536882.1;XP_011536883.1;XP_024304864.1;XP_024304865.1	16.5351	4.65266	7.85369e-289	1.44162e-286	5.59099	1.93998	5.59616	5.58581	1.86978	2.01019	4718	4613	196	283	3.73958	3.69683	0.232184	0.286891	7.55438	7.47763	0.324431	0.393398
102157401	NR_109828	PCBP2-OT1	PCBP2 overlapping transcript 1	lncRNA	.	16.4795	1.00322	7.87243e-35	4.83313e-34	2.20636	0.277254	2.11558	2.29713	0.200368	0.354139	332	384	11	26	5.36585	6.24635	0.206738	0.391559	10.8396	12.6346	0.288874	0.536924
1946	NM_001962,XM_006714565,XM_011543250,XM_011543251,XM_017009205	EFNA5	ephrin A5	protein_coding	NP_001953.1;XP_006714628.1;XP_011541552.1;XP_011541553.1;XP_016864694.1	16.4531	2.07283	7.30556e-63	8.74743e-62	3.1273	0.548132	3.14767	3.10693	0.477984	0.618279	783	747	29	50	1.21508	1.1505	0.048115	0.067307	2.45459	2.32714	0.067232	0.092294
646780	gene-PHKA1P1	PHKA1P1	phosphorylase kinase regulatory subunit alpha 1 pseudogene	pseudogene	.	16.4433	0.217183	2.46553e-16	8.24096e-16	1.61496	0.172275	1.64094	1.58898	0.298963	0.0455864	211	197	17	3	1.97116	1.85423	0.181584	0.025083	3.98195	3.75056	0.253727	0.034395
105374407	XR_925212	LOC105374407	uncharacterized LOC105374407	lncRNA	.	16.3901	1.97257	8.15212e-43	6.1713e-42	3.037	0.50389	3.00338	3.07063	0.330385	0.677394	699	726	19	56	0.967864	1.0116	0.029937	0.072966	1.95519	2.04618	0.041832	0.100055
106480956	gene-RN7SL127P	RN7SL127P	RNA, 7SL, cytoplasmic 127, pseudogene	pseudogene	.	16.3755	-0.223327	1.52864e-20	5.93307e-20	1.32324	0.127862	1.33125	1.31524	0.165947	0.0897764	151	146	9	6	4.83702	4.70723	0.334002	0.159103	9.77132	9.52137	0.466701	0.21817
100127893	gene-RPL7P24	RPL7P24	ribosomal protein L7 pseudogene 24	pseudogene	.	16.3644	-0.133071	6.05593e-21	2.39082e-20	1.37962	0.136518	1.42055	1.33869	0.18326	0.0897764	167	150	10	6	1.92224	1.72773	0.126589	0.063421	3.88314	3.4947	0.176882	0.086966
105374584	XR_940058	LOC105374584	uncharacterized LOC105374584	lncRNA	.	16.3391	1.34166	4.0752e-43	3.11089e-42	2.48364	0.356005	2.58024	2.38704	0.345843	0.366167	496	415	20	27	0.590156	0.495718	0.027945	0.029682	1.19218	1.00269	0.039047	0.040701
102723584	XR_430343	CDC27P10	cell division cycle 27 pseudogene 10	transcribed_pseudogene	.	16.3335	1.91805	6.1459e-58	6.6005e-57	2.98597	0.506738	2.9101	3.06185	0.477984	0.535492	649	721	29	42	2.70046	3.01396	0.141081	0.163262	5.45524	6.09636	0.197132	0.223873
100101938	NR_027248	ANKRD26P3	ankyrin repeat domain 26 pseudogene 3	transcribed_pseudogene	.	16.295	2.10557	3.11557e-66	4.05044e-65	3.15548	0.570046	3.11627	3.19468	0.572995	0.567097	764	800	36	45	1.95693	2.06135	0.108292	0.107309	3.95323	4.16951	0.151317	0.147147
8748	NM_003814,XM_005268151	ADAM20	ADAM metallopeptidase domain 20	protein_coding	NP_003805.4;XP_005268208.1	16.2943	3.16753	7.40208e-100	1.89145e-98	4.14683	1.0045	4.14391	4.14974	0.879526	1.12948	1661	1643	62	111	1.2846	1.25756	0.052503	0.07527	2.59504	2.54368	0.073363	0.103214
101867536	NR_109833	PRNCR1	prostate cancer associated non-coding RNA 1	lncRNA	.	16.2904	2.01569	1.28327e-63	1.56559e-62	3.07483	0.540987	3.07904	3.07063	0.546481	0.535492	742	726	34	42	0.556627	0.548056	0.029824	0.029152	1.12445	1.10856	0.041673	0.039975
105369313	XR_001748219	LOC105369313	uncharacterized LOC105369313	lncRNA	.	16.282	3.29634	2.65835e-110	7.91491e-109	4.2657	1.08361	4.1594	4.37201	1.05906	1.10815	1680	1933	80	108	3.39969	3.93238	0.190073	0.204111	6.86776	7.95407	0.265589	0.279887
360182	gene-CYCSP34	CYCSP34	CYCS pseudogene 34	pseudogene	.	16.2445	-1.45129	3.88515e-11	1.03687e-10	0.688768	0.054947	0.652918	0.724618	0.094538	0.0153561	57	64	5	1	0.787221	0.889465	0.06906	0.013198	1.59027	1.79913	0.096498	0.018098
54413	NM_001166660,NM_001321276,NM_018977,NM_181303,XM_006724662,XM_006724663,XM_011530974,XM_017029597	NLGN3	neuroligin 3	protein_coding	NP_001160132.1;NP_001308205.1;NP_061850.2;NP_851820.1;XP_006724725.2;XP_006724726.1;XP_011529276.1;XP_016885086.1	16.2319	2.27198	4.48094e-67	5.96109e-66	3.30564	0.632051	3.24561	3.36566	0.686622	0.57748	845	913	45	46	2.05321	2.13903	0.110886	0.088475	4.14771	4.32664	0.154941	0.121321
100422232	gene-LOC100422232	LOC100422232	Parkinsonism associated deglycase pseudogene	pseudogene	.	16.2261	-0.534598	5.11062e-17	1.74464e-16	1.13641	0.104445	1.16031	1.1125	0.148423	0.0604673	123	114	8	4	1.46044	1.3698	0.110732	0.035306	2.95025	2.77071	0.154725	0.048414
100128007	gene-LOC100128007	LOC100128007	Spi-C transcription factor (Spi-1/PU.1 related) pseudogene	pseudogene	.	16.2174	0.505901	4.58648e-16	1.51555e-15	1.80612	0.193621	1.58409	2.02815	0.0574628	0.329779	199	302	3	24	2.2468	3.42413	0.032087	0.254873	4.53879	6.92602	0.044835	0.349494
105374493	XR_001741369,XR_001741370,XR_001741371,XR_001741372,XR_001741373	LOC105374493	uncharacterized LOC105374493, transcript variant X4	lncRNA	.	16.1943	-0.911652	7.42575e-11	1.95159e-10	0.921025	0.0806173	0.71601	1.12604	0.130684	0.0305504	64	116	7	2	0.131125	0.253108	0.016324	0.003904	0.264887	0.511963	0.022809	0.005353
7302	NR_028510	TYRO3P	TYRO3P protein tyrosine kinase pseudogene	transcribed_pseudogene	.	16.1741	0.912502	2.21208e-13	6.53659e-13	2.13346	0.24875	2.08176	2.18516	0.0385617	0.458939	322	348	2	35	3.55899	3.86816	0.022633	0.3539	7.18956	7.82418	0.031625	0.485284
56903	NM_020144	PAPOLB	poly(A) polymerase beta	protein_coding	NP_064529.4	16.1412	-0.460422	1.60949e-17	5.60923e-17	1.17641	0.104386	1.07349	1.27933	0.0761195	0.132653	110	140	4	9	0.243981	0.312742	0.009081	0.018594	0.492869	0.632586	0.01269	0.025497
7124	NM_000594	TNF	tumor necrosis factor	protein_coding	NP_000585.2	16.1406	6.69165	0	0	7.6103	3.70615	7.60789	7.61272	3.76804	3.64425	19328	19101	932	1075	110.052	109.342	6.26456	5.75762	222.318	221.168	8.75346	7.89512
100422971	NR_036197,rna-MIR4312	MIR4312	microRNA 4312	miRNA	.	16.1334	-1.48472	5.0902e-12	1.41353e-11	0.674814	0.0495145	0.62501	0.724618	0.0385617	0.0604673	54	64	2	4	6.63833	7.90462	0.194023	0.270035	13.4102	15.9888	0.271108	0.370285
107986408	XR_001742616,XR_001742617	LINC02100	long intergenic non-protein coding RNA 2100, transcript variant X1	lncRNA	.	16.089	1.39214	2.91044e-43	2.22856e-42	2.52666	0.376355	2.5923	2.46102	0.435268	0.317443	501	442	26	23	2.12465	1.88528	0.169918	0.088792	4.29203	3.81337	0.237426	0.121756
107985840	XR_001739256,XR_001739257,XR_001739258	LOC107985840	uncharacterized LOC107985840, transcript variant X2	lncRNA	.	16.0414	0.677888	3.47442e-31	1.91875e-30	1.95168	0.229198	1.95299	1.95036	0.165947	0.29245	286	281	9	21	0.654754	0.637671	0.024963	0.044556	1.32268	1.28982	0.03488	0.061096
102723570	XR_430342	CDC27P9	cell division cycle 27 pseudogene 9	transcribed_pseudogene	.	16.0354	1.89347	1.8556e-57	1.97484e-56	2.96277	0.506738	2.88678	3.03876	0.477984	0.535492	637	708	29	42	2.59627	2.902	0.138849	0.157656	5.24475	5.8699	0.194014	0.216185
105373172	XR_001738522,XR_001738523	LOC105373172	uncharacterized LOC105373172, transcript variant X1	lncRNA	.	16.0126	2.01699	7.51443e-57	7.89647e-56	3.07294	0.541082	3.15256	2.99331	0.463885	0.618279	786	683	28	50	1.7332	1.51958	0.071342	0.103732	3.50126	3.07368	0.099686	0.142243
751599	gene-TPM3P7	TPM3P7	tropomyosin 3 pseudogene 7	pseudogene	.	16.0097	1.03224	1.95636e-33	1.1533e-32	2.22991	0.286593	2.17774	2.28208	0.18326	0.389925	351	379	10	29	1.64186	1.7822	0.050051	0.124411	3.31675	3.60487	0.069936	0.170599
107986361	XR_001742438	LOC107986361	uncharacterized LOC107986361	lncRNA	.	15.9939	4.12984	6.56081e-187	5.29309e-185	5.07462	1.59724	5.01831	5.13094	1.50005	1.69443	3128	3339	135	209	7.04244	7.55832	0.358484	0.441406	14.2265	15.2883	0.500909	0.605277
101060691	NR_120611,NR_120612,NR_120613	NUTM2B-AS1	NUTM2B antisense RNA 1	lncRNA	.	15.9884	4.97334	0	0	5.90342	2.22907	5.86802	5.93882	2.28504	2.17309	5717	5919	286	328	15.5038	16.331	1.79487	1.40721	31.3195	33.0329	2.50797	1.92963
106479282	gene-RN7SL166P	RN7SL166P	RNA, 7SL, cytoplasmic 166, pseudogene	pseudogene	.	15.9609	-1.09768	2.92744e-13	8.60092e-13	0.843356	0.0716373	0.842576	0.844136	0.112724	0.0305504	79	78	6	2	2.67008	2.64393	0.228208	0.036549	5.39386	5.3479	0.318875	0.050118
100689073	NR_146782	ARHGAP22-IT1	ARHGAP22 intronic transcript 1	lncRNA	.	15.8647	0.045204	4.06514e-23	1.74166e-22	1.49338	0.154484	1.57439	1.41237	0.148423	0.160545	197	163	8	11	1.64635	1.36958	0.071835	0.080659	3.32582	2.77027	0.100375	0.110604
55679	NM_001136037,NM_001161403,NM_001161404,NM_001256542,NM_017980,XM_005263710,XM_006712627,XM_006712628,XM_011511453,XM_017004469,XM_024452983,XM_024452984,XM_024452985,XM_024452986,XR_922961	LIMS2	LIM zinc finger domain containing 2	protein_coding	NP_001129509.2;NP_001154875.1;NP_001154876.1;NP_001243471.1;NP_060450.2;XP_005263767.1;XP_006712690.1;XP_006712691.1;XP_011509755.1;XP_016859958.1;XP_024308751.1;XP_024308752.1;XP_024308753.1;XP_024308754.1	15.8634	1.3291	1.91766e-32	1.09844e-31	2.46509	0.366056	2.30044	2.62973	0.477984	0.254129	391	509	29	18	1.97351	2.4409	0.127675	0.063233	3.98671	4.93724	0.1784	0.086709
728963	NR_026768	RPS15AP10	ribosomal protein S15a pseudogene 10	transcribed_pseudogene	.	15.8493	2.20549	8.5839e-63	1.02597e-61	3.24086	0.61876	3.13618	3.34555	0.649732	0.587788	776	899	42	47	8.10237	9.4456	0.515896	0.459262	16.3677	19.1057	0.72086	0.629762
102724584	XR_937688	LOC102724584	uncharacterized LOC102724584	lncRNA	.	15.8382	3.4703	1.07776e-106	3.06303e-105	4.4335	1.20225	4.4055	4.46151	1.35481	1.04969	2011	2063	115	100	11.1875	11.5383	0.751263	0.523315	22.6	23.3386	1.04974	0.717594
9384	gene-COX6CP1	COX6CP1	cytochrome c oxidase subunit 6C pseudogene 1	pseudogene	.	15.8042	1.4593	9.23889e-45	7.31796e-44	2.58276	0.391071	2.50057	2.66495	0.345843	0.436299	464	524	20	33	10.051	11.4034	0.505609	0.671561	20.3041	23.0657	0.706487	0.920877
100507419	NR_123723	MMP25-AS1	MMP25 antisense RNA 1	lncRNA	.	15.7928	0.529407	2.19536e-28	1.1053e-27	1.83519	0.217693	1.73532	1.93506	0.233987	0.201398	232	277	13	14	0.944675	1.13587	0.058957	0.053147	1.90835	2.29754	0.082381	0.072877
1987	gene-EIF5AP3	EIF5AP3	eukaryotic translation initiation factor 5A pseudogene 3	pseudogene	.	15.7738	-0.672678	7.19735e-13	2.08099e-12	1.05443	0.0982486	0.936397	1.17246	0.165947	0.0305504	91	123	9	2	1.05219	1.42635	0.116862	0.021707	2.12554	2.8851	0.163291	0.029766
100270905	gene-RPS3AP12	RPS3AP12	RPS3A pseudogene 12	pseudogene	.	15.753	-0.597911	7.99867e-17	2.71434e-16	1.09875	0.0973107	1.03159	1.16592	0.0761195	0.118502	104	122	4	8	1.20618	1.42891	0.05483	0.083326	2.43661	2.89027	0.076613	0.11426
107987182	XR_001749430	LOC107987182	uncharacterized LOC107987182	lncRNA	.	15.7193	0.345011	7.70773e-25	3.48748e-24	1.69911	0.188214	1.57925	1.81897	0.148423	0.228005	198	248	8	16	0.740463	0.931662	0.034855	0.052947	1.49582	1.88448	0.048702	0.072603
553121	gene-TLK2P2	TLK2P2	tousled like kinase 2 pseudogene 2	pseudogene	.	15.705	-0.27761	1.91118e-19	7.13679e-19	1.28664	0.127862	1.337	1.23628	0.165947	0.0897764	152	133	9	6	0.583239	0.51099	0.039813	0.020297	1.17821	1.03358	0.055631	0.027832
107986211	XM_024454317	LOC107986211	translation initiation factor IF-2	protein_coding	XP_024310085.1	15.6931	1.89481	7.23633e-54	7.08685e-53	2.96011	0.520514	2.8531	3.06712	0.559799	0.481229	620	724	35	37	0.949648	1.1149	0.062133	0.052432	1.91839	2.25512	0.086818	0.071897
105378120	XR_943243,XR_943244,XR_943245	LOC105378120	uncharacterized LOC105378120, transcript variant X3	lncRNA	.	15.6413	2.5196	1.49512e-36	9.62186e-36	3.53203	0.730999	3.53022	3.53383	0.991871	0.470127	1051	1038	73	36	3.02124	3.02202	0.253804	0.083928	6.10323	6.11267	0.354641	0.115086
105376952	XR_940594	LOC105376952	uncharacterized LOC105376952	lncRNA	.	15.6308	1.02038	1.28391e-37	8.52022e-37	2.21685	0.300217	2.29455	2.13916	0.282991	0.317443	389	334	16	23	1.14183	0.987343	0.053577	0.063427	2.30663	1.99711	0.074864	0.086975
100500810	NR_037415,rna-MIR3620,rna-MIR3620-2	MIR3620	microRNA 3620	miRNA	.	15.6267	-2.03203	4.7878e-09	1.14436e-08	0.478612	0.0345561	0.527881	0.429344	0.0385617	0.0305504	44	34	2	2	5.06134	3.8891	0.103408	0.015776	10.2245	7.86652	0.144491	0.021634
100216337	gene-LOC100216337	LOC100216337	ADP ribosylation factor like GTPase 1 pseudogene	pseudogene	.	15.6057	0.100395	8.96869e-24	3.92832e-23	1.53148	0.164963	1.47888	1.58408	0.18326	0.146667	178	196	10	10	1.76642	1.95863	0.109613	0.087876	3.56837	3.96175	0.153163	0.1205
107986428	XR_001742759,XR_001742760	LOC107986428	uncharacterized LOC107986428, transcript variant X2	lncRNA	.	15.5858	-0.173499	9.44168e-16	3.07469e-15	1.35093	0.139787	1.27849	1.42338	0.233987	0.0455864	142	165	13	3	0.247146	0.28659	0.025901	0.004864	0.499263	0.579688	0.036191	0.00667
107985780	XR_001739138	LOC107985780	uncharacterized LOC107985780	lncRNA	.	15.4849	3.25579	5.30418e-113	1.67128e-111	4.22615	1.09534	4.17952	4.27278	1.04018	1.15049	1705	1798	78	114	1.29289	1.37054	0.069765	0.080944	2.61178	2.7722	0.097482	0.110994
6668	NM_003110,XM_006722023,XM_006722025,XM_006722026,XM_006722027,XM_011525136,XM_011525137,XM_011525138,XM_011525139,XM_011525140,XM_011525142,XM_011525143,XM_017024968,XM_024450892	SP2	Sp2 transcription factor	protein_coding	NP_003101.3;XP_006722086.1;XP_006722088.1;XP_006722089.1;XP_006722090.1;XP_011523438.1;XP_011523439.1;XP_011523440.1;XP_011523441.1;XP_011523442.1;XP_011523444.1;XP_011523445.1;XP_016880457.1;XP_024306660.1	15.4302	3.84325	4.11437e-148	2.14376e-146	4.79319	1.43649	4.75631	4.83006	1.30823	1.56475	2592	2692	109	183	6.96927	6.8658	0.266954	0.31304	14.0787	13.8875	0.373017	0.429257
100418837	gene-PHBP2	PHBP2	prohibitin pseudogene 2	pseudogene	.	15.43	0.0397572	2.19176e-17	7.60014e-17	1.49092	0.146345	1.50463	1.4772	0.0385617	0.254129	183	175	2	18	1.69884	1.63679	0.021863	0.15753	3.43184	3.31076	0.03055	0.216013
100418943	gene-PRDX2P3	PRDX2P3	peroxiredoxin 2 pseudogene 3	pseudogene	.	15.3965	0.0826728	1.56689e-23	6.81676e-23	1.519	0.164963	1.47367	1.56432	0.18326	0.146667	177	192	10	10	2.14875	2.33268	0.139957	0.104481	4.34072	4.71833	0.195562	0.14327
100419621	gene-LOC100419621	LOC100419621	ribosomal protein L24 pseudogene	pseudogene	.	15.3957	-1.01986	2.11443e-13	6.25359e-13	0.875988	0.0713862	0.966362	0.785614	0.0385617	0.104211	95	71	2	7	1.78501	1.33544	0.03502	0.119183	3.60592	2.7012	0.048934	0.163429
317729	gene-BLZF2P	BLZF2P	basic leucine zipper nuclear factor 2, pseudogene	pseudogene	.	15.2644	1.50835	5.99309e-42	4.44439e-41	2.62089	0.411316	2.51331	2.72846	0.330385	0.492246	469	552	19	38	1.7993	2.13247	0.083446	0.136277	3.63479	4.31337	0.116598	0.18687
105374907	XR_926438	LOC105374907	uncharacterized LOC105374907	lncRNA	.	15.2514	-0.847975	2.87213e-12	8.07668e-12	0.959753	0.0894868	0.834475	1.08503	0.148423	0.0305504	78	110	8	2	0.838499	1.19725	0.092796	0.014967	1.69386	2.42168	0.129663	0.020523
29998	NM_015711,XM_005258833,XM_006723180,XM_011526882,XM_011526883	BICRA	BRD4 interacting chromatin remodeling complex associated protein	protein_coding	NP_056526.3;XP_005258890.1;XP_006723243.1;XP_011525184.1;XP_011525185.1	15.2401	2.66807	2.88735e-71	4.18927e-70	3.66913	0.807871	3.70035	3.63792	0.67443	0.941313	1195	1123	44	86	1.89512	1.79038	0.084495	0.127215	3.82835	3.62141	0.118064	0.174444
107984234	XR_001747455,XR_001747456	LOC107984234	uncharacterized LOC107984234, transcript variant X1	lncRNA	.	15.2331	-0.542597	1.91664e-15	6.1772e-15	1.1225	0.102065	1.26046	0.984549	0.0574628	0.146667	139	96	3	10	0.481226	0.244004	0.006331	0.023978	0.97213	0.49355	0.008846	0.03288
105377402	XR_001741808,XR_939167	LOC105377402	uncharacterized LOC105377402, transcript variant X2	lncRNA	.	15.2237	-0.848962	1.85473e-12	5.27199e-12	0.958815	0.0894868	1.07349	0.844136	0.148423	0.0305504	110	78	8	2	0.53212	0.245491	0.027964	0.00589	1.07494	0.496558	0.039074	0.008076
651746	NM_001164440,XM_005248343,XM_005248344	ANKRD33B	ankyrin repeat domain 33B	protein_coding	NP_001157912.1;XP_005248400.1;XP_005248401.1	15.1878	5.4934	0	0	6.4141	2.70996	6.39352	6.43468	2.6912	2.72872	8273	8387	403	526	8.36305	8.43338	0.473271	0.497448	16.8943	17.0583	0.661301	0.682123
100271221	gene-RPL7P49	RPL7P49	ribosomal protein L7 pseudogene 49	pseudogene	.	15.184	0.611989	3.99877e-30	2.12446e-29	1.89659	0.233692	1.82392	1.96927	0.200368	0.267016	253	286	11	19	3.04209	3.44882	0.145899	0.204879	6.14536	6.97597	0.203864	0.280939
100271594	gene-RPS3AP38	RPS3AP38	RPS3A pseudogene 38	pseudogene	.	15.1601	1.48739	3.19148e-41	2.31276e-40	2.59814	0.415458	2.44579	2.75049	0.406071	0.424844	443	562	24	32	5.22028	6.66312	0.328924	0.344094	10.5455	13.4776	0.459606	0.471839
643427	gene-RBMS2P1	RBMS2P1	RNA binding motif single stranded interacting protein 2 pseudogene 1	pseudogene	.	15.1403	-0.444914	8.11249e-18	2.85916e-17	1.18502	0.111393	1.12754	1.24251	0.0761195	0.146667	118	134	4	10	0.669029	0.76234	0.026716	0.048064	1.35151	1.54199	0.03733	0.065908
112543491	NR_156734	LOC112543491	linc-UFC1	lncRNA	.	15.1196	1.17981	3.8829e-42	2.89022e-41	2.34697	0.343927	2.33817	2.35577	0.345843	0.34201	404	404	20	25	1.37896	1.38895	0.078833	0.078444	2.78566	2.80945	0.110153	0.107566
100422343	gene-UPF3AP3	UPF3AP3	UPF3A pseudogene 3	pseudogene	.	15.0997	0.136096	1.53483e-22	6.43389e-22	1.55461	0.176245	1.53994	1.56929	0.233987	0.118502	190	193	13	8	1.52918	1.56289	0.12256	0.058926	3.08911	3.16128	0.171253	0.080802
375686	NM_001134374,NM_198572,XM_011517021,XM_011517022,XM_011517023,XM_011517024,XM_011517025,XM_017013399,XR_928328,XR_928329	SPATC1	spermatogenesis and centriole associated 1	protein_coding	NP_001127846.1;NP_940974.2;XP_011515323.1;XP_011515324.1;XP_011515325.1;XP_011515326.1;XP_011515327.1;XP_016868888.1	15.0914	1.20594	2.03241e-20	7.85483e-20	2.36826	0.346574	2.37215	2.36436	0.546481	0.146667	416	407	34	10	1.51475	1.55906	0.174653	0.02703	3.05997	3.15352	0.244043	0.037065
338069	NR_002329	ST7-OT4	ST7 overlapping transcript 4	lncRNA	.	15.0912	0.427149	2.00566e-26	9.50257e-26	1.75985	0.213693	1.78661	1.73309	0.266841	0.160545	244	228	15	11	1.43263	1.34344	0.099916	0.05906	2.89406	2.71739	0.139613	0.080986
56286	gene-DAD1P1	DAD1P1	defender against cell death 1 pseudogene 1	pseudogene	.	15.0871	0.315846	1.04593e-18	3.80352e-18	1.6802	0.181232	1.70454	1.65585	0.0574628	0.305001	225	211	3	22	3.14313	2.96525	0.042705	0.282344	6.34947	5.99785	0.059672	0.387164
107985021	XM_017025504	LOC107985021	flocculation protein FLO11-like	protein_coding	XP_016880993.1	15.0699	2.25266	8.01823e-63	9.58928e-62	3.28054	0.657308	3.17839	3.38268	0.637223	0.677394	802	925	41	56	0.772749	0.895847	0.046652	0.04995	1.56104	1.81204	0.065187	0.068493
84141	NM_001135032,NM_001369524,NM_001369525,NM_032181	EVA1A	eva-1 homolog A, regulator of programmed cell death	protein_coding	NP_001128504.1;NP_001356453.1;NP_001356454.1;NP_115557.1	15.0672	-0.131526	4.52415e-17	1.54866e-16	1.37773	0.133283	1.35976	1.3957	0.0385617	0.228005	156	160	2	16	0.793319	0.813653	0.01146	0.070053	1.60259	1.64578	0.016014	0.09606
440934	NR_136638,NR_136639,NR_136640,NR_136641,NR_136642	CT75	cancer/testis associated transcript 75	lncRNA	.	15.0618	0.761407	3.26182e-27	1.58442e-26	2.00598	0.266876	1.87615	2.13581	0.345843	0.187909	266	333	20	13	1.80451	2.15174	0.086517	0.0681	3.64532	4.35234	0.120891	0.093383
107984203	XM_017017016	LOC107984203	endogenous retrovirus group K member 6 Env polyprotein	protein_coding	XP_016872505.1	15.0544	0.698003	8.8976e-33	5.15263e-32	1.96275	0.252318	1.97895	1.94655	0.250508	0.254129	293	280	14	18	0.929	0.892431	0.048836	0.05283	1.87668	1.80513	0.068239	0.072444
107984494	XR_001749030,XR_001749031	LOC107984494	uncharacterized LOC107984494, transcript variant X1	lncRNA	.	15.0067	-0.44457	1.55692e-18	5.63154e-18	1.18441	0.115613	1.23607	1.13276	0.112724	0.118502	135	117	6	8	0.085369	0.074279	0.003884	0.00478	0.172455	0.150245	0.005427	0.006554
646294	gene-RPS2P29	RPS2P29	ribosomal protein S2 pseudogene 29	pseudogene	.	14.9662	0.999394	1.28326e-36	8.26642e-36	2.19747	0.308203	2.11892	2.27602	0.298963	0.317443	333	377	17	23	3.37081	3.84334	0.198204	0.212067	6.80942	7.77396	0.27695	0.290796
100128512	gene-FXYD6P2	FXYD6P2	FXYD domain containing ion transport regulator 6 pseudogene 2	pseudogene	.	14.9639	0.0547295	1.23433e-21	4.99827e-21	1.49783	0.167889	1.43133	1.56432	0.217276	0.118502	169	192	12	8	2.86173	3.2681	0.232763	0.122401	5.78102	6.61042	0.325239	0.167842
105375513	XR_002956515,XR_002956516,XR_002956517	LOC105375513	uncharacterized LOC105375513, transcript variant X2	lncRNA	.	14.9598	2.52189	3.46467e-35	2.14483e-34	3.53074	0.734061	3.47527	3.5862	0.463885	1.00424	1008	1080	28	94	1.90944	2.01396	0.060757	0.162843	3.85728	4.07366	0.084896	0.223298
101928055	XR_001755748,XR_001755749,XR_001755750,XR_001755751,XR_001755752,XR_001755753,XR_001755754,XR_001755755,XR_001755756,XR_001755757,XR_001755758,XR_001755759,XR_001755760,XR_001755761,XR_001755762,XR_001756017,XR_001756018,XR_001756019,XR_001756020,XR_001756021,XR_001756022,XR_001756023,XR_001756024,XR_001756025,XR_001756026,XR_001756027,XR_001756028,XR_001756029,XR_001756030,XR_001756031	LOC101928055	uncharacterized LOC101928055, transcript variant X1	lncRNA	.	14.9341	1.48812	6.43528e-19	2.36035e-18	2.60435	0.412012	2.5484	2.6603	0.649732	0.174292	483	522	42	12	4.0331	4.53213	0.350873	0.065128	8.14732	9.16719	0.490271	0.089304
4578	rna-TRNW	TRNW	tRNA-Trp	tRNA	.	14.9133	1.15173	9.89417e-35	6.05946e-34	2.32237	0.345387	2.31507	2.32967	0.449647	0.241126	396	395	27	17	55.5691	55.7764	4.41584	2.17764	112.256	112.82	6.17025	2.98608
100125387	gene-HNRNPRP1	HNRNPRP1	heterogeneous nuclear ribonucleoprotein R pseudogene 1	pseudogene	.	14.9116	-2.90312	6.41386e-06	1.26171e-05	0.258649	0.0173829	0.189762	0.327536	0.0194097	0.0153561	14	25	1	1	0.053907	0.094212	0.000817	0.003037	0.108898	0.190563	0.001141	0.004165
105374009	XR_001740455,XR_001740456,XR_001740457,XR_001740458,XR_001740459,XR_001740460	LOC105374009	uncharacterized LOC105374009, transcript variant X2	lncRNA	.	14.899	-2.4333	8.28098e-07	1.73275e-06	0.362526	0.0269589	0.445177	0.279875	0.0385617	0.0153561	36	21	2	1	0.08166	0.045305	0.003304	0.000905	0.164961	0.091638	0.004616	0.001241
651714	gene-MUC20P1	MUC20P1	mucin 20, cell surface associated pseudogene 1	pseudogene	.	14.8978	-0.557972	1.20357e-17	4.21735e-17	1.11978	0.10652	1.14074	1.09883	0.094538	0.118502	120	112	5	8	0.79266	0.741538	0.031917	0.044421	1.60126	1.49992	0.044598	0.060912
105379250	XR_948993	LOC105379250	uncharacterized LOC105379250	lncRNA	.	14.8661	1.59474	2.02485e-46	1.66174e-45	2.6958	0.445151	2.63023	2.76137	0.376272	0.514031	517	567	22	40	1.54979	1.71037	0.07538	0.112349	3.13074	3.45958	0.105328	0.154058
100422273	gene-KCTD9P1	KCTD9P1	potassium channel tetramerization domain containing 9 pseudogene 1	pseudogene	.	14.8644	-1.39122	4.78353e-11	1.27087e-10	0.706216	0.056879	0.818136	0.594297	0.0385617	0.0751963	76	50	2	5	0.464167	0.307423	0.014458	0.02315	0.937669	0.621828	0.020203	0.031744
100130018	gene-LOC100130018	LOC100130018	prostaglandin reductase 1 pseudogene	pseudogene	.	14.8392	-1.0672	3.62072e-13	1.05757e-12	0.852932	0.0713862	0.928808	0.777057	0.0385617	0.104211	90	70	2	7	0.745903	0.578766	0.019691	0.052804	1.50681	1.17068	0.027514	0.072407
100532742	NR_037859	PIR-FIGF	PIR-FIGF readthrough	lncRNA	.	14.8382	-0.41618	5.63799e-14	1.70539e-13	1.20168	0.123913	1.17963	1.22374	0.217276	0.0305504	126	131	12	2	0.464479	0.484152	0.050474	0.003631	0.938299	0.979299	0.070527	0.004978
100272146	gene-NFE2L3P2	NFE2L3P2	nuclear factor, erythroid 2 like 3 pseudogene 2	pseudogene	.	14.7973	0.373976	5.57014e-26	2.60635e-25	1.72091	0.201276	1.69115	1.75068	0.148423	0.254129	222	232	8	18	0.724197	0.760614	0.027908	0.054454	1.46296	1.5385	0.038996	0.07467
1807	NM_001385,XM_005250818,XM_006716518,XM_011516903,XM_017013167,XM_024447087,XR_001745489,XR_001745490	DPYS	dihydropyrimidinase	protein_coding	NP_001376.1;XP_005250875.1;XP_006716581.1;XP_011515205.1;XP_016868656.1;XP_024302855.1	14.7961	3.47816	8.53812e-112	2.62816e-110	4.43456	1.25067	4.51282	4.35629	1.14992	1.35142	2174	1911	90	145	5.28748	4.74375	0.344104	0.392802	10.6813	9.59523	0.480816	0.538629
653427	NM_001126334	FOXD4L5	forkhead box D4 like 5	protein_coding	NP_001119806.1	14.73	-2.11413	9.26821e-09	2.17881e-08	0.453263	0.032498	0.466301	0.440225	0.0194097	0.0455864	38	35	1	3	0.114271	0.107877	0.000309	0.007251	0.230839	0.218203	0.000432	0.009943
100422294	gene-CAPZA1P2	CAPZA1P2	CAPZA1 pseudogene 2	pseudogene	.	14.7221	-0.362541	1.75809e-18	6.3483e-18	1.23307	0.127862	1.21125	1.25489	0.165947	0.0897764	131	136	9	6	1.16471	1.21299	0.09382	0.046898	2.35284	2.45353	0.131094	0.064309
6934	NM_001146274,NM_001146283,NM_001146284,NM_001146285,NM_001146286,NM_001198525,NM_001198526,NM_001198527,NM_001198528,NM_001198529,NM_001198530,NM_001198531,NM_001349870,NM_001349871,NM_001363501,NM_001367943,NM_030756	TCF7L2	transcription factor 7 like 2	protein_coding	NP_001139746.1;NP_001139755.1;NP_001139756.1;NP_001139757.1;NP_001139758.1;NP_001185454.1;NP_001185455.1;NP_001185456.1;NP_001185457.1;NP_001185458.1;NP_001185459.1;NP_001185460.1;NP_001336799.1;NP_001336800.1;NP_001350430.1;NP_001354872.1;NP_110383.2	14.6777	5.22553	0	0	6.14472	2.52527	6.20198	6.08746	2.53476	2.51578	7232	6572	354	441	17.3999	15.8935	0.995885	0.98204	35.1498	32.148	1.39155	1.34662
100289137	NR_047651	FAM95C	family with sequence similarity 95 member C	lncRNA	.	14.6664	1.96494	2.29731e-20	8.86491e-20	3.01874	0.551709	2.92543	3.11204	0.836402	0.267016	657	750	58	19	2.35333	2.70048	0.241892	0.064031	4.75398	5.46229	0.337995	0.087803
100101917	gene-ELF2P1	ELF2P1	ELF2 pseudogene 1	pseudogene	.	14.6306	-0.0476978	1.1771e-21	4.77136e-21	1.43013	0.159435	1.42595	1.43431	0.200368	0.118502	168	167	11	8	0.718188	0.714738	0.053253	0.031497	1.45082	1.44571	0.07441	0.043191
112268061	XR_002957082,XR_002957083	LOC112268061	uncharacterized LOC112268061, transcript variant X1	lncRNA	.	14.5894	4.03776	2.56173e-173	1.81756e-171	4.97807	1.61719	4.98576	4.97038	1.50695	1.72744	3056	2977	136	216	1.99335	1.95433	0.104361	0.132109	4.02679	3.95304	0.145824	0.181154
112268177	XR_002957914	LOC112268177	uncharacterized LOC112268177	lncRNA	.	14.5254	3.32129	4.07731e-111	1.23417e-109	4.28398	1.17552	4.31742	4.25054	1.08693	1.26412	1886	1769	83	131	6.14576	5.79389	0.317338	0.39915	12.4151	11.7194	0.443416	0.547333
85463	NM_033390,XM_005271715,XM_011543055,XM_017018477	ZC3H12C	zinc finger CCCH-type containing 12C	protein_coding	NP_203748.1;XP_005271772.1;XP_011541357.1;XP_016873966.1	14.5091	9.29243	0	0	10.197	6.35411	10.17	10.2239	6.3191	6.38912	114638	117207	5821	7739	93.9058	97.7589	7.06195	7.61104	189.7	197.738	9.86765	10.4366
116828	NR_026928	N4BP2L2-IT2	N4BPL2 intronic transcript 2	lncRNA	.	14.502	4.47695	1.61651e-215	1.61716e-213	5.40508	1.94358	5.32878	5.48137	1.89626	1.9909	3903	4284	201	278	7.62547	8.41454	0.462489	0.509827	15.4043	17.0202	0.646236	0.699099
100418865	gene-KRT18P61	KRT18P61	keratin 18 pseudogene 61	pseudogene	.	14.4844	-1.24582	5.97249e-12	1.65166e-11	0.769321	0.0663295	0.662101	0.876541	0.0574628	0.0751963	58	82	3	5	0.392414	0.559206	0.016072	0.029156	0.792721	1.13111	0.022458	0.03998
100421468	gene-LOC100421468	LOC100421468	ubiquitin like modifier activating enzyme 2 pseudogene	pseudogene	.	14.4435	0.113342	3.15932e-23	1.35822e-22	1.53708	0.172723	1.51481	1.55934	0.130684	0.214763	185	191	7	15	2.08478	2.16793	0.091208	0.153466	4.2115	4.3851	0.127445	0.21044
100421582	gene-PAIP1P1	PAIP1P1	poly(A) binding protein interacting protein 1 pseudogene 1	pseudogene	.	14.4308	-1.42109	3.84253e-12	1.07406e-11	0.697235	0.0589651	0.733541	0.660928	0.0574628	0.0604673	66	57	3	4	0.438291	0.379015	0.015891	0.024065	0.885396	0.766637	0.022205	0.032999
105373716	XR_002959431,XR_923522	LOC105373716	uncharacterized LOC105373716, transcript variant X2	lncRNA	.	14.4303	1.28644	3.10572e-39	2.14199e-38	2.42811	0.379571	2.31216	2.54407	0.345843	0.413298	395	474	20	31	1.05475	1.36568	0.059669	0.075424	2.13072	2.76238	0.083376	0.103425
100419975	gene-LOC100419975	LOC100419975	transmembrane protein 192 pseudogene	pseudogene	.	14.4147	0.354988	2.59348e-26	1.2247e-25	1.70504	0.209337	1.6594	1.75068	0.217276	0.201398	215	232	12	14	2.09568	2.27098	0.132	0.128218	4.2335	4.59353	0.184444	0.175819
107987150	XR_001747529	LOC107987150	uncharacterized LOC107987150	lncRNA	.	14.398	4.37143	2.7582e-230	3.2085e-228	5.3024	1.87742	5.32409	5.28071	1.90673	1.84812	3890	3715	203	243	11.5832	11.1233	0.710971	0.679825	23.3993	22.4992	0.993439	0.932208
107987258	XR_001753445	LOC107987258	uncharacterized LOC107987258	lncRNA	.	14.3934	2.33065	8.27458e-62	9.70445e-61	3.34916	0.715102	3.26984	3.42848	0.79195	0.638255	861	958	54	52	0.815382	0.912465	0.059679	0.04589	1.64716	1.84565	0.08339	0.062927
101928554	XR_242926,XR_931448	LOC101928554	uncharacterized LOC101928554, transcript variant X1	lncRNA	.	14.3838	0.139901	3.55719e-17	1.22247e-16	1.55249	0.168626	1.4632	1.64178	0.0574628	0.279789	175	208	3	20	0.329206	0.390151	0.006053	0.034903	0.665033	0.789163	0.008458	0.047861
56110	NM_018918,NM_032054	PCDHGA5	protocadherin gamma subfamily A, 5	protein_coding	NP_061741.1;NP_114443.1	14.374	-1.85247	8.06715e-10	2.00881e-09	0.535944	0.0440066	0.557712	0.514177	0.0574628	0.0305504	47	42	3	2	0.112276	0.14775	0.002744	0.001217	0.22681	0.298856	0.003834	0.001669
57718	NM_001348142,NM_001348143,NM_001348144,NM_001348145,NM_020958,NM_058237,NR_145441,XM_011537039,XM_011537040,XM_017021528,XM_024449672,XM_024449673	PPP4R4	protein phosphatase 4 regulatory subunit 4	protein_coding	NP_001335071.1;NP_001335072.1;NP_001335073.1;NP_001335074.1;NP_066009.2;NP_478144.1;XP_011535341.1;XP_011535342.1;XP_016877017.1;XP_024305440.1;XP_024305441.1	14.306	0.851865	2.22749e-30	1.19228e-29	2.07729	0.283267	2.15189	2.00268	0.200368	0.366167	343	295	11	27	0.957506	0.801981	0.027399	0.056829	1.93427	1.62217	0.038285	0.077927
135138	NM_001080378,NM_001080379,NM_152410,XM_005266825,XM_005266826,XM_006715344,XM_006715345,XM_011535461,XM_011535462,XM_011535466,XM_011535468,XM_011535469,XM_011535471,XM_017010275,XM_017010276,XM_017010277,XM_017010278,XM_017010279,XM_017010280,XM_017010281,XM_017010282	PACRG	parkin coregulated	protein_coding	NP_001073847.1;NP_001073848.1;NP_689623.2;XP_005266882.1;XP_005266883.1;XP_006715407.1;XP_006715408.1;XP_011533763.1;XP_011533764.1;XP_011533768.1;XP_011533770.1;XP_011533771.1;XP_011533773.1;XP_016865764.1;XP_016865765.1;XP_016865766.1;XP_016865767.1;XP_016865768.1;XP_016865769.1;XP_016865770.1;XP_016865771.1	14.3054	0.234505	1.4225e-24	6.38004e-24	1.61772	0.194138	1.69115	1.54429	0.200368	0.187909	222	188	11	13	0.468915	0.480184	0.026983	0.017445	0.947261	0.971272	0.037703	0.023921
1200	NM_000391	TPP1	tripeptidyl peptidase 1	protein_coding	NP_000382.3	14.2979	8.17979	0	0	9.08399	5.27557	9.11553	9.05244	5.1601	5.39104	55142	51983	2566	3828	150.874	142.992	8.28789	9.8514	304.783	289.231	11.5807	13.5087
101928242	gene-LOC101928242	LOC101928242	transmembrane protein 30B pseudogene	pseudogene	.	14.2917	2.97627	1.63894e-63	1.99586e-62	3.94462	1.00865	3.7858	4.10343	1.1587	0.858591	1274	1588	91	76	3.78619	4.74464	0.318447	0.21175	7.64853	9.59703	0.444966	0.290362
100420557	gene-NSRP1P1	NSRP1P1	nuclear speckle splicing regulatory protein 1 pseudogene 1	pseudogene	.	14.2701	-0.226636	1.01746e-18	3.70202e-18	1.31453	0.145072	1.29038	1.33869	0.200368	0.0897764	144	150	11	6	0.711716	0.746131	0.060277	0.028087	1.43775	1.50921	0.084225	0.038515
100616468	NR_039896,rna-MIR4742,rna-MIR4742-2	MIR4742	hsa-miR-4742-3p	.	.	14.2577	-0.334471	4.83215e-19	1.7792e-18	1.24766	0.129695	1.18601	1.30931	0.112724	0.146667	127	145	6	10	17.455	20.4777	0.688464	1.04483	35.261	41.4205	0.961989	1.43272
100418910	gene-ACTG1P14	ACTG1P14	actin gamma 1 pseudogene 14	pseudogene	.	14.2468	0.754013	1.37491e-20	5.34991e-20	1.99836	0.276698	1.88794	2.10879	0.420743	0.132653	269	325	25	9	2.18182	2.64614	0.238701	0.064947	4.40753	5.35238	0.333536	0.089058
100302139	NR_031718,rna-MIR1537,rna-MIR1537-2	MIR1537	hsa-miR-1537-3p	.	.	14.1968	-0.105187	1.85557e-21	7.45657e-21	1.3908	0.152488	1.43133	1.35027	0.130684	0.174292	169	152	7	12	27.2218	24.9532	1.02135	1.93397	54.9911	50.4732	1.42713	2.65196
107983976	XR_931032	LOC107983976	uncharacterized LOC107983976	lncRNA	.	14.1942	-0.339657	2.29056e-19	8.52484e-19	1.24496	0.129695	1.2725	1.21743	0.112724	0.146667	141	130	6	10	0.148405	0.137521	0.007484	0.009939	0.299795	0.278165	0.010457	0.013629
100126317	NR_030620,rna-MIR374B,rna-MIR374B-2	MIR374B	microRNA 374b	miRNA	.	14.1686	-1.65732	1.66123e-10	4.286e-10	0.605005	0.047303	0.577263	0.632748	0.0194097	0.0751963	49	54	1	5	6.15449	6.88662	0.031031	0.34559	12.4328	13.9296	0.043359	0.473888
100419622	gene-LOC100419622	LOC100419622	ribosomal protein L37 pseudogene	pseudogene	.	14.1405	-2.96307	2.45057e-05	4.62862e-05	0.24754	0.0173829	0.227371	0.267709	0.0194097	0.0153561	17	20	1	1	0.473566	0.559242	0.008696	0.001599	0.956656	1.13118	0.012151	0.002192
58476	NM_001329429,NM_001329430,NM_001329431,NM_021202,XM_006723841	TP53INP2	tumor protein p53 inducible nuclear protein 2	protein_coding	NP_001316358.1;NP_001316359.1;NP_001316360.1;NP_067025.1;XP_006723904.1	14.1189	4.58443	6.30723e-249	7.9368e-247	5.50989	2.04935	5.54402	5.47576	1.9779	2.12081	4547	4267	217	313	10.6128	10.0437	0.591466	0.681322	21.439	20.3155	0.826454	0.934261
7351	NM_001381943,NM_001381944,NM_001381945,NM_001381947,NM_001381948,NM_001381949,NM_001381950,NM_003355,XM_024448674	UCP2	uncoupling protein 2	protein_coding	NP_001368872.1;NP_001368873.1;NP_001368874.1;NP_001368876.1;NP_001368877.1;NP_001368878.1;NP_001368879.1;NP_003346.2;XP_024304442.1	14.1159	5.19849	0	0	6.11524	2.54782	6.13161	6.09888	2.60711	2.48853	6883	6625	376	431	39.2886	38.5243	2.54462	2.34506	79.3673	77.9235	3.5556	3.21566
29126	NM_001267706,NM_001314029,NM_014143,NR_052005	CD274	CD274 molecule	protein_coding	NP_001254635.1;NP_001300958.1;NP_054862.1	14.105	1.01943	3.65774e-18	1.30476e-17	2.21023	0.326062	2.26471	2.15575	0.519471	0.132653	379	339	32	9	1.00877	0.946968	0.098492	0.021525	2.03784	1.91544	0.137623	0.029516
105375785	XR_001746124,XR_001746125,XR_928710,XR_928711	LOC105375785	uncharacterized LOC105375785, transcript variant X3	lncRNA	.	14.0957	0.292819	2.23823e-20	8.64195e-20	1.65815	0.193494	1.57439	1.74191	0.094538	0.29245	197	230	5	21	0.419815	0.506382	0.011325	0.040399	0.848075	1.02426	0.015825	0.055397
107986673	XR_001744471	LOC107986673	uncharacterized LOC107986673	lncRNA	.	14.0835	0.636706	3.78134e-25	1.72733e-24	1.91154	0.260841	1.90738	1.9157	0.361138	0.160545	274	272	21	11	0.393671	0.393981	0.034619	0.01489	0.79526	0.79691	0.048373	0.020418
359739	gene-MRPL3P1	MRPL3P1	mitochondrial ribosomal protein L3 pseudogene 1	pseudogene	.	14.0603	-1.88053	1.7974e-09	4.40231e-09	0.525946	0.0440066	0.487121	0.564771	0.0574628	0.0305504	40	47	3	2	0.2265	0.266566	0.014594	0.005337	0.457556	0.539186	0.020392	0.007319
8148	NM_003487,NM_139215,XM_024450959	TAF15	TATA-box binding protein associated factor 15	protein_coding	NP_003478.1;NP_631961.1;XP_024306727.1	13.9722	5.5724	0	0	6.48468	2.87447	6.45707	6.5123	2.8595	2.88944	8650	8856	462	599	38.2994	39.4495	2.40783	2.48875	77.369	79.7948	3.36446	3.4127
105372279	XR_001753869	LOC105372279	uncharacterized LOC105372279	lncRNA	.	13.9382	-0.277911	6.07362e-20	2.31204e-19	1.28194	0.138675	1.26649	1.29739	0.130684	0.146667	140	143	7	10	0.619662	0.636933	0.031585	0.04084	1.25179	1.28833	0.044134	0.056001
643343	gene-RPL5P4	RPL5P4	ribosomal protein L5 pseudogene 4	pseudogene	.	13.9039	0.422132	1.3618e-25	6.3013e-25	1.75156	0.228642	1.7612	1.74191	0.282991	0.174292	238	230	16	12	2.23102	2.16842	0.172208	0.105736	4.50691	4.38609	0.240627	0.14499
107986862	XR_001745427	LOC107986862	uncharacterized LOC107986862	lncRNA	.	13.8804	3.53809	1.28473e-132	5.51606e-131	4.48826	1.34779	4.46902	4.5075	1.36243	1.33315	2106	2133	116	142	7.8456	7.99018	0.507968	0.497004	15.849	16.1618	0.709783	0.681515
2649	NM_001278546,NM_001489,NM_033334,XM_005251917,XM_005251918	NR6A1	nuclear receptor subfamily 6 group A member 1	protein_coding	NP_001265475.1;NP_001480.3;NP_201591.2;XP_005251974.1;XP_005251975.1	13.8691	2.66289	6.56885e-44	5.12596e-43	3.65493	0.866755	3.60951	3.70035	1.10521	0.628302	1116	1177	85	51	1.40242	1.49749	0.111461	0.051419	2.83304	3.02899	0.155744	0.070508
107987234	XR_001752091	LOC107987234	uncharacterized LOC107987234	lncRNA	.	13.8596	4.01393	1.99978e-125	7.81478e-124	4.94707	1.64188	4.8497	5.04445	1.47918	1.80459	2772	3139	132	233	5.56646	6.33643	0.310948	0.439507	11.2449	12.8168	0.434487	0.602673
100302167	NR_031629,rna-MIR1299	MIR1299	hsa-miR-1299	.	.	13.8481	-2.18232	4.63032e-08	1.04635e-07	0.431413	0.0345561	0.37988	0.482946	0.0385617	0.0305504	30	39	2	2	3.49216	4.53512	0.086887	0.092244	7.05456	9.17323	0.121407	0.126491
57555	NM_020795,XM_005256744,XM_017024897	NLGN2	neuroligin 2	protein_coding	NP_065846.1;XP_005256801.1;XP_016880386.1	13.8282	1.02917	2.5769e-37	1.69545e-36	2.21785	0.336198	2.22808	2.20762	0.330385	0.34201	367	355	19	25	0.734102	0.697892	0.042127	0.044942	1.48297	1.41163	0.058864	0.061626
379013	NR_001575	RNF138P1	ring finger protein 138 pseudogene 1	transcribed_pseudogene	.	13.8	0.980983	3.33626e-32	1.89367e-31	2.17575	0.320216	2.27373	2.07777	0.250508	0.389925	382	316	14	29	0.638686	0.531395	0.027413	0.044723	1.29022	1.07486	0.038304	0.061326
144360	NR_029451	LINC00477	long intergenic non-protein coding RNA 477	lncRNA	.	13.7963	3.97513	6.29493e-144	3.09457e-142	4.91158	1.62172	4.87263	4.95054	1.47918	1.76426	2818	2935	132	224	15.7422	16.4832	0.867648	1.17441	31.801	33.3407	1.21236	1.6104
100271215	gene-RPL7AP42	RPL7AP42	ribosomal protein L7a pseudogene 42	pseudogene	.	13.7907	1.12084	8.63394e-31	4.70446e-30	2.29198	0.343701	2.33243	2.25152	0.217276	0.470127	402	369	12	36	4.45453	4.10332	0.154217	0.375368	8.99866	8.29983	0.215487	0.514723
101930129	XR_001748086,XR_001748087	LOC101930129	uncharacterized LOC101930129, transcript variant X1	lncRNA	.	13.7305	0.661389	2.30197e-30	1.23116e-29	1.92874	0.266928	1.89575	1.96174	0.266841	0.267016	271	284	15	19	1.07079	1.12864	0.066711	0.067613	2.16311	2.28292	0.093216	0.092715
105373711	XR_923511	LOC105373711	uncharacterized LOC105373711	lncRNA	.	13.701	1.43697	2.1623e-27	1.05675e-26	2.54938	0.419148	2.4108	2.68795	0.250508	0.587788	430	534	14	47	1.63805	2.04467	0.059799	0.167544	3.30904	4.13577	0.083556	0.229744
105374809	XR_002959406,XR_940251	LOC105374809	uncharacterized LOC105374809, transcript variant X1	lncRNA	.	13.6974	2.29984	1.40376e-60	1.59855e-59	3.31631	0.722633	3.21785	3.41476	0.67443	0.770835	827	948	44	66	2.29165	2.63061	0.141501	0.145723	4.62939	5.32097	0.197719	0.199823
440900	NR_034128,NR_148507,NR_148508,NR_148509	LINC01191	long intergenic non-protein coding RNA 1191	lncRNA	.	13.6786	2.22478	5.38664e-50	4.833e-49	3.24189	0.689443	3.07733	3.40646	0.59903	0.779855	741	942	38	67	9.77024	12.2025	0.601829	0.823311	19.737	24.6822	0.840935	1.12896
100216546	NR_039981	LINC01004	long intergenic non-protein coding RNA 1004	lncRNA	.	13.6672	5.51398	0	0	6.42505	2.8457	6.41202	6.43808	2.77923	2.91218	8381	8407	433	610	8.5009	8.57289	0.51863	0.582029	17.1728	17.3405	0.724681	0.798106
112268131	XM_024449799,XM_024449800,XR_002957596,XR_002957597,XR_002957598,XR_002957599,XR_002957600	LOC112268131	uncharacterized LOC112268131, transcript variant X7	protein_coding	XP_024305567.1;XP_024305568.1	13.6027	1.84878	1.20261e-36	7.76188e-36	2.91281	0.543004	2.89265	2.93296	0.361138	0.724871	640	651	21	61	2.17027	2.14309	0.070169	0.240497	4.38418	4.33485	0.098047	0.329781
390586	gene-LOC390586	LOC390586	hydroxyacyl-CoA dehydrogenase pseudogene	pseudogene	.	13.5919	1.61963	1.34703e-48	1.16723e-47	2.71139	0.493502	2.70545	2.71732	0.505774	0.481229	550	547	31	37	3.04546	3.04122	0.201337	0.190361	6.15217	6.15151	0.281328	0.261032
105375655	XR_928434	LOC105375655	uncharacterized LOC105375655	lncRNA	.	13.5631	2.64988	1.42606e-72	2.13089e-71	3.63879	0.885724	3.54147	3.73611	0.921398	0.850051	1060	1209	66	75	5.44189	6.24315	0.396751	0.362327	10.9932	12.6281	0.55438	0.49684
107985897	XR_001739535	LOC107985897	uncharacterized LOC107985897	lncRNA	.	13.514	0.334754	3.0178e-13	8.85859e-13	1.68662	0.218369	1.62693	1.74631	0.376272	0.0604673	208	231	22	4	0.601405	0.669193	0.073413	0.009055	1.21491	1.35358	0.10258	0.012417
100421309	gene-LOC100421309	LOC100421309	DEAD-box helicase 25 pseudogene	pseudogene	.	13.4547	2.0439	3.00658e-23	1.29339e-22	3.08407	0.599334	3.01418	3.15395	0.31476	0.883909	705	775	18	79	8.70343	9.62839	0.25637	0.910046	17.5819	19.4755	0.358225	1.2479
105373122	XR_001738507,XR_949232	LOC105373122	uncharacterized LOC105373122, transcript variant X2	lncRNA	.	13.451	-0.795844	1.75205e-14	5.42395e-14	0.983485	0.0993743	1.06659	0.900376	0.094538	0.104211	109	85	5	7	0.314497	0.246145	0.016408	0.018326	0.63532	0.497879	0.022927	0.02513
105379016	XR_948416,XR_948417	LOC105379016	uncharacterized LOC105379016, transcript variant X1	lncRNA	.	13.4441	-0.319727	9.38716e-19	3.42048e-18	1.2539	0.140538	1.29038	1.21743	0.148423	0.132653	144	130	8	9	0.824896	0.749515	0.051148	0.042167	1.66638	1.51605	0.07147	0.057822
2844	NM_005294,XM_005251933	GPR21	G protein-coupled receptor 21	protein_coding	NP_005285.1;XP_005251990.1	13.3795	2.81032	1.52893e-43	1.18157e-42	3.79174	0.936401	3.77526	3.80823	0.67443	1.19837	1264	1276	44	121	1.57647	1.5864	0.057213	0.125569	3.18465	3.20883	0.079944	0.172187
57224	NM_001144060,NM_020464,XM_005267062,XM_011535966,XM_011535967,XM_011535968,XM_011535969,XM_011535970,XM_011535971,XM_011535972,XM_011535973,XM_011535974,XM_011535976,XM_017011086,XM_017011087,XM_017011088,XM_017011089,XM_024446497	NHSL1	NHS like 1	protein_coding	NP_001137532.1;NP_065197.1;XP_005267119.1;XP_011534268.1;XP_011534269.1;XP_011534270.1;XP_011534271.1;XP_011534272.1;XP_011534273.1;XP_011534274.1;XP_011534275.1;XP_011534276.1;XP_011534278.1;XP_016866575.1;XP_016866576.1;XP_016866577.1;XP_016866578.1;XP_024302265.1	13.3672	4.99975	3.37378e-268	4.92719e-266	5.91324	2.43466	5.85682	5.96966	2.34011	2.52922	5672	6049	300	446	6.58617	7.12284	0.367741	0.446171	13.3048	14.4075	0.513843	0.611809
105373637	XR_923368	LOC105373637	uncharacterized LOC105373637	lncRNA	.	13.3307	1.15019	2.89649e-36	1.85035e-35	2.31191	0.369802	2.23117	2.39265	0.31476	0.424844	368	417	18	32	0.433165	0.493672	0.025036	0.034902	0.875042	0.998555	0.034983	0.047859
348645	NM_001289922,NR_110522,NR_110523,XM_024452238	C22orf34	chromosome 22 open reading frame 34	protein_coding	NP_001276851.1;XP_024308006.1	13.3272	4.48586	1.17554e-212	1.14733e-210	5.40637	2.04063	5.35025	5.46248	2.10598	1.97528	3963	4227	244	274	3.11519	3.35573	0.415233	0.283744	6.29303	6.78767	0.580205	0.389083
107984139	XM_017027560	LOC107984139	zinc finger protein 791-like	protein_coding	XP_016883049.1	13.319	0.123815	4.39035e-22	1.80597e-21	1.53959	0.185905	1.53994	1.53924	0.130684	0.241126	190	187	7	17	1.37372	1.35856	0.05924	0.110528	2.77507	2.74798	0.082776	0.151561
80161	NR_026710,NR_026710_dup1,NR_026711,NR_026711_dup1	ASMTL-AS1	ASMTL antisense RNA 1	lncRNA	.	13.3033	2.27418	1.37532e-63	1.67686e-62	3.29294	0.733817	3.30545	3.28044	0.780619	0.687015	885	855	53	57	4.27991	4.21186	0.31548	0.226665	8.19781	8.06252	0.431051	0.298674
101928387	XR_001749034,XR_001749035,XR_001749036,XR_001749037,XR_002957408	LOC101928387	uncharacterized LOC101928387, transcript variant X1	lncRNA	.	13.3019	0.970919	1.34791e-09	3.32212e-09	2.16686	0.302829	2.1681	2.16562	0.0385617	0.567097	348	342	2	45	0.745423	0.721484	0.002334	0.085181	1.50584	1.45935	0.003261	0.116805
112268288	XR_002958732,XR_002958733	LOC112268288	uncharacterized LOC112268288, transcript variant X1	lncRNA	.	13.1967	3.935	1.96791e-115	6.48665e-114	4.86448	1.647	4.76752	4.96144	1.80973	1.48426	2613	2958	185	168	5.92538	6.74193	0.492288	0.357015	11.9699	13.637	0.687874	0.489556
100421150	gene-COQ10BP1	COQ10BP1	coenzyme Q10B pseudogene 1	pseudogene	.	13.1948	-0.523088	2.86111e-13	8.40852e-13	1.11837	0.122689	0.898044	1.33869	0.112724	0.132653	86	150	6	9	1.59016	2.79302	0.12236	0.1437	3.2123	5.64948	0.170973	0.197048
102465874	NR_107042,rna-MIR8075	MIR8075	microRNA 8075	miRNA	.	13.1459	-1.5394	3.1533e-11	8.44369e-11	0.647425	0.0589651	0.662101	0.632748	0.0574628	0.0604673	58	54	3	4	6.72188	6.30337	0.201935	0.313372	13.579	12.7499	0.282163	0.42971
105373690	XR_001739737,XR_923478	LOC105373690	uncharacterized LOC105373690, transcript variant X2	lncRNA	.	13.1407	-1.0654	2.16075e-13	6.38775e-13	0.851469	0.0848671	0.850632	0.852306	0.094538	0.0751963	80	79	5	5	1.05489	1.04251	0.062712	0.056217	2.13099	2.10869	0.087627	0.077088
112267866	XR_002957444,XR_002957445,XR_002957446	LOC112267866	uncharacterized LOC112267866, transcript variant X1	lncRNA	.	13.1279	3.0449	1.20486e-96	2.89398e-95	4.01033	1.10649	4.05258	3.96808	1.14109	1.07189	1553	1437	89	103	5.24458	4.9866	0.355002	0.420886	10.5946	10.0865	0.496044	0.577139
100421096	gene-NCAPGP1	NCAPGP1	non-SMC condensin I complex subunit G pseudogene 1	pseudogene	.	13.1252	-0.717155	8.18548e-15	2.5658e-14	1.02445	0.108467	0.936397	1.1125	0.112724	0.104211	91	114	6	7	0.466946	0.589199	0.031206	0.02939	0.943283	1.19178	0.043604	0.040301
7190	NR_073383	HSP90B2P	heat shock protein 90 beta family member 2, pseudogene	transcribed_pseudogene	.	13.1232	1.4514	1.56618e-40	1.11517e-39	2.5634	0.450537	2.61849	2.50832	0.376272	0.524801	512	460	22	41	1.77574	1.60397	0.089547	0.131124	3.5872	3.24436	0.125124	0.179804
114785	NM_052897,XM_005268617,XM_005268618,XM_005268620,XM_006719217,XM_006719218,XM_011537851,XR_001748569,XR_002957286,XR_429073,XR_429075,XR_429076,XR_429078,XR_429079	MBD6	methyl-CpG binding domain protein 6	protein_coding	NP_443129.3;XP_005268674.1;XP_005268675.1;XP_005268677.1;XP_006719280.1;XP_006719281.1;XP_011536153.1	13.109	4.06897	4.71896e-179	3.52302e-177	4.99774	1.75079	4.98987	5.0056	1.82636	1.67522	3065	3053	188	205	6.99951	7.02644	0.500293	0.426417	14.1398	14.2125	0.699057	0.584723
105375610	XR_001745447,XR_001745448,XR_928265,XR_928266,XR_928267,XR_928268	LOC105375610	uncharacterized LOC105375610, transcript variant X2	lncRNA	.	13.0704	-0.225161	4.31815e-16	1.42829e-15	1.30203	0.147968	1.45794	1.14612	0.094538	0.201398	174	119	5	14	0.4938	0.418344	0.014691	0.037439	0.99753	0.846189	0.020527	0.051338
105377567	XR_001741467,XR_001741468,XR_001741469,XR_001741470,XR_001741471,XR_001741472,XR_001741473,XR_001741474,XR_001741475,XR_001741476,XR_001741477,XR_001741478,XR_001741479,XR_939519,XR_939520,XR_939521,XR_939522	LOC105377567	uncharacterized LOC105377567, transcript variant X3	lncRNA	.	13.0661	5.02215	3.24173e-230	3.74916e-228	5.93331	2.48376	5.9254	5.94121	2.63883	2.3287	5953	5929	386	376	22.1829	21.8444	1.70625	1.27651	44.812	44.1848	2.38414	1.7504
105376387	XR_001747351,XR_001747352,XR_001747353,XR_001747354,XR_930623,XR_930624,XR_930625,XR_930626,XR_930627	LOC105376387	uncharacterized LOC105376387, transcript variant X6	lncRNA	.	13.0517	1.22065	4.1039e-39	2.81877e-38	2.36964	0.400717	2.34103	2.39824	0.435268	0.366167	405	419	26	27	1.76869	1.46402	0.097874	0.142343	3.57295	2.96128	0.13676	0.195188
106481054	gene-RN7SL481P	RN7SL481P	RNA, 7SL, cytoplasmic 481, pseudogene	pseudogene	.	12.9846	-1.39067	1.30547e-11	3.56292e-11	0.706935	0.064169	0.707164	0.706706	0.0385617	0.0897764	63	62	2	6	2.02495	1.99464	0.050572	0.182189	4.09062	4.03458	0.070664	0.249826
100996247	gene-LOC100996247	LOC100996247	.	pseudogene	.	12.9385	1.41795	3.43026e-33	2.00798e-32	2.53468	0.438221	2.49287	2.57648	0.298963	0.57748	461	487	17	46	4.28298	4.54704	0.183974	0.400628	8.6521	9.19735	0.257067	0.54936
339260	NR_123730,NR_160712,NR_160713,NR_160714,NR_160715,NR_160716,NR_160717,NR_160718,NR_160719,NR_160720,NR_160721,NR_160722	LOC339260	uncharacterized LOC339260	lncRNA	.	12.9375	4.37766	1.39954e-156	7.97776e-155	5.29259	1.98256	5.15713	5.42805	1.91711	2.04801	3454	4125	205	293	24.7311	29.7378	2.03005	1.97177	49.9596	60.1509	2.83658	2.70378
107985497	XR_001755084	LOC107985497	uncharacterized LOC107985497	lncRNA	.	12.9007	2.50932	2.14342e-53	2.07578e-52	3.50524	0.849202	3.44899	3.5615	1.01139	0.687015	988	1060	75	57	1.68945	1.82238	0.151493	0.090736	3.41288	3.68615	0.211681	0.124422
105371224	XR_001737711,XR_001737712,XR_002958599	LOC105371224	uncharacterized LOC105371224, transcript variant X2	lncRNA	.	12.89	4.69162	2.75097e-263	3.93153e-261	5.60676	2.22934	5.62404	5.58948	2.17684	2.28185	4812	4625	260	361	3.61008	3.47666	0.228228	0.258483	7.29276	7.03228	0.318902	0.354444
100421976	gene-LOC100421976	LOC100421976	interferon stimulated exonuclease gene 20 like 2 pseudogene	pseudogene	.	12.8774	-1.09814	3.57117e-13	1.04355e-12	0.834466	0.0829479	0.776458	0.892475	0.0761195	0.0897764	71	84	4	6	0.450001	0.540867	0.025733	0.030181	0.909052	1.09402	0.035957	0.041386
107105278	gene-SEPTIN14P6	SEPTIN14P6	septin 14 pseudogene 6	pseudogene	.	12.8475	-2.61231	2.28468e-06	4.6408e-06	0.319441	0.0269589	0.323115	0.315767	0.0385617	0.0153561	25	24	2	1	0.088606	0.08632	0.005719	0.003432	0.178994	0.1746	0.007991	0.004707
105371912	XR_935004	LOC105371912	uncharacterized LOC105371912	lncRNA	.	12.8421	0.0556189	1.52915e-19	5.73265e-19	1.49041	0.192671	1.52491	1.45591	0.266841	0.118502	187	171	15	8	0.536475	0.494696	0.049107	0.020914	1.08374	1.00063	0.068617	0.028678
399844	NR_028324	LINC01002	long intergenic non-protein coding RNA 1002	lncRNA	.	12.8414	-0.47011	2.38e-17	8.24002e-17	1.16303	0.129695	1.13415	1.1919	0.112724	0.146667	119	126	6	10	0.231661	0.248059	0.013807	0.017287	0.46798	0.501752	0.019292	0.023705
26863	NR_004400	RNVU1-18	RNA, variant U1 small nuclear 18	snRNA	.	12.8171	4.24668	1.11728e-171	7.73514e-170	5.16767	1.89167	5.2457	5.08964	1.80415	1.9792	3679	3242	184	275	214.314	189.867	12.6555	15.0383	432.939	384.046	17.6834	20.6212
100422603	gene-ST13P15	ST13P15	ST13, Hsp70 interacting protein pseudogene 15	pseudogene	.	12.7672	0.0562232	2.40474e-18	8.63651e-18	1.48949	0.180777	1.40968	1.56929	0.094538	0.267016	165	193	5	19	1.27682	1.50059	0.044466	0.137018	2.57932	3.03527	0.062133	0.187885
693230	NR_030375,rna-MIR645	MIR645	microRNA 645	miRNA	.	12.7353	-1.56133	2.51423e-09	6.11088e-09	0.634774	0.0625442	0.724802	0.544745	0.094538	0.0305504	65	45	5	2	6.5162	4.4231	0.455594	0.064671	13.1635	8.94666	0.636602	0.088679
107986477	XR_001742993	LOC107986477	uncharacterized LOC107986477	lncRNA	.	12.6966	3.0049	3.89103e-19	1.43717e-18	3.96977	1.04392	3.93343	4.0061	1.50005	0.587788	1422	1478	135	47	9.23484	9.64843	1.02893	0.282578	18.6554	19.516	1.43773	0.387484
116443	NM_133445,XM_011518211	GRIN3A	glutamate ionotropic receptor NMDA type subunit 3A	protein_coding	NP_597702.2;XP_011516513.1	12.6957	0.120611	1.71597e-21	6.90948e-21	1.53368	0.194775	1.57439	1.49296	0.148423	0.241126	197	178	8	17	0.274587	0.240122	0.011202	0.019369	0.554697	0.4857	0.015653	0.02656
353163	gene-CAP2P1	CAP2P1	cyclase associated actin cytoskeleton regulatory protein 2 pseudogene 1	pseudogene	.	12.6662	0.515431	1.34652e-21	5.44376e-21	1.79827	0.260485	1.57925	2.01729	0.266841	0.254129	198	299	15	18	1.16982	1.77502	0.104171	0.097696	2.36316	3.59036	0.145557	0.133965
107985393	XR_001754582	LOC107985393	uncharacterized LOC107985393, transcript variant X2	lncRNA	.	12.6528	-1.78372	1.50007e-09	3.68987e-09	0.555535	0.0515246	0.49742	0.613651	0.0574628	0.0455864	41	52	3	3	0.535628	0.687951	0.039073	0.02639	1.08203	1.39153	0.054596	0.036187
100113392	NR_003694	SNORD11B	small nucleolar RNA, C/D box 11B	snoRNA	.	12.6437	-2.29255	1.54502e-07	3.38325e-07	0.39913	0.0345561	0.37988	0.41838	0.0385617	0.0305504	30	33	2	2	2.51365	2.80391	0.13864	0.096141	5.07786	5.67149	0.193722	0.131833
105374333	XR_939851	LOC105374333	uncharacterized LOC105374333	lncRNA	.	12.6215	2.28752	2.06703e-50	1.87645e-49	3.30124	0.749787	3.27733	3.32515	0.59903	0.900544	866	885	38	81	10.7317	11.0194	0.544936	0.93711	21.6793	22.289	0.761439	1.28501
105373785	XR_001739147,XR_923673	LOC105373785	uncharacterized LOC105373785, transcript variant X2	lncRNA	.	12.6094	0.696328	1.38111e-29	7.22145e-29	1.94979	0.290143	1.92656	1.97302	0.250508	0.329779	279	287	14	24	1.22033	1.16282	0.174879	0.0673	2.4652	2.35205	0.244358	0.092284
100133161	NR_028326,NR_146389	LINC01001	long intergenic non-protein coding RNA 1001	lncRNA	.	12.6014	1.1709	6.67498e-32	3.75571e-31	2.32673	0.38501	2.30924	2.34423	0.266841	0.50318	394	400	15	39	0.750986	0.772441	0.031848	0.06947	1.51707	1.56242	0.044502	0.09526
100874260	NR_144562	UBE2CP5	ubiquitin conjugating enzyme E2 C pseudogene 5	transcribed_pseudogene	.	12.5957	1.76791	1.599e-46	1.31495e-45	2.83447	0.563062	2.86905	2.7999	0.477984	0.64814	628	585	29	53	4.78969	4.48332	0.257416	0.375648	9.6757	9.06846	0.359686	0.515107
105373774	XR_923645	LOC105373774	uncharacterized LOC105373774	lncRNA	.	12.5813	1.39345	2.84389e-38	1.91584e-37	2.51202	0.448315	2.5209	2.50314	0.361138	0.535492	472	458	21	42	0.605409	0.590634	0.030756	0.05065	1.22299	1.19468	0.042975	0.069454
100271248	gene-RPS2P44	RPS2P44	ribosomal protein S2 pseudogene 44	pseudogene	.	12.5544	0.580872	3.05894e-19	1.13507e-18	1.86221	0.257192	1.85628	1.86815	0.112724	0.401659	261	260	6	30	3.1847	3.19041	0.080141	0.344352	6.43345	6.45327	0.111981	0.472192
107987147	XR_001747447	LOC107987147	uncharacterized LOC107987147	lncRNA	.	12.5359	4.10043	1.67748e-160	9.98898e-159	5.02292	1.80699	4.95059	5.09524	1.7236	1.89038	2980	3255	170	253	6.04329	6.63611	0.406546	0.481151	12.2081	13.4229	0.568067	0.659777
5966	NM_001291746,NM_002908,XM_011533010,XM_017004627	REL	REL proto-oncogene, NF-kB subunit	protein_coding	NP_001278675.1;NP_002899.1;XP_011531312.1;XP_016860116.1	12.5016	7.84134	0	0	8.7325	5.12671	8.69828	8.76673	5.10325	5.15017	41268	42626	2464	3225	35.5781	37.4284	2.51511	2.60559	71.8718	75.7068	3.51435	3.5729
731424	NR_132989	MIR3945HG	MIR3945 host gene	lncRNA	.	12.4901	-0.239046	1.2106e-13	3.61572e-13	1.29902	0.146345	1.337	1.26104	0.0385617	0.254129	152	137	2	18	0.753757	0.683527	0.011584	0.082405	1.52267	1.38258	0.016187	0.112998
5580	NM_001316327,NM_001354676,NM_001354678,NM_001354679,NM_001354680,NM_006254,NM_212539,XR_002959550	PRKCD	protein kinase C delta	protein_coding	NP_001303256.1;NP_001341605.1;NP_001341607.1;NP_001341608.1;NP_001341609.1;NP_006245.2;NP_997704.1	12.4698	6.18902	0	0	7.08566	3.56317	7.08962	7.08171	3.60577	3.52057	13465	13189	825	979	46.1019	45.6361	3.3668	3.1669	93.131	92.3087	4.70442	4.34261
100270998	gene-RPL34P6	RPL34P6	ribosomal protein L34 pseudogene 6	pseudogene	.	12.4572	-1.26296	2.04253e-11	5.52406e-11	0.759577	0.0791553	0.733541	0.785614	0.112724	0.0455864	66	71	6	3	1.46929	1.59563	0.134209	0.056687	2.96813	3.2275	0.18753	0.077732
105376090	XR_001746731,XR_001746732,XR_929950	LOC105376090	uncharacterized LOC105376090, transcript variant X3	lncRNA	.	12.4557	2.02521	1.41216e-54	1.4085e-53	3.06134	0.670436	3.08929	3.03339	0.722593	0.618279	748	705	48	50	2.0641	1.91013	0.14284	0.115393	4.1697	3.86363	0.199589	0.158232
56102	NM_018924,NM_032097	PCDHGB3	protocadherin gamma subfamily B, 3	protein_coding	NP_061747.2;NP_115268.2	12.377	-1.8108	1.21652e-09	3.00681e-09	0.546326	0.0515246	0.527881	0.564771	0.0574628	0.0455864	44	47	3	3	0.095984	0.120351	0.005935	0.006636	0.193898	0.243436	0.008293	0.009099
254100	NR_038923	ZNRD2-AS1	ZNRD2 antisense RNA 1 (head to head)	lncRNA	.	12.3472	-1.82455	5.25513e-08	1.18406e-07	0.536088	0.0495145	0.401976	0.670201	0.0385617	0.0604673	32	58	2	4	0.251949	0.46318	0.018899	0.025937	0.508966	0.93688	0.026408	0.035566
106480935	gene-RN7SL49P	RN7SL49P	RNA, 7SL, cytoplasmic 49, pseudogene	pseudogene	.	12.3282	-0.977164	9.85459e-10	2.4472e-09	0.891094	0.0993081	0.850632	0.931555	0.18326	0.0153561	80	89	10	1	2.53756	2.83784	0.36302	0.021242	5.12616	5.74013	0.507248	0.029128
677834	NR_002983	SNORA55	small nucleolar RNA, H/ACA box 55	snoRNA	.	12.3247	1.71363	1.43317e-48	1.24133e-47	2.78522	0.560414	2.78327	2.78717	0.53304	0.587788	586	579	33	47	40.8195	40.5752	2.66555	3.04839	82.46	82.072	3.72457	4.1801
105377478	XR_001741880,XR_001741881,XR_001741882,XR_002959805,XR_002959806,XR_002959807	LOC105377478	uncharacterized LOC105377478, transcript variant X3	lncRNA	.	12.3148	-0.52394	9.64538e-17	3.26429e-16	1.1301	0.129695	1.13415	1.12604	0.112724	0.146667	119	116	6	10	0.255535	0.288098	0.013165	0.019711	0.516209	0.582739	0.018395	0.027029
728300	gene-KRT18P5	KRT18P5	keratin 18 pseudogene 5	pseudogene	.	12.311	0.421596	7.15122e-20	2.71142e-19	1.74185	0.253902	1.67309	1.81061	0.361138	0.146667	218	246	21	10	1.48191	1.68438	0.163177	0.057971	2.99362	3.40702	0.228006	0.079492
107987254	XM_017025513	LOC107987254	uncharacterized protein FAM215A-like, transcript variant X1	protein_coding	XP_016881002.1	12.2983	0.750462	2.702e-29	1.39875e-28	1.98822	0.312816	1.93037	2.04607	0.345843	0.279789	280	307	20	20	1.22726	1.35347	0.100265	0.08253	2.47921	2.73767	0.1401	0.113169
105372681	XR_936894	LOC105372681	uncharacterized LOC105372681	lncRNA	.	12.2912	-1.81051	2.62652e-09	6.37528e-09	0.54539	0.053335	0.586939	0.503841	0.0761195	0.0305504	50	41	4	2	1.69973	1.40503	0.126176	0.052498	3.43365	2.84196	0.176306	0.071987
57061	NR_002768	HYMAI	hydatidiform mole associated and imprinted	lncRNA	.	12.2852	1.34699	3.23892e-35	2.00695e-34	2.46701	0.455567	2.55828	2.37574	0.53304	0.378095	487	411	33	28	1.21932	1.03265	0.09688	0.063621	2.46316	2.08874	0.13537	0.08724
100873860	gene-RNU1-16P	RNU1-16P	RNA, U1 small nuclear 16, pseudogene	pseudogene	.	12.2579	-1.8392	5.47187e-09	1.30335e-08	0.53605	0.047303	0.49742	0.57468	0.0194097	0.0751963	41	48	1	5	2.44092	2.90525	0.071865	0.238062	4.93093	5.87649	0.100416	0.326442
724085	gene-LOC724085	LOC724085	immediate early response 3 interacting protein 1 pseudogene	pseudogene	.	12.2477	-1.29159	1.10113e-11	3.01306e-11	0.746468	0.0775026	0.759444	0.733491	0.094538	0.0604673	69	65	5	4	0.483054	0.457067	0.04048	0.022724	0.975823	0.924514	0.056562	0.03116
80215	NR_026812	RUNX1-IT1	RUNX1 intronic transcript 1	lncRNA	.	12.2457	2.61261	7.35302e-65	9.28783e-64	3.59695	0.920745	3.53022	3.66368	0.814347	1.02714	1051	1145	56	97	6.68365	7.31823	0.416868	0.580449	13.5017	14.8027	0.582489	0.795939
102723872	XR_002956529,XR_002956530,XR_002956531	LOC102723872	uncharacterized LOC102723872, transcript variant X1	lncRNA	.	12.2438	1.98904	1.70031e-51	1.58011e-50	3.02648	0.66539	2.96493	3.08803	0.722593	0.608187	678	736	48	49	2.63115	2.872	0.217683	0.173853	5.31522	5.80923	0.304168	0.238396
100996763	NM_001364007,NM_001364008,XM_006711700,XM_011510256,XM_024452030,XM_024452031,XM_024452032,XM_024452035	NOTCH2NLB	notch 2 N-terminal like B	protein_coding	NP_001350936.1;NP_001350937.1;XP_006711763.1;XP_011508558.1;XP_024307798.1;XP_024307799.1;XP_024307800.1;XP_024307803.1	12.2276	6.20419	0	0	7.09849	3.59267	7.05823	7.13876	3.48182	3.70352	13173	13725	751	1124	22.3411	23.38	1.62176	2.22831	45.1316	47.2909	2.26608	3.05556
102465868	NR_107033,rna-MIR8066	MIR8066	microRNA 8066	miRNA	.	12.2243	-3.12472	3.50246e-05	6.54193e-05	0.215264	0.0173829	0.264023	0.166506	0.0194097	0.0153561	20	12	1	1	2.32879	1.2954	0.143218	0.026241	4.70441	2.62023	0.200119	0.035982
107987294	XR_001754939,XR_001754940	LOC107987294	uncharacterized LOC107987294, transcript variant X1	lncRNA	.	12.1898	0.0253579	5.41766e-21	2.14477e-20	1.46645	0.194138	1.39874	1.53417	0.200368	0.187909	163	186	11	13	0.732154	0.825543	0.04708	0.046281	1.47903	1.66983	0.065785	0.063463
692211	NR_003076	SNORD98	small nucleolar RNA, C/D box 98	snoRNA	.	12.1866	-1.28093	2.66765e-10	6.80882e-10	0.74982	0.0806173	0.680296	0.819345	0.130684	0.0305504	60	75	7	2	8.54788	10.7086	1.16045	0.251031	17.2677	21.6603	1.6215	0.344226
644388	gene-RPS2P47	RPS2P47	ribosomal protein S2 pseudogene 47	pseudogene	.	12.164	1.13682	1.35965e-35	8.50917e-35	2.29585	0.394662	2.29159	2.30012	0.330385	0.458939	388	385	19	35	4.37746	4.37338	0.249464	0.362805	8.84295	8.84608	0.348576	0.497496
100130275	NR_033910	TFAP2A-AS1	TFAP2A antisense RNA 1	lncRNA	.	12.1191	-2.06337	2.32647e-08	5.34973e-08	0.463887	0.0440066	0.476749	0.451024	0.0574628	0.0305504	39	36	3	2	0.279617	0.261805	0.022702	0.01126	0.564858	0.529555	0.031721	0.015441
100289061	XR_001738226,XR_001738227,XR_001738228,XR_001738229	ADAMTSL4-AS2	ADAMTSL4 antisense RNA 2, transcript variant X3	lncRNA	.	12.104	0.478561	7.44114e-24	3.27142e-23	1.78326	0.25652	1.73097	1.83555	0.18326	0.329779	231	252	10	24	3.60211	3.68533	0.169872	0.326142	7.27667	7.45435	0.237361	0.447222
100271058	gene-RPS12P14	RPS12P14	ribosomal protein S12 pseudogene 14	pseudogene	.	12.0888	-1.64431	2.66188e-10	6.79583e-10	0.604223	0.0589651	0.643675	0.564771	0.0574628	0.0604673	56	47	3	4	1.04543	0.885469	0.06628	0.063639	2.11189	1.79105	0.092613	0.087265
4582	NM_001018016,NM_001018017,NM_001044390,NM_001044391,NM_001044392,NM_001044393,NM_001204285,NM_001204286,NM_001204287,NM_001204288,NM_001204289,NM_001204290,NM_001204291,NM_001204292,NM_001204293,NM_001204294,NM_001204295,NM_001204296,NM_001204297,NM_001371720,NM_002456	MUC1	mucin 1, cell surface associated	protein_coding	NP_001018016.1;NP_001018017.1;NP_001037855.1;NP_001037856.1;NP_001037857.1;NP_001037858.1;NP_001191214.1;NP_001191215.1;NP_001191216.1;NP_001191217.1;NP_001191218.1;NP_001191219.1;NP_001191220.1;NP_001191221.1;NP_001191222.1;NP_001191223.1;NP_001191224.1;NP_001191225.1;NP_001191226.1;NP_001358649.1;NP_002447.4	12.0809	1.55303	9.91094e-18	3.48075e-17	2.64351	0.48495	2.67402	2.613	0.217276	0.752625	536	502	12	64	1.76931	1.65038	0.066092	0.205996	3.57419	3.33824	0.09235	0.282472
2498	NR_002201	FTH1P3	ferritin heavy chain 1 pseudogene 3	transcribed_pseudogene	.	12.0611	0.5443	6.01136e-26	2.80952e-25	1.83171	0.279195	1.83614	1.82728	0.330385	0.228005	256	250	19	16	2.56309	2.51597	0.219425	0.149246	5.17773	5.08908	0.306602	0.204654
100313886	NR_031750,rna-MIR2116,rna-MIR2116-2	MIR2116	microRNA 2116	miRNA	.	12.0367	-0.926224	2.04333e-12	5.79323e-12	0.911938	0.10294	0.809896	1.01398	0.130684	0.0751963	75	100	7	5	8.76744	11.9156	0.623656	0.313308	17.7112	24.1018	0.871432	0.429624
664618	NR_073415	HSP90AB4P	heat shock protein 90 alpha family class B member 4, pseudogene	transcribed_pseudogene	.	12.0192	1.41044	4.76256e-34	2.85725e-33	2.5168	0.48146	2.63257	2.40103	0.572995	0.389925	518	420	36	29	1.57651	1.28545	0.127923	0.081979	3.18473	2.6001	0.178747	0.112413
6217	NM_001020,NM_001321111,NM_001363860	RPS16	ribosomal protein S16	protein_coding	NP_001011.1;NP_001308040.1;NP_001350789.1	12.0117	7.0497	4.04021e-198	3.60877e-196	7.93862	4.40224	7.93616	7.94108	4.61551	4.18896	24292	24008	1736	1611	362.536	360.407	30.9409	22.8023	732.363	729	43.2336	31.2676
107984636	gene-FKBP1BP1	FKBP1BP1	FKBP prolyl isomerase 1B pseudogene 1	pseudogene	.	12.0097	-0.575266	1.79417e-14	5.55263e-14	1.09985	0.122686	1.0872	1.1125	0.0574628	0.187909	112	114	3	13	1.18502	1.20727	0.028733	0.128848	2.39386	2.44195	0.040148	0.176682
3189	NM_001322434,NM_001322436,NM_001322437,NM_001322438,NM_001322439,NM_001322440,NM_001322441,NM_001322442,NM_001322443,NM_001322444,NM_001322445,NM_001322446,NM_001322447,NM_001322448,NM_001322449,NM_001322450,NM_001322451,NM_001322452,NM_001322453,NM_012207,NM_021644	HNRNPH3	heterogeneous nuclear ribonucleoprotein H3	protein_coding	NP_001309363.1;NP_001309365.1;NP_001309366.1;NP_001309367.1;NP_001309368.1;NP_001309369.1;NP_001309370.1;NP_001309371.1;NP_001309372.1;NP_001309373.1;NP_001309374.1;NP_001309375.1;NP_001309376.1;NP_001309377.1;NP_001309378.1;NP_001309379.1;NP_001309380.1;NP_001309381.1;NP_001309382.1;NP_036339.1;NP_067676.2	11.9993	5.41116	0	0	6.30926	2.913	6.29752	6.32099	3.00047	2.82554	7734	7744	517	569	31.6139	31.7975	2.42157	2.18428	63.8637	64.3172	3.38366	2.99518
6791	NR_001587	AURKAP1	aurora kinase A pseudogene 1	transcribed_pseudogene	.	11.9889	2.70318	1.32272e-60	1.50884e-59	3.67974	0.973911	3.61897	3.74052	0.825417	1.1224	1124	1213	57	110	6.98396	7.57829	0.41577	0.641428	14.1084	15.3287	0.580955	0.879556
105378560	XR_946467	LOC105378560	uncharacterized LOC105378560	lncRNA	.	11.9794	1.40863	4.88755e-34	2.92872e-33	2.51987	0.466816	2.56808	2.47167	0.345843	0.587788	491	446	20	47	0.398572	0.364202	0.018614	0.035749	0.805159	0.736676	0.026009	0.049021
5326	NM_002657,XM_005260436,XM_011528864	PLAGL2	PLAG1 like zinc finger 2	protein_coding	NP_002648.1;XP_005260493.1;XP_011527166.1	11.9615	4.79433	1.40996e-275	2.22129e-273	5.69983	2.39618	5.70819	5.69148	2.4153	2.37705	5107	4971	320	392	8.49158	8.39567	0.631767	0.613574	17.1539	16.982	0.882767	0.841362
83478	NM_001025616,NM_001042669,NM_001287805,NM_001346093,NM_031305,XM_011532300,XM_024454238,XM_024454239	ARHGAP24	Rho GTPase activating protein 24	protein_coding	NP_001020787.2;NP_001036134.1;NP_001274734.1;NP_001333022.1;NP_112595.2;XP_011530602.1;XP_024310006.1;XP_024310007.1	11.9599	1.54799	1.24669e-37	8.27595e-37	2.63943	0.509775	2.62555	2.6533	0.391248	0.628302	515	519	23	51	0.725003	0.712439	0.046947	0.096342	1.46459	1.44106	0.065599	0.132108
105374340	XR_925033,XR_925034	LOC105374340	uncharacterized LOC105374340, transcript variant X1	lncRNA	.	11.9461	-0.334485	1.06087e-17	3.72057e-17	1.23917	0.150316	1.24831	1.23002	0.112724	0.187909	137	132	6	13	0.973849	0.940573	0.048486	0.081985	1.96728	1.90251	0.067749	0.112422
105372779	XR_937664	MRAP-AS1	MRAP antisense RNA 1	lncRNA	.	11.9434	-0.29827	2.79913e-15	8.95935e-15	1.25969	0.161882	1.19236	1.32701	0.233987	0.0897764	128	148	13	6	1.2173	1.42201	0.142685	0.04837	2.45908	2.87631	0.199373	0.066327
692233	NR_003140	SNORD117	small nucleolar RNA, C/D box 117	snoRNA	.	11.9426	-0.857102	2.31461e-13	6.83453e-13	0.94888	0.102065	0.905797	0.991963	0.0574628	0.146667	87	97	3	10	10.8118	12.2198	0.417443	1.07959	21.841	24.7171	0.583293	1.48038
10148	NM_005755,XM_011527619	EBI3	Epstein-Barr virus induced 3	protein_coding	NP_005746.2;XP_011525921.1	11.9348	5.222	0	0	6.12167	2.75614	6.13037	6.11297	2.79057	2.72171	6877	6691	437	523	55.0081	53.4587	4.15696	3.95754	111.123	108.131	5.80852	5.42676
404281	NM_206923	YY2	YY2 transcription factor	protein_coding	NP_996806.2	11.92	1.17891	2.78426e-31	1.54272e-30	2.32486	0.40897	2.21566	2.43406	0.31476	0.50318	363	432	18	39	1.25748	1.50473	0.072445	0.124922	2.54026	3.04364	0.101228	0.171299
107985320	XM_017027552,XM_017027553,XM_017027554,XM_017027555	LOC107985320	uncharacterized LOC107985320, transcript variant X2	protein_coding	XP_016883041.1;XP_016883042.1;XP_016883043.1;XP_016883044.1	11.9068	-0.813237	5.64546e-12	1.56382e-11	0.971681	0.114423	0.973757	0.969605	0.18326	0.0455864	96	94	10	3	0.358776	0.350419	0.044159	0.009334	0.724768	0.708797	0.061704	0.0128
101929709	NR_125822	LOC101929709	uncharacterized LOC101929709	lncRNA	.	11.9032	4.3008	1.47596e-161	9.00333e-160	5.21434	2.0006	5.1628	5.26588	1.86978	2.13142	3468	3676	196	316	20.6957	22.0541	1.38127	1.77232	41.8076	44.609	1.93005	2.43029
105376266	XR_930332	LOC105376266	uncharacterized LOC105376266	lncRNA	.	11.8947	1.54776	2.7383e-43	2.09996e-42	2.63762	0.526023	2.66947	2.60577	0.559799	0.492246	534	499	35	38	0.893877	0.83991	0.067547	0.059634	1.80573	1.6989	0.094384	0.081773
107984999	XR_001752929	LOC107984999	uncharacterized LOC107984999	lncRNA	.	11.89	-0.23001	2.41335e-15	7.74687e-15	1.30083	0.170142	1.36539	1.23628	0.250508	0.0897764	157	133	14	6	1.80898	1.54474	0.181174	0.064612	3.65434	3.12456	0.253154	0.088599
4576	rna-TRNT	TRNT	tRNA-Thr	tRNA	.	11.88	3.54886	9.92303e-123	3.73196e-121	4.4834	1.4857	4.47293	4.49386	1.52063	1.45077	2112	2112	138	162	305.701	307.276	23.5696	21.9819	617.55	621.531	32.9337	30.1426
100874399	gene-IMPDH1P10	IMPDH1P10	inosine monophosphate dehydrogenase 1 pseudogene 10	pseudogene	.	11.8728	-3.15896	6.04639e-05	0.000110683	0.209428	0.0173829	0.151148	0.267709	0.0194097	0.0153561	11	20	1	1	0.062215	0.110876	0.005024	0.003886	0.125681	0.22427	0.007021	0.005329
5010	NM_001185056,NM_005602	CLDN11	claudin 11	protein_coding	NP_001171985.1;NP_005593.2	11.8699	-0.748759	6.27223e-14	1.8934e-13	1.00231	0.115613	0.905797	1.09883	0.112724	0.118502	87	112	6	8	0.301643	0.389226	0.023006	0.025942	0.609353	0.787291	0.032147	0.035573
102466719	NR_106773,rna-MIR6716,rna-MIR6716-2	MIR6716	microRNA 6716	miRNA	.	11.8671	-3.15904	4.05269e-05	7.53309e-05	0.210036	0.0173829	0.177005	0.243066	0.0194097	0.0153561	13	18	1	1	1.25596	1.84863	1.2e-05	4e-06	2.53718	3.73924	1.7e-05	6e-06
6660	NM_001261414,NM_001261415,NM_001330785,NM_006940,NM_152989,NM_178010,XM_011520832,XM_011520833,XM_011520834,XM_011520835,XM_011520837,XM_011520838,XM_011520842,XM_017019888,XM_017019889,XM_017019890,XM_017019891,XM_017019892,XM_017019893,XM_017019894,XM_017019895,XM_017019896,XM_017019897,XM_017019898,XM_017019899,XM_017019900,XM_017019901,XM_017019902,XM_017019903,XM_024449150,XM_024449151,XM_02…	SOX5	SRY-box transcription factor 5	protein_coding	NP_001248343.1;NP_001248344.1;NP_001317714.1;NP_008871.3;NP_694534.1;NP_821078.1;XP_011519134.1;XP_011519135.1;XP_011519136.1;XP_011519137.1;XP_011519139.1;XP_011519140.1;XP_011519144.1;XP_016875377.1;XP_016875378.1;XP_016875379.1;XP_016875380.1;XP_016875381.1;XP_016875382.1;XP_016875383.1;XP_016875384.1;XP_016875385.1;XP_016875386.1;XP_016875387.1;XP_016875388.1;XP_016875389.1;XP_016875390.1;XP_…	11.8552	5.89581	0	0	6.7892	3.35064	6.77986	6.79853	3.2652	3.43608	10844	10821	636	918	8.75942	8.73376	0.760246	0.840718	17.695	17.6659	1.06229	1.15283
57624	NM_001371273,NM_020864,XM_005246708	NYAP2	neuronal tyrosine-phosphorylated phosphoinositide-3-kinase adaptor 2	protein_coding	NP_001358202.1;NP_065915.1;XP_005246765.1	11.8515	0.666739	7.04776e-25	3.19392e-24	1.9137	0.305087	2.06801	1.7594	0.330385	0.279789	318	234	19	20	0.365748	0.277759	0.024411	0.020554	0.73885	0.561825	0.034108	0.028186
105372768	XR_001754996,XR_937647	LOC105372768	uncharacterized LOC105372768, transcript variant X1	lncRNA	.	11.8477	1.78223	5.42364e-43	4.12295e-42	2.84183	0.592026	2.86905	2.81461	0.477984	0.706067	628	592	29	59	1.90877	1.80844	0.098224	0.161525	3.85593	3.65795	0.137249	0.221491
692107	NR_003055	SNORD66	small nucleolar RNA, C/D box 66	snoRNA	.	11.8472	-3.15929	4.62786e-05	8.56403e-05	0.209207	0.0173829	0.251909	0.166506	0.0194097	0.0153561	19	12	1	1	2.30152	1.4929	0.11171	0.097186	4.64932	3.01971	0.156092	0.133267
7412	NM_001078,NM_001199834,NM_080682	VCAM1	vascular cell adhesion molecule 1	protein_coding	NP_001069.1;NP_001186763.1;NP_542413.1	11.7973	0.353126	9.94066e-19	3.61952e-18	1.68154	0.239101	1.84423	1.51886	0.148423	0.329779	258	183	8	24	0.792674	0.588807	0.029107	0.068443	1.60129	1.19099	0.040672	0.093852
728741	NM_001282524,XM_005255741,XM_005255742,XM_005255743,XM_011545929,XM_011545931,XM_017023628,XM_017023630,XM_017023631,XM_024450419	NPIPB6	nuclear pore complex interacting protein family member B6	protein_coding	NP_001269453.1;XP_005255798.1;XP_005255799.1;XP_005255800.1;XP_011544231.1;XP_011544233.1;XP_016879117.1;XP_016879119.1;XP_016879120.1;XP_024306187.1	11.786	1.02577	2.25571e-27	1.10132e-26	2.20171	0.386395	2.15189	2.25152	0.505774	0.267016	343	369	31	19	1.78064	1.92526	0.173084	0.074766	3.59709	3.89425	0.241849	0.102523
645251	gene-CBX1P1	CBX1P1	chromobox 1 pseudogene 1	pseudogene	.	11.7731	-0.215053	7.8854e-18	2.7806e-17	1.30848	0.166041	1.39323	1.22374	0.130684	0.201398	162	131	7	14	0.704224	0.569376	0.031322	0.053305	1.42261	1.15168	0.043766	0.073094
11016	NM_001130060,NM_001206682,NM_001206683,NM_001366555,NM_001366556,NM_001366558,NM_001366561,NM_001366562,NM_001366563,NM_006856,NR_073163	ATF7	activating transcription factor 7	protein_coding	NP_001123532.1;NP_001193611.1;NP_001193612.1;NP_001353484.1;NP_001353485.1;NP_001353487.1;NP_001353490.1;NP_001353491.1;NP_001353492.1;NP_006847.1	11.7529	5.27208	7.36689e-127	2.95384e-125	6.17012	2.7845	6.16753	6.1727	2.51439	3.05462	7059	6978	348	683	10.9908	10.8506	1.46228	1.70892	22.2027	21.9476	2.04324	2.34335
105372798	XM_017028523,XR_937706	LOC105372798	uncharacterized LOC105372798, transcript variant X1	protein_coding	XP_016884012.1	11.7199	-1.66766	2.72387e-09	6.60357e-09	0.59489	0.0625442	0.62501	0.564771	0.094538	0.0305504	54	47	5	2	0.094062	0.08229	0.009967	0.002304	0.190015	0.166448	0.013927	0.003159
106480521	gene-RN7SL608P	RN7SL608P	RNA, 7SL, cytoplasmic 608, pseudogene	pseudogene	.	11.6768	-0.120167	8.71434e-08	1.93902e-07	1.37192	0.1806	1.337	1.40683	0.345843	0.0153561	152	162	20	1	5.19587	5.55837	0.795184	0.027112	10.4962	11.243	1.11111	0.037177
643284	gene-RPS29P18	RPS29P18	ribosomal protein S29 pseudogene 18	pseudogene	.	11.6756	0.380734	1.1214e-19	4.22146e-19	1.70602	0.245217	1.58891	1.82313	0.148423	0.34201	200	249	8	25	6.42005	8.03463	0.289807	0.752469	12.9692	16.2517	0.404947	1.03182
107984129	XR_001749011	LOC107984129	uncharacterized LOC107984129	lncRNA	.	11.6623	-0.686309	5.33008e-14	1.61435e-13	1.03499	0.120602	0.943947	1.12604	0.094538	0.146667	92	116	5	10	0.958819	1.21458	0.04969	0.088504	1.93692	2.45674	0.069431	0.12136
431705	NM_001002036,XM_011511205,XM_011511206,XM_011511207,XM_011511208	ASTL	astacin like metalloendopeptidase	protein_coding	NP_001002036.3;XP_011509507.1;XP_011509508.1;XP_011509509.1;XP_011509510.1	11.6592	2.02987	4.49069e-36	2.85418e-35	3.04022	0.705115	2.80001	3.28044	0.79195	0.618279	594	855	54	50	1.71409	2.5199	0.178033	0.13178	3.46265	5.09702	0.248765	0.180703
107987293	XR_001754938	LOC107987293	uncharacterized LOC107987293	lncRNA	.	11.6536	-0.433335	4.76007e-17	1.62719e-16	1.17887	0.145615	1.20498	1.15275	0.130684	0.160545	130	120	7	11	0.477719	0.445512	0.027887	0.036418	0.965045	0.901142	0.038967	0.049938
200172	NM_001168247,NM_001300859,NM_001377532,NM_144990,XM_005270598,XM_005270599,XM_006710432,XM_011540945,XM_011540947,XM_011540948,XM_011540949,XM_011540951,XM_011540952,XM_011540953,XM_024453868,XM_024453869	SLFNL1	schlafen like 1	protein_coding	NP_001161719.1;NP_001287788.1;NP_001364461.1;NP_659427.3;XP_005270655.1;XP_005270656.1;XP_006710495.1;XP_011539247.1;XP_011539249.1;XP_011539250.1;XP_011539251.1;XP_011539253.1;XP_011539254.1;XP_011539255.1;XP_024309636.1;XP_024309637.1	11.6293	0.886384	3.16924e-14	9.70464e-14	2.08999	0.329414	2.05761	2.12236	0.112724	0.546104	315	329	6	43	0.721532	0.745633	0.02002	0.103621	1.45758	1.5082	0.027973	0.14209
105375768	XR_928666	LOC105375768	uncharacterized LOC105375768	lncRNA	.	11.6212	-0.0229969	3.09076e-19	1.14667e-18	1.43251	0.198587	1.45266	1.41237	0.250508	0.146667	173	163	14	10	0.719373	0.684966	0.066684	0.038478	1.45321	1.38549	0.093177	0.052763
101927858	XR_242051	RNF32-AS1	RNF32 antisense RNA 1	lncRNA	.	11.6052	0.682173	4.54142e-26	2.13047e-25	1.93023	0.3152	2.00444	1.85601	0.376272	0.254129	300	257	22	18	0.673496	0.581738	0.057444	0.036242	1.36054	1.17669	0.080266	0.049696
100420665	gene-RPEP4	RPEP4	ribulose-5-phosphate-3-epimerase pseudogene 4	pseudogene	.	11.6045	-0.316081	6.55787e-16	2.15275e-15	1.24855	0.152062	1.23607	1.26104	0.0761195	0.228005	135	137	4	16	1.53617	1.57072	0.0438	0.171151	3.10324	3.17711	0.061202	0.23469
100130283	NR_147908	LOC100130283	uncharacterized LOC100130283	lncRNA	.	11.6024	0.660078	1.1996e-22	5.05298e-22	1.91523	0.311071	1.88009	1.95036	0.420743	0.201398	267	281	25	14	2.75114	2.91875	0.301009	0.128507	5.5576	5.90379	0.4206	0.176215
105375942	XR_929381	LOC105375942	uncharacterized LOC105375942	lncRNA	.	11.5889	3.36534	2.12064e-27	1.03664e-26	4.30392	1.31804	4.25657	4.35126	0.890108	1.74596	1804	1904	63	220	2.98721	3.16873	0.121917	0.341598	6.03449	6.40943	0.170355	0.468415
145474	NR_027046	LOC145474	uncharacterized LOC145474	lncRNA	.	11.5803	0.562582	6.86116e-13	1.9858e-12	1.84067	0.267529	1.89185	1.78949	0.0761195	0.458939	270	241	4	35	1.38823	1.24411	0.019944	0.165212	2.80438	2.51648	0.027868	0.226547
5282	gene-PIGFP1	PIGFP1	phosphatidylinositol glycan anchor biosynthesis class F pseudogene 1	pseudogene	.	11.5501	-2.39094	7.70572e-07	1.61593e-06	0.370593	0.0364094	0.401976	0.339209	0.0574628	0.0153561	32	26	3	1	0.333478	0.272777	0.035011	0.008054	0.673662	0.551749	0.048921	0.011044
100420617	gene-LOC100420617	LOC100420617	FERM and PDZ domain containing 2 pseudogene	pseudogene	.	11.5476	-2.13036	4.44673e-08	1.00611e-07	0.442701	0.0420741	0.445177	0.440225	0.0385617	0.0455864	36	35	2	3	1.08069	1.05207	0.059946	0.078646	2.18311	2.12802	0.083763	0.107843
107985228	XR_001738304	LINC02803	long intergenic non-protein coding RNA 2803	lncRNA	.	11.541	2.55099	2.21846e-68	3.01952e-67	3.53492	0.934143	3.55262	3.51723	0.879526	0.988761	1069	1025	62	92	1.28096	1.23433	0.086744	0.103083	2.58769	2.49669	0.121207	0.141352
105371131	XR_001752348,XR_950914	LOC105371131	uncharacterized LOC105371131, transcript variant X1	lncRNA	.	11.5409	-1.87947	5.07296e-08	1.14379e-07	0.521136	0.054947	0.507645	0.534628	0.094538	0.0153561	42	44	5	1	0.961788	1.00541	0.104062	0.004719	1.94292	2.03365	0.145405	0.006471
26821	NR_002915	SNORA74A	small nucleolar RNA, H/ACA box 74A	snoRNA	.	11.481	1.83421	1.71254e-35	1.0701e-34	2.88068	0.636589	2.97418	2.78717	0.79195	0.481229	683	579	54	37	32.5986	27.786	3.02735	1.62451	65.8529	56.203	4.23011	2.22761
105371692	XR_001738393,XR_001738394,XR_001738395,XR_001738396,XR_001738397,XR_001738398,XR_001738399,XR_001738400,XR_001738401,XR_001738402,XR_001738403,XR_001738404,XR_001738405,XR_001738406,XR_001738407,XR_001738408,XR_001738409,XR_001738410,XR_001738411,XR_922453	LOC105371692	uncharacterized LOC105371692, transcript variant X2	lncRNA	.	11.4743	2.62237	4.33314e-65	5.50459e-64	3.59639	0.977564	3.48566	3.70712	0.982011	0.973118	1016	1183	72	90	1.18614	1.32704	0.08427	0.083696	2.39613	2.68422	0.117751	0.11477
105375470	XR_927903,XR_927904	LOC105375470	uncharacterized LOC105375470, transcript variant X1	lncRNA	.	11.4549	0.467183	2.1618e-24	9.66339e-24	1.7697	0.275004	1.69563	1.84377	0.282991	0.267016	223	254	16	19	0.462834	0.531329	0.038665	0.037008	0.934977	1.07472	0.054027	0.050747
4049	NM_000595,NM_001159740,XM_011514615,XM_011514616,XM_011514617,XM_011514618	LTA	lymphotoxin alpha	protein_coding	NP_000586.2;NP_001153212.1;XP_011512917.1;XP_011512918.1;XP_011512919.1;XP_011512920.1	11.4198	0.527677	1.26255e-16	4.25631e-16	1.81513	0.268784	1.78241	1.84786	0.112724	0.424844	243	255	6	32	1.09899	1.04956	0.024585	0.11911	2.22008	2.12296	0.034353	0.16333
642826	NR_024495	BMS1P2	BMS1 pseudogene 2	transcribed_pseudogene	.	11.393	4.03789	4.46005e-169	3.0046e-167	4.95296	1.86139	4.94119	4.96474	1.89626	1.82652	2960	2965	201	238	6.01171	6.05439	0.480365	0.454033	12.1443	12.2463	0.671214	0.622592
107985140	XR_001753461	WDR7-OT1	WDR7 overlapping transcript 1	lncRNA	.	11.3893	-0.308939	1.21367e-17	4.25124e-17	1.25158	0.164963	1.2299	1.27326	0.18326	0.146667	134	139	10	10	0.201519	0.210089	0.017163	0.012982	0.40709	0.42495	0.023982	0.017802
101929828	XR_942193,XR_942194,XR_942195	LOC101929828	uncharacterized LOC101929828, transcript variant X1	lncRNA	.	11.3886	-0.704394	7.0491e-15	2.21724e-14	1.02642	0.124593	1.03159	1.02124	0.130684	0.118502	104	101	7	8	0.829849	0.816204	0.062288	0.059823	1.67639	1.65094	0.087036	0.082032
112268035	XR_002956842	LOC112268035	uncharacterized LOC112268035	lncRNA	.	11.3383	3.57989	3.21698e-110	9.56396e-109	4.50822	1.53737	4.55226	4.46418	1.4437	1.63104	2237	2067	127	196	1.83414	1.70318	0.122228	0.150696	3.70517	3.44503	0.170789	0.206641
101928572	XR_936243	LOC101928572	uncharacterized LOC101928572	lncRNA	.	11.3311	-0.801255	6.95191e-14	2.09542e-13	0.974156	0.117447	1.02449	0.923823	0.130684	0.104211	103	88	7	7	0.600504	0.517086	0.048228	0.038528	1.21308	1.04591	0.067388	0.052831
105369482	XR_001748368,XR_001748369,XR_001748370,XR_001748371,XR_002957265,XR_947999,XR_948000	LINC02715	long intergenic non-protein coding RNA 2715, transcript variant X5	lncRNA	.	11.3255	0.183344	5.55918e-22	2.2774e-21	1.56933	0.227249	1.53994	1.59872	0.200368	0.254129	190	199	11	18	0.908869	0.816393	0.130699	0.226561	1.83602	1.65133	0.182626	0.310672
105378531	XR_001747614,XR_001747615,XR_001747616,XR_001747617,XR_001747618,XR_001747619,XR_001747620,XR_002957104,XR_002957105,XR_946391,XR_946398	LINC02641	long intergenic non-protein coding RNA 2641, transcript variant X4	lncRNA	.	11.3184	0.0326758	3.17328e-12	8.89727e-12	1.45582	0.210081	1.26046	1.65118	0.330385	0.0897764	139	210	19	6	0.101601	0.159717	0.016378	0.00353	0.205245	0.323061	0.022885	0.004841
4821	NM_002509,XM_006723566	NKX2-2	NK2 homeobox 2	protein_coding	NP_002500.1;XP_006723629.1	11.316	-0.118949	2.11496e-12	5.99123e-12	1.36103	0.174956	1.50463	1.21743	0.0574628	0.29245	183	130	3	21	0.895542	0.633099	0.013418	0.085553	1.8091	1.28058	0.018749	0.117314
100129742	gene-RPS3AP13	RPS3AP13	RPS3A pseudogene 13	pseudogene	.	11.3118	-2.16516	1.93933e-07	4.2268e-07	0.431413	0.0399385	0.37988	0.482946	0.0194097	0.0604673	30	39	1	4	0.42264	0.541846	0.016574	0.04806	0.853779	1.096	0.023159	0.065902
109623452	NR_145780	SNORD159	small nucleolar RNA, C/D box 159	snoRNA	.	11.2917	-1.7453	3.63549e-09	8.75317e-09	0.566196	0.054593	0.557712	0.57468	0.0194097	0.0897764	47	48	1	6	6.29224	6.53509	0.116498	0.710648	12.711	13.2186	0.162782	0.974474
1581	NM_000780	CYP7A1	cytochrome P450 family 7 subfamily A member 1	protein_coding	NP_000771.2	11.2912	0.702092	4.338e-22	1.78516e-21	1.94537	0.30978	1.97895	1.9118	0.18326	0.436299	293	271	10	33	0.971482	0.901632	0.035839	0.100063	1.9625	1.82374	0.050078	0.137212
107126284	gene-SEPTIN14P18	SEPTIN14P18	septin 14 pseudogene 18	pseudogene	.	11.285	-1.23448	3.38135e-10	8.58445e-10	0.768238	0.0894868	0.750861	0.785614	0.148423	0.0305504	68	71	8	2	0.250353	0.263006	0.032215	0.004589	0.505741	0.531985	0.045014	0.006293
56129	NM_018940	PCDHB7	protocadherin beta 7	protein_coding	NP_061763.1	11.2824	-1.12177	7.52685e-12	2.07349e-11	0.818657	0.0955757	0.826329	0.810986	0.130684	0.0604673	77	74	7	4	0.195108	0.190035	0.018592	0.008293	0.39414	0.384386	0.025978	0.011372
105369180	XR_949578	LOC105369180	uncharacterized LOC105369180	lncRNA	.	11.2802	3.65547	2.86116e-127	1.15416e-125	4.58114	1.59677	4.57614	4.58615	1.54762	1.64592	2276	2258	142	199	3.11995	3.11068	0.229238	0.256181	6.30265	6.292	0.320314	0.351288
91624	NM_001172309,NM_144573,XM_005271322,XM_005271323,XM_005271324,XM_005271325,XM_005271326,XM_005271327	NEXN	nexilin F-actin binding protein	protein_coding	NP_001165780.1;NP_653174.3;XP_005271379.1;XP_005271380.1;XP_005271381.1;XP_005271382.1;XP_005271383.1;XP_005271384.1	11.2704	0.170644	2.8578e-09	6.92071e-09	1.55995	0.225829	1.62693	1.49296	0.406071	0.0455864	208	178	24	3	0.252344	0.21445	0.033071	0.002367	0.509763	0.43377	0.04621	0.003246
100133220	NM_001310153	GOLGA6L3	golgin A6 family like 3	protein_coding	NP_001297082.1	11.2679	-1.56181	1.54012e-10	3.98021e-10	0.633606	0.0663295	0.62501	0.642203	0.0574628	0.0751963	54	55	3	5	0.298024	0.30212	0.01459	0.021977	0.602041	0.611101	0.020387	0.030136
100126446	gene-DEPDC1P2	DEPDC1P2	DEP domain containing 1 pseudogene 2	pseudogene	.	11.2553	0.870798	1.5222e-20	5.91038e-20	2.07422	0.34322	2.14208	2.00635	0.18326	0.50318	340	296	10	39	0.910086	0.79628	0.029683	0.095981	1.83848	1.61064	0.041476	0.131614
374650	NR_003246	GOLGA6L5P	golgin A6 family like 5, pseudogene	transcribed_pseudogene	.	11.2344	1.35248	4.38774e-36	2.79053e-35	2.46408	0.489205	2.36654	2.56161	0.519471	0.458939	414	481	32	35	0.721977	0.843143	0.063971	0.056734	1.45847	1.70543	0.089386	0.077796
652983	gene-RPL35AP2	RPL35AP2	ribosomal protein L35a pseudogene 2	pseudogene	.	11.233	-0.204748	5.2492e-18	1.86283e-17	1.31357	0.176928	1.24831	1.37883	0.165947	0.187909	137	157	9	13	3.12883	3.59826	0.22342	0.260354	6.32058	7.27825	0.312185	0.35701
106632269	gene-CCDC58P4	CCDC58P4	coiled-coil domain containing 58 pseudogene 4	pseudogene	.	11.2316	-0.807174	1.05445e-13	3.15689e-13	0.971643	0.1191	0.943947	0.999339	0.148423	0.0897764	92	98	8	6	1.28439	1.3696	0.12631	0.065991	2.59461	2.7703	0.176492	0.09049
102466906	NR_106739,rna-MIR6124	MIR6124	microRNA 6124	miRNA	.	11.2272	-2.16475	8.5948e-08	1.91327e-07	0.431961	0.0420741	0.412898	0.451024	0.0385617	0.0455864	33	36	2	3	3.57489	3.94359	0.078013	0.141362	7.22167	7.97673	0.109007	0.193841
100874511	gene-SPTLC1P1	SPTLC1P1	serine palmitoyltransferase long chain base subunit 1 pseudogene 1	pseudogene	.	11.2036	-0.0743403	1.20189e-18	4.36273e-18	1.39592	0.197266	1.44735	1.34449	0.233987	0.160545	172	151	13	11	5.42769	4.78455	0.470884	0.319481	10.9645	9.67776	0.657966	0.438087
105377148	XR_001740442,XR_001740443	LOC105377148	uncharacterized LOC105377148, transcript variant X1	lncRNA	.	11.1833	1.91704	6.58645e-28	3.27164e-27	2.95505	0.652326	2.99068	2.91942	0.420743	0.883909	692	644	25	79	1.12533	1.05243	0.046459	0.119902	2.27329	2.12876	0.064917	0.164415
100132724	NR_027642	DCAF13P3	DDB1 and CUL4 associated factor 13 pseudogene 3	transcribed_pseudogene	.	11.1814	0.726454	2.97537e-27	1.44669e-26	1.9613	0.333069	1.88009	2.0425	0.361138	0.305001	267	306	21	22	1.03951	1.19899	0.093617	0.077816	2.09994	2.42521	0.130811	0.106705
8061	NM_001300844,NM_001300855,NM_001300856,NM_001300857,NM_005438,NR_125339	FOSL1	FOS like 1, AP-1 transcription factor subunit	protein_coding	NP_001287773.1;NP_001287784.1;NP_001287785.1;NP_001287786.1;NP_005429.1	11.178	4.05903	1.8726e-159	1.09874e-157	4.97123	1.89565	4.96179	4.98067	1.9779	1.8134	3004	2999	217	235	17.0766	17.3099	1.44508	1.24063	34.4967	35.013	2.01921	1.70121
101928020	NR_110291	KANSL1L-AS1	KANSL1L antisense RNA 1	lncRNA	.	11.1656	1.77242	4.39569e-44	3.44358e-43	2.82744	0.619553	2.8571	2.79779	0.53304	0.706067	622	584	33	59	3.85263	3.63655	0.239424	0.339008	7.78274	7.35569	0.334546	0.464864
107986457	XR_001742909	LOC107986457	uncharacterized LOC107986457	lncRNA	.	11.1597	3.01179	1.1129e-53	1.0846e-52	3.9613	1.18262	3.87144	4.05116	0.972084	1.39316	1358	1528	71	152	3.69811	4.18219	0.226377	0.388278	7.47059	8.45937	0.316316	0.532425
106480315	gene-RNY3P12	RNY3P12	RNY3 pseudogene 12	pseudogene	.	11.0997	-3.23097	6.99198e-05	0.000127409	0.197444	0.0173829	0.202408	0.19248	0.0194097	0.0153561	15	14	1	1	1.5126	1.33249	0.082	0.08047	3.05562	2.69523	0.114579	0.110344
107986364	XR_001742456	LOC107986364	uncharacterized LOC107986364	lncRNA	.	11.099	2.95331	3.57955e-81	6.29346e-80	3.9075	1.17169	3.87539	3.9396	1.10521	1.23818	1362	1407	85	127	1.78667	1.85521	0.130761	0.155497	3.60927	3.75256	0.182712	0.213225
107984713	XR_001751795	LOC107984713	uncharacterized LOC107984713	lncRNA	.	11.0907	0.188863	5.8318e-20	2.2221e-19	1.57188	0.226712	1.56952	1.57424	0.148423	0.305001	196	194	8	22	1.10109	1.09349	0.052241	0.115739	2.22432	2.21181	0.072996	0.158707
105379173	XR_002956227	LOC105379173	uncharacterized LOC105379173	lncRNA	.	11.0658	2.26808	6.12293e-43	4.64924e-42	3.27036	0.812992	3.2318	3.30891	0.637223	0.988761	836	874	41	92	1.23969	1.30389	0.071159	0.127087	2.50431	2.63739	0.09943	0.174268
402176	NR_027153	RPL21P44	ribosomal protein L21 pseudogene 44	transcribed_pseudogene	.	11.0654	0.604513	6.10317e-27	2.9361e-26	1.87019	0.308203	1.84826	1.89212	0.298963	0.317443	259	266	17	23	1.37488	1.42081	0.10481	0.113305	2.77742	2.87389	0.146451	0.155369
105369568	XR_001748441,XR_948167,XR_948168	LOC105369568	uncharacterized LOC105369568, transcript variant X1	lncRNA	.	11.0447	-0.411013	4.87166e-16	1.60686e-15	1.18893	0.159435	1.16678	1.21109	0.200368	0.118502	124	129	11	8	0.488389	0.507389	0.053447	0.033335	0.986602	1.0263	0.074681	0.045711
6648	NM_000636,NM_001024465,NM_001024466,NM_001322814,NM_001322815,NM_001322816,NM_001322817,NM_001322819,NM_001322820	SOD2	superoxide dismutase 2	protein_coding	NP_000627.2;NP_001019636.1;NP_001019637.1;NP_001309743.1;NP_001309744.1;NP_001309745.1;NP_001309746.1;NP_001309748.1;NP_001309749.1	11.0178	10.328	0	0	11.2031	7.74661	11.2008	11.2054	7.70093	7.79229	234321	231533	15288	20622	332.245	328.495	36.7954	57.5545	671.171	664.45	51.4141	78.9215
105369438	NR_135093,NR_135094,NR_135096	LOC105369438	uncharacterized LOC105369438	lncRNA	.	11.0152	-1.96998	3.00246e-08	6.85688e-08	0.490183	0.047303	0.49742	0.482946	0.0194097	0.0751963	41	39	1	5	0.181541	0.171499	0.00421	0.032049	0.366732	0.346892	0.005883	0.043946
100505678	NR_040093	STARD4-AS1	STARD4 antisense RNA 1	lncRNA	.	11.0028	-0.856685	1.81148e-13	5.3711e-13	0.945451	0.111393	0.936397	0.954506	0.0761195	0.146667	91	92	4	10	0.157369	0.158457	0.007549	0.015149	0.317904	0.320513	0.010549	0.020772
114004358	NR_160550	MYOPARR	myogenin promoter associated myogenic regulatory antisense long non coding RNA	lncRNA	.	10.997	1.16861	7.26999e-31	3.97209e-30	2.31184	0.432939	2.37215	2.25152	0.330385	0.535492	416	369	19	42	1.76807	1.57882	0.09101	0.167119	3.5717	3.19349	0.127168	0.229161
100419572	gene-LOC100419572	LOC100419572	uracil DNA glycosylase pseudogene	pseudogene	.	10.9929	-2.18145	1.1665e-06	2.41759e-06	0.423058	0.0440066	0.311488	0.534628	0.0574628	0.0305504	24	44	3	2	0.205838	0.3848	0.024585	0.008276	0.415815	0.778339	0.034352	0.011349
644285	NR_130929	LOC644285	uncharacterized LOC644285	lncRNA	.	10.9846	0.0470222	8.8554e-14	2.65875e-13	1.47545	0.21781	1.45794	1.49296	0.345843	0.0897764	174	178	20	6	0.317819	0.326174	0.041757	0.010241	0.642029	0.659756	0.058348	0.014042
653598	NM_001135789	PPIAL4C	peptidylprolyl isomerase A like 4C	protein_coding	NP_001129261.2	10.9559	-2.45364	1.70776e-06	3.50018e-06	0.353708	0.0364094	0.37988	0.327536	0.0574628	0.0153561	30	25	3	1	0.364893	0.301027	0.031701	0.001302	0.737125	0.60889	0.044296	0.001786
22829	NM_001164238,NM_001206850,NM_001365584,NM_001365586,NM_001365588,NM_001365590,NM_001365591,NM_001365592,NM_001365593,NM_014893,NR_028319,NR_046355,XM_006724874,XM_011531427,XM_011531428,XM_011531429,XM_011531430,XM_017030036,XM_017030039,XM_017030040,XM_017030041,XM_024452490	NLGN4Y	neuroligin 4 Y-linked	protein_coding	NP_001157710.1;NP_001193779.1;NP_001352513.1;NP_001352515.1;NP_001352517.1;NP_001352519.1;NP_001352520.1;NP_001352521.1;NP_001352522.1;NP_055708.3;XP_006724937.1;XP_011529729.1;XP_011529730.1;XP_011529731.1;XP_011529732.1;XP_016885525.1;XP_016885528.1;XP_016885529.1;XP_016885530.1;XP_024308258.1	10.9423	5.63674	0	0	6.52234	3.2196	6.51429	6.53039	3.30331	3.1359	9004	8969	655	728	8.74592	8.76703	1.04998	0.854995	17.6677	17.7332	1.46713	1.17241
23460	NM_080284,XM_011524574,XM_017024404,XM_017024405,XM_017024406,XM_017024407,XM_017024408,XM_024450683	ABCA6	ATP binding cassette subfamily A member 6	protein_coding	NP_525023.2;XP_011522876.1;XP_016879893.1;XP_016879894.1;XP_016879895.1;XP_016879896.1;XP_016879897.1;XP_024306451.1	10.9305	1.78243	1.49895e-46	1.23522e-45	2.83407	0.638212	2.80623	2.86191	0.59903	0.677394	597	615	38	56	1.17605	0.931724	0.065341	0.077074	2.37574	1.88461	0.091301	0.105686
105371228	XR_001737719,XR_001737720,XR_002958605,XR_002958608,XR_002958611,XR_002958614,XR_002958617	LINC02804	long intergenic non-protein coding RNA 2804, transcript variant X7	lncRNA	.	10.9209	0.849895	6.88283e-26	3.21081e-25	2.05701	0.354723	2.02238	2.09164	0.250508	0.458939	305	320	14	35	0.558426	0.596183	0.019097	0.037823	1.12808	1.20591	0.026684	0.051865
105378077	XR_943166	LOC105378077	uncharacterized LOC105378077	lncRNA	.	10.9174	2.07992	2.69056e-48	2.31738e-47	3.09892	0.747907	3.09947	3.09837	0.637223	0.858591	754	742	41	76	0.692063	0.683992	0.043755	0.065266	1.39804	1.38352	0.061138	0.089495
107985909	XR_001739579	LOC107985909	uncharacterized LOC107985909	lncRNA	.	10.9073	1.32971	2.10925e-23	9.1346e-23	2.44495	0.489715	2.46952	2.42039	0.67443	0.305001	452	427	44	22	0.314171	0.298681	0.035458	0.013847	0.63466	0.604146	0.049545	0.018988
642956	gene-FABP5P9	FABP5P9	fatty acid binding protein 5 pseudogene 9	pseudogene	.	10.8988	-0.387328	2.9459e-14	9.03181e-14	1.19509	0.157061	1.04569	1.34449	0.112724	0.201398	106	151	6	14	1.49496	2.13435	0.099829	0.185407	3.02	4.31718	0.139492	0.254238
112268192	gene-LOC112268192	LOC112268192	.	pseudogene	.	10.8886	0.997954	5.9487e-23	2.5313e-22	2.16807	0.387655	2.03304	2.3031	0.250508	0.524801	308	386	14	41	1.7682	2.22477	0.093114	0.219373	3.57196	4.50007	0.130108	0.300815
102724780	XR_001741713	LOC102724780	uncharacterized LOC102724780	lncRNA	.	10.8703	-0.387879	2.84312e-16	9.48403e-16	1.20168	0.157061	1.17963	1.22374	0.112724	0.201398	126	131	6	14	0.329086	0.343486	0.017059	0.032971	0.664791	0.694774	0.023836	0.045211
577	NM_001704	ADGRB3	adhesion G protein-coupled receptor B3	protein_coding	NP_001695.2	10.8687	2.37047	1.90253e-36	1.22162e-35	3.36146	0.881582	3.35725	3.36566	1.10521	0.657957	921	913	85	54	1.44423	1.43985	0.156706	0.079419	2.9175	2.91241	0.218965	0.108903
100128372	gene-HMGN2P28	HMGN2P28	high mobility group nucleosomal binding domain 2 pseudogene 28	pseudogene	.	10.8481	-0.371365	1.0937e-16	3.69329e-16	1.21096	0.164963	1.17322	1.24871	0.18326	0.146667	125	135	10	10	1.03688	1.13062	0.092473	0.072499	2.09461	2.28692	0.129213	0.099414
107985486	XR_001754998,XR_001754999	LOC107985486	uncharacterized LOC107985486, transcript variant X1	lncRNA	.	10.8408	2.09857	3.81634e-51	3.52527e-50	3.11136	0.770017	3.20377	3.01894	0.769199	0.770835	818	697	52	66	3.80706	3.1977	0.414387	0.304451	7.69069	6.46803	0.579022	0.417478
485	gene-ATP1B1P1	ATP1B1P1	ATPase Na+/K+ transporting subunit beta 1 pseudogene 1	pseudogene	.	10.8245	1.54431	7.33158e-20	2.7777e-19	2.62645	0.531423	2.62555	2.62736	0.282991	0.779855	515	508	16	67	2.23647	2.21768	0.079321	0.273573	4.51791	4.48573	0.110835	0.375136
112267861	XR_002956938,XR_002956939,XR_002956940,XR_002956941,XR_002956942	LOC112267861	uncharacterized LOC112267861, transcript variant X5	lncRNA	.	10.7778	-0.253289	1.58376e-17	5.52246e-17	1.28138	0.178776	1.2299	1.33286	0.18326	0.174292	134	149	10	12	1.22473	1.33549	0.081931	0.112159	2.4741	2.70131	0.114482	0.153797
56113	NM_018915,NM_032009	PCDHGA2	protocadherin gamma subfamily A, 2	protein_coding	NP_061738.1;NP_114398.1	10.7706	-0.877379	4.94119e-13	1.43759e-12	0.933116	0.113595	0.973757	0.892475	0.094538	0.132653	96	84	5	9	0.195402	0.17306	0.009206	0.014952	0.394734	0.350052	0.012864	0.020502
109623468	NR_145813	SNORD151	small nucleolar RNA, C/D box 151	snoRNA	.	10.7646	-2.47492	3.15456e-06	6.34145e-06	0.347984	0.0364094	0.299768	0.3962	0.0574628	0.0153561	23	31	3	1	2.60713	3.49061	0.297894	0.021189	5.2667	7.06049	0.416247	0.029056
105370461	XR_001750718,XR_001750719,XR_001750720,XR_001750721,XR_001750722,XR_001750723,XR_001750724,XR_001750725,XR_001750726,XR_001750727,XR_001750728,XR_001750729,XR_001750730,XR_943776	LOC105370461	uncharacterized LOC105370461, transcript variant X7	lncRNA	.	10.7617	2.12798	7.8444e-46	6.35685e-45	3.14067	0.773007	3.15744	3.1239	0.637223	0.908791	789	757	41	82	0.939564	0.902973	0.094695	0.071874	1.89803	1.82645	0.132318	0.098557
26683	NM_001005224,XM_017009338	OR4F3	olfactory receptor family 4 subfamily F member 3	protein_coding	NP_001005224.1;XP_016864827.1	10.7492	-1.98414	2.20688e-08	5.08292e-08	0.485071	0.0515246	0.466301	0.503841	0.0574628	0.0455864	38	41	3	3	0.05816	0.059449	0.002879	0.003505	0.11749	0.120247	0.004023	0.004806
100128393	gene-RPL35AP36	RPL35AP36	ribosomal protein L35a pseudogene 36	pseudogene	.	10.7378	-2.19925	4.38715e-07	9.33411e-07	0.419987	0.0457378	0.466301	0.373673	0.0761195	0.0153561	38	29	4	1	0.836777	0.641459	0.083456	0.008753	1.69038	1.29749	0.116612	0.012003
112268450	XR_002959658	LOC112268450	uncharacterized LOC112268450	lncRNA	.	10.7369	-0.686114	1.74155e-11	4.72217e-11	1.01842	0.133463	1.2175	0.819345	0.148423	0.118502	132	75	8	8	0.144033	0.081859	0.009077	0.007648	0.290962	0.165578	0.012683	0.010488
105378553	NR_136149,NR_136150	AS-PTPRE	lncRNA antisense to PTPRE protein-coding gene	lncRNA	.	10.7295	-0.253533	9.72716e-17	3.29141e-16	1.27822	0.180457	1.371	1.18545	0.200368	0.160545	158	125	11	11	1.29146	1.01116	0.097285	0.07725	2.60889	2.04529	0.135935	0.105929
100862668	gene-RNY3P2	RNY3P2	RNY3 pseudogene 2	pseudogene	.	10.7219	-3.26825	0.000100786	0.000181277	0.191121	0.0173829	0.189762	0.19248	0.0194097	0.0153561	14	14	1	1	1.3437	1.30333	0.082073	0.041771	2.71443	2.63626	0.11468	0.057278
6978	id-TRGV5	TRGV5	T cell receptor gamma variable 5	V_segment	.	10.6963	-0.664836	3.58566e-11	9.58477e-11	1.04126	0.138871	0.936397	1.14612	0.217276	0.0604673	91	119	12	4	2.43474	3.22055	0.353118	0.097788	4.91846	6.51424	0.493411	0.134092
101928361	XR_244865	LOC101928361	uncharacterized LOC101928361	lncRNA	.	10.6717	1.68771	3.62761e-21	1.44354e-20	2.74864	0.585923	2.71651	2.78076	0.330385	0.841461	555	576	19	74	0.845469	0.881985	0.033658	0.104961	1.70794	1.784	0.04703	0.143927
105369483	XR_948003	LOC105369483	uncharacterized LOC105369483	lncRNA	.	10.6628	-0.794416	3.04284e-13	8.93077e-13	0.973993	0.122689	0.898044	1.04994	0.112724	0.132653	86	105	6	9	0.9667	1.17919	0.075306	0.091189	1.95284	2.38517	0.105225	0.125042
105373089	XR_938337	LOC105373089	uncharacterized LOC105373089	lncRNA	.	10.654	-0.152602	1.47181e-17	5.13836e-17	1.34131	0.192329	1.24831	1.43431	0.18326	0.201398	137	167	10	14	0.688054	0.842475	0.056649	0.063263	1.38994	1.70408	0.079156	0.086749
105372117	XR_935468	LOC105372117	uncharacterized LOC105372117	lncRNA	.	10.6535	1.55501	5.92025e-39	4.04827e-38	2.63281	0.575627	2.57539	2.69023	0.637223	0.514031	494	535	41	40	0.682575	0.743066	0.066287	0.05172	1.37888	1.50301	0.092622	0.070921
654321	NR_002921	SNORA75	small nucleolar RNA, H/ACA box 75	snoRNA	.	10.6323	-0.417683	7.37657e-15	2.31769e-14	1.17985	0.157061	1.08036	1.27933	0.112724	0.201398	111	140	6	14	7.71507	9.80764	0.441133	0.871062	15.5853	19.838	0.616394	1.19444
344988	gene-SAR1AP3	SAR1AP3	secretion associated Ras related GTPase 1A pseudogene 3	pseudogene	.	10.6019	-0.550136	8.36707e-15	2.62026e-14	1.10463	0.147545	1.01735	1.1919	0.148423	0.146667	102	126	8	10	0.337439	0.418232	0.030798	0.031208	0.681665	0.845963	0.043034	0.042794
107983998	XM_011527018,XM_011527021	LOC107983998	uncharacterized LOC107983998, transcript variant X2	protein_coding	XP_011525320.1;XP_011525323.1	10.5843	1.8288	3.42025e-35	2.11865e-34	2.86719	0.67492	2.75779	2.97659	0.814347	0.535492	574	674	56	42	3.77183	4.50633	0.400182	0.239683	7.61952	9.11499	0.559173	0.328664
286380	NM_199135	FOXD4L3	forkhead box D4 like 3	protein_coding	NP_954586.4	10.5698	-1.81079	4.31448e-09	1.03432e-08	0.541075	0.0589651	0.557712	0.524438	0.0574628	0.0604673	47	43	3	4	0.200496	0.182948	0.014384	0.012157	0.405025	0.370051	0.020099	0.01667
107984865	XR_001752089	LOC107984865	uncharacterized LOC107984865	lncRNA	.	10.5375	1.5443	4.7294e-41	3.41117e-40	2.62392	0.572253	2.63724	2.6106	0.546481	0.598024	520	501	34	48	1.16019	1.12272	0.088026	0.100805	2.34371	2.27094	0.122999	0.138229
107986000	XR_001739946	LOC107986000	uncharacterized LOC107986000	lncRNA	.	10.5339	-0.231922	1.76416e-17	6.13867e-17	1.29326	0.181593	1.32548	1.26104	0.148423	0.214763	150	137	8	15	0.614145	0.564931	0.038296	0.057561	1.24064	1.14269	0.053512	0.078931
170556	gene-UBE2V1P1	UBE2V1P1	ubiquitin conjugating enzyme E2 V1 pseudogene 1	pseudogene	.	10.5269	1.24097	4.31579e-22	1.77676e-21	2.36801	0.45749	2.32667	2.40936	0.266841	0.64814	400	423	15	53	2.04773	2.17803	0.087006	0.251637	4.13665	4.40552	0.121573	0.345056
100996437	NR_110037	LOC100996437	uncharacterized LOC100996437	lncRNA	.	10.5223	0.381817	1.22281e-22	5.14858e-22	1.70321	0.273527	1.68665	1.71976	0.217276	0.329779	221	225	12	24	2.49777	2.55017	0.159219	0.247135	5.04577	5.15825	0.222476	0.338883
100507404	NR_039991	TMLHE-AS1	TMLHE antisense RNA 1	lncRNA	.	10.5199	0.847148	4.35006e-29	2.23628e-28	2.051	0.373751	2.09199	2.01	0.345843	0.401659	325	297	20	30	1.82052	1.67588	0.131217	0.153979	3.67765	3.38981	0.183349	0.211143
100170229	NM_001145641	SRRM5	serine/arginine repetitive matrix 5	protein_coding	NP_001139113.1	10.4884	-0.758962	1.7831e-09	4.3678e-09	0.993635	0.132269	1.01017	0.977096	0.233987	0.0305504	101	95	13	2	0.39985	0.375356	0.057012	0.004769	0.807741	0.759236	0.079663	0.006539
112267940	XM_024446285	LOC112267940	uncharacterized LOC112267940	protein_coding	XP_024302053.1	10.4607	0.177622	5.50856e-21	2.17989e-20	1.5593	0.244058	1.51987	1.59872	0.233987	0.254129	186	199	13	18	0.56103	0.601036	0.042771	0.049623	1.13334	1.21572	0.059764	0.068045
50831	NM_016943	TAS2R3	taste 2 receptor member 3	protein_coding	NP_058639.1	10.4603	-1.63066	8.59281e-09	2.02503e-08	0.604223	0.0716373	0.643675	0.564771	0.112724	0.0305504	56	47	6	2	0.481765	0.402466	0.055094	0.013579	0.973218	0.814072	0.076983	0.01862
100144494	gene-KDELC1P1	KDELC1P1	KDEL motif containing 1 pseudogene 1	pseudogene	.	10.4453	-1.00148	3.0669e-12	8.60867e-12	0.870582	0.11023	0.913508	0.827656	0.130684	0.0897764	88	76	7	6	0.42086	0.365683	0.037592	0.024367	0.850185	0.739671	0.052527	0.033414
105377291	XR_001741731,XR_001741732,XR_001741733,XR_001741734,XR_001741735,XR_938907	LOC105377291	uncharacterized LOC105377291, transcript variant X3	lncRNA	.	10.4304	0.126423	9.17185e-14	2.75211e-13	1.51944	0.23982	1.38771	1.65118	0.361138	0.118502	161	210	21	8	1.81038	2.46936	0.261104	0.080038	3.65717	4.99479	0.364839	0.109752
80726	NM_001145304,NM_001145305,NM_025249,XM_005260084,XM_011528324	IQCN	IQ motif containing N	protein_coding	NP_001138776.1;NP_001138777.1;NP_079525.1;XP_005260141.1;XP_011526626.1	10.4279	1.23588	1.79501e-33	1.05943e-32	2.36051	0.483567	2.27073	2.4503	0.519471	0.447663	381	438	32	34	0.836321	0.966473	0.081393	0.068953	1.68946	1.9549	0.113731	0.094551
440695	NM_001004341,XM_024447166	ETV3L	ETS variant transcription factor 3 like	protein_coding	NP_001004341.1;XP_024302934.1	10.3998	3.08404	1.22532e-83	2.27633e-82	4.02326	1.30459	4.05607	3.99046	1.37755	1.23162	1557	1461	118	126	7.56523	7.12166	0.668631	0.572672	15.2826	14.4051	0.934277	0.785276
105371981	XR_935131	LOC105371981	uncharacterized LOC105371981	lncRNA	.	10.3997	1.72427	6.83829e-40	4.79399e-39	2.77756	0.646094	2.79375	2.76137	0.746084	0.546104	591	567	50	43	3.97653	3.84023	0.391931	0.267221	8.03304	7.76767	0.547645	0.366426
100500888	NR_037505,rna-MIR3940,rna-MIR3940-2	MIR3940	microRNA 3940	miRNA	.	10.3494	-3.30645	0.00017831	0.000313196	0.184571	0.0173829	0.151148	0.217995	0.0194097	0.0153561	11	16	1	1	0.772804	1.2725	0.000133	9.7e-05	1.56115	2.5739	0.000185	0.000133
10350	NM_080283,XM_017024011,XM_017024012,XM_017024013,XM_017024015,XM_024450529,XM_024450530,XM_024450531,XR_002957943	ABCA9	ATP binding cassette subfamily A member 9	protein_coding	NP_525022.2;XP_016879500.1;XP_016879501.1;XP_016879502.1;XP_016879504.1;XP_024306297.1;XP_024306298.1;XP_024306299.1	10.3477	0.383755	1.68927e-19	6.3199e-19	1.70322	0.272021	1.69115	1.71529	0.165947	0.378095	222	224	9	28	0.361174	0.341666	0.014785	0.038459	0.729613	0.691093	0.020659	0.052737
65986	NM_001105539,NM_001277145,NM_023929	ZBTB10	zinc finger and BTB domain containing 10	protein_coding	NP_001099009.1;NP_001264074.1;NP_076418.3	10.342	7.00484	0	0	7.87613	4.5616	7.85733	7.89492	4.63766	4.48554	22995	23249	1764	2000	22.7525	23.1112	2.04187	1.81088	45.9626	46.7472	2.8531	2.48317
105376707	XR_932062	LOC105376707	uncharacterized LOC105376707	lncRNA	.	10.333	2.98253	1.20819e-66	1.58619e-65	3.92649	1.24674	3.91818	3.9348	1.39252	1.10097	1406	1402	120	107	2.21161	2.21722	0.222611	0.157092	4.46769	4.48479	0.311054	0.215412
100420458	gene-TATDN2P3	TATDN2P3	TatD DNase domain containing 2 pseudogene 3	pseudogene	.	10.3223	-1.22526	3.43071e-10	8.70423e-10	0.76806	0.0970048	0.733541	0.802578	0.148423	0.0455864	66	73	8	3	0.50476	0.557829	0.068029	0.014404	1.01967	1.12833	0.095056	0.019751
266657	gene-TAS2R15P	TAS2R15P	taste 2 receptor member 15 pseudogene	pseudogene	.	10.2942	-0.80591	2.21715e-11	5.98175e-11	0.96781	0.130418	0.981115	0.954506	0.200368	0.0604673	97	92	11	4	0.933985	0.893475	0.12556	0.036537	1.88675	1.80724	0.175445	0.050101
10356	gene-HMGB1P3	HMGB1P3	high mobility group box 1 pseudogene 3	pseudogene	.	10.2726	0.19712	8.71819e-21	3.41691e-20	1.57054	0.250502	1.62223	1.51886	0.233987	0.267016	207	183	13	19	1.69901	1.50618	0.121574	0.14204	3.43218	3.04656	0.169875	0.194771
105377016	XR_001740630,XR_001740631	LOC105377016	uncharacterized LOC105377016, transcript variant X1	lncRNA	.	10.2599	2.22976	9.4512e-39	6.44292e-38	3.22739	0.838437	3.18955	3.26522	0.649732	1.02714	809	845	42	97	0.812735	0.852907	0.049569	0.090965	1.64182	1.72518	0.069263	0.124735
23054	NM_001242539,NM_001318240,NM_014071,XM_006723755,XM_011528721,XM_011528726,XM_011528727,XM_017027739,XM_017027740,XM_017027741,XM_017027742,XM_017027743,XM_017027744,XM_017027745,XM_017027746,XM_017027747,XM_017027748,XM_017027749,XM_017027750,XM_017027751,XR_001754214,XR_001754215	NCOA6	nuclear receptor coactivator 6	protein_coding	NP_001229468.1;NP_001305169.1;NP_054790.2;XP_006723818.1;XP_011527023.1;XP_011527028.1;XP_011527029.1;XP_016883228.1;XP_016883229.1;XP_016883230.1;XP_016883231.1;XP_016883232.1;XP_016883233.1;XP_016883234.1;XP_016883235.1;XP_016883236.1;XP_016883237.1;XP_016883238.1;XP_016883239.1;XP_016883240.1	10.2538	5.53247	0	0	6.41117	3.2028	6.4259	6.39643	3.22814	3.17745	8463	8165	618	752	11.4985	10.6494	1.00889	0.948635	23.2283	21.5407	1.40971	1.30081
100874437	gene-HIGD1AP7	HIGD1AP7	HIG1 hypoxia inducible domain family member 1A pseudogene 7	pseudogene	.	10.2374	-2.54234	4.23981e-06	8.44921e-06	0.330672	0.0345561	0.357441	0.303902	0.0385617	0.0305504	28	23	2	2	0.507333	0.415856	0.028467	0.030064	1.02487	0.841157	0.039776	0.041225
106481526	gene-RNU6-1099P	RNU6-1099P	RNA, U6 small nuclear 1099, pseudogene	pseudogene	.	10.2349	-2.87374	4.10276e-05	7.62332e-05	0.259551	0.0269589	0.276037	0.243066	0.0385617	0.0153561	21	18	2	1	1.89921	1.62313	0.201078	0.040681	3.83661	3.28312	0.280966	0.055784
100500853	NR_037400,rna-MIR3605,rna-MIR3605-2	MIR3605	microRNA 3605	miRNA	.	10.1977	-1.52752	2.95369e-10	7.51589e-10	0.642439	0.0756579	0.671227	0.613651	0.0761195	0.0751963	59	52	4	5	5.45206	4.80182	0.215317	0.257934	11.0138	9.71269	0.30086	0.35369
653404	NM_001085476	FOXD4L6	forkhead box D4 like 6	protein_coding	NP_001078945.1	10.197	-2.0472	9.08912e-08	2.02016e-07	0.463013	0.0515246	0.507645	0.41838	0.0574628	0.0455864	42	33	3	3	0.197283	0.153882	0.013717	0.013408	0.398533	0.311259	0.019167	0.018386
109136579	NR_145459	TALAM1	TALAM1 transcript, MALAT1 antisense RNA	antisense_RNA	.	10.1951	7.23848	1.04267e-70	1.49119e-69	8.05763	4.80326	7.67591	8.43934	4.73773	4.86879	20266	33952	1896	2637	23.8433	40.1579	2.63309	2.91751	48.1661	81.2278	3.67921	4.00063
107987158	XM_017018635,XM_017018636,XM_017018637,XM_017018638,XR_001748096	LOC107987158	uncharacterized LOC107987158, transcript variant X1	protein_coding	XP_016874124.1;XP_016874125.1;XP_016874126.1;XP_016874127.1	10.1584	2.72453	5.88214e-25	2.67052e-24	3.67844	1.08271	3.5698	3.78708	1.42199	0.743433	1083	1256	124	63	1.53694	1.78974	0.206965	0.083868	3.10479	3.62013	0.289192	0.115004
101927830	NR_109985	LOC101927830	uncharacterized LOC101927830	lncRNA	.	10.1495	0.743455	6.33008e-27	3.04306e-26	1.96691	0.360155	2.02595	1.90788	0.330385	0.389925	306	270	19	29	1.71671	1.52175	0.120027	0.147894	3.46795	3.07807	0.167714	0.2028
10847	NM_006662	SRCAP	Snf2 related CREBBP activator protein	protein_coding	NP_006653.2	10.1456	6.91174	0	0	7.78114	4.49718	7.78666	7.77562	4.50195	4.49241	21891	21396	1599	2010	17.8397	17.5296	1.5382	1.54076	36.0382	35.4573	2.14932	2.11276
101929008	XR_001745191,XR_001745192,XR_001745193,XR_001745194,XR_001745195,XR_001745197,XR_001745198,XR_001745199,XR_001745200,XR_242174,XR_927232,XR_927233,XR_927235	GTF2IP13	general transcription factor IIi pseudogene 13, transcript variant X2	transcribed_pseudogene	.	10.1427	0.797435	1.96466e-11	5.31632e-11	2.01079	0.365842	2.01523	2.00635	0.59903	0.132653	303	296	38	9	2.07637	2.18954	0.320516	0.070626	4.19449	4.42881	0.447857	0.096845
105379599	XR_001753074	LOC105379599	uncharacterized LOC105379599, transcript variant X1	lncRNA	.	10.1156	1.47415	8.66486e-35	5.3131e-34	2.55769	0.570989	2.62789	2.48749	0.649732	0.492246	516	452	42	38	2.97003	2.6129	0.280893	0.202884	5.99978	5.28514	0.392491	0.278204
346653	NM_001012454,NM_001128926,NM_001290254,NM_001290255,XM_011516128,XM_011516129,XM_011516130,XM_011516131,XM_011516132,XM_011516134,XM_011516135,XM_011516136,XM_017012147,XM_017012149,XM_024446751,XM_024446752	FAM71F2	family with sequence similarity 71 member F2	protein_coding	NP_001012457.3;NP_001122398.1;NP_001277183.1;NP_001277184.1;XP_011514430.1;XP_011514431.1;XP_011514432.1;XP_011514433.1;XP_011514434.1;XP_011514436.1;XP_011514437.1;XP_011514438.1;XP_016867636.1;XP_016867638.1;XP_024302519.1;XP_024302520.1	10.104	2.48901	1.16205e-21	4.71132e-21	3.45745	0.944319	3.3287	3.5862	0.59903	1.28961	901	1080	38	135	2.67004	3.8143	0.116248	0.42177	5.39379	7.71523	0.162433	0.578352
353345	NM_001329993,NM_001329994,NM_001381946,NM_181791,XM_011515374,XM_011515375,XM_011515383,XM_011515385,XM_011515386,XM_011515388,XM_011515389,XM_017012161,XM_017012163,XM_017012164,XM_017012165,XM_017012166	GPR141	G protein-coupled receptor 141	protein_coding	NP_001316922.1;NP_001316923.1;NP_001368875.1;NP_861456.1;XP_011513676.1;XP_011513677.1;XP_011513685.1;XP_011513687.1;XP_011513688.1;XP_011513690.1;XP_011513691.1;XP_016867650.1;XP_016867652.1;XP_016867653.1;XP_016867654.1;XP_016867655.1	10.0983	1.11685	6.75098e-33	3.92428e-32	2.26279	0.456495	2.24651	2.27906	0.420743	0.492246	373	378	25	38	0.611378	0.617712	0.065289	0.035359	1.23505	1.24945	0.091228	0.048486
100131561	NR_024013	FKSG29	FKSG29	lncRNA	.	10.0862	-0.0620411	8.87729e-17	3.01045e-16	1.39124	0.214186	1.24831	1.53417	0.200368	0.228005	137	186	11	16	2.14608	2.93731	0.191818	0.225841	4.33532	5.94134	0.268027	0.309684
100130531	gene-LOC100130531	LOC100130531	ribosomal protein L39 pseudogene	pseudogene	.	10.0836	-1.70641	4.02953e-09	9.67746e-09	0.575423	0.064169	0.6061	0.544745	0.0385617	0.0897764	52	45	2	6	1.17421	1.01076	0.044167	0.12723	2.37203	2.04447	0.061714	0.174464
107985354	XR_001738506	LOC107985354	uncharacterized LOC107985354	lncRNA	.	10.07	0.259355	9.51071e-22	3.86848e-21	1.61302	0.266928	1.59372	1.63232	0.266841	0.267016	201	206	15	19	1.27426	1.31908	0.106646	0.108627	2.57415	2.66811	0.149016	0.148955
221442	NR_026938	ADCY10P1	ADCY10 pseudogene 1	transcribed_pseudogene	.	10.0633	0.421528	9.13947e-19	3.33326e-18	1.72529	0.286593	1.63162	1.81897	0.18326	0.389925	209	248	10	29	0.43594	0.521351	0.024168	0.055764	0.880647	1.05454	0.03377	0.076466
407034	NR_029846,rna-MIR30E,rna-MIR30E-2	MIR30E	microRNA 30e	miRNA	.	10.0482	0.346606	1.35102e-20	5.25797e-20	1.67123	0.285756	1.57439	1.76806	0.330385	0.241126	197	236	19	17	20.2458	24.4199	2.0698	1.64936	40.8989	49.3944	2.89213	2.26168
57634	NM_015409	EP400	E1A binding protein p400	protein_coding	NP_056224.3	10.0461	6.58812	0	0	7.45772	4.19673	7.46302	7.45242	4.11109	4.28237	17472	17082	1202	1725	13.5837	13.3515	1.10298	1.26127	27.4406	27.0062	1.54119	1.72951
105375839	XR_928895,XR_928896	LOC105375839	uncharacterized LOC105375839, transcript variant X1	lncRNA	.	10.0428	-0.188933	5.23361e-14	1.5861e-13	1.30582	0.192407	1.47888	1.13276	0.130684	0.254129	178	117	7	18	2.34696	1.55621	0.101546	0.236586	4.74112	3.14777	0.141889	0.324418
100131526	gene-RPL26P6	RPL26P6	ribosomal protein L26 pseudogene 6	pseudogene	.	10.0375	-0.955497	8.3334e-12	2.29283e-11	0.889353	0.117447	0.801609	0.977096	0.130684	0.104211	74	95	7	7	1.3496	1.73408	0.135854	0.11077	2.72635	3.50754	0.189828	0.151892
102465452	NR_106813,rna-MIR6755,rna-MIR6755-2	MIR6755	microRNA 6755	miRNA	.	10.0338	-2.56533	7.11742e-06	1.39586e-05	0.32429	0.0345561	0.368705	0.279875	0.0385617	0.0305504	29	21	2	2	3.80106	2.79108	0.065277	0.038562	7.67856	5.64554	0.091211	0.052878
100421561	gene-LOC100421561	LOC100421561	family with sequence similarity 133 member B pseudogene	pseudogene	.	10.027	3.14582	7.14483e-81	1.2485e-79	4.07795	1.37101	4.08623	4.06967	1.46509	1.27692	1592	1549	130	133	7.70067	7.53167	0.738813	0.601507	15.5562	15.2344	1.03234	0.824815
100128594	NR_146556,NR_146557	TMSB15B-AS1	TMSB15B antisense RNA 1	lncRNA	.	10.0208	-1.2824	1.83571e-09	4.49338e-09	0.735308	0.0921572	0.86661	0.604006	0.094538	0.0897764	82	51	5	6	0.70554	0.51618	0.038085	0.042197	1.42527	1.04408	0.053217	0.057862
107984529	XR_001749201	LOC107984529	uncharacterized LOC107984529	lncRNA	.	10.0155	1.86281	5.14338e-40	3.61718e-39	2.89526	0.717213	2.89265	2.89787	0.836402	0.598024	640	633	58	48	8.76494	8.72062	0.931025	0.612843	17.7062	17.6393	1.30092	0.84036
107986334	XR_002959825	LOC107986334	uncharacterized LOC107986334	lncRNA	.	10.0014	3.96965	8.72297e-142	4.23614e-140	4.87173	1.93	4.87312	4.87035	1.85365	2.00635	2819	2771	193	282	4.59075	4.5364	0.37071	0.430525	9.27382	9.17582	0.517992	0.590356
100288069	NR_168328	LOC100288069	uncharacterized LOC100288069	lncRNA	.	9.99435	3.8465	1.08459e-133	4.72777e-132	4.75078	1.84692	4.70391	4.79764	1.88043	1.8134	2496	2630	198	235	3.3501	3.54847	0.31236	0.296385	6.76758	7.17753	0.43646	0.406418
56108	NM_018920,NM_032087	PCDHGA7	protocadherin gamma subfamily A, 7	protein_coding	NP_061743.1;NP_114476.1	9.98732	-2.08028	2.61494e-07	5.64764e-07	0.451389	0.0495145	0.517799	0.38498	0.0385617	0.0604673	43	30	2	4	0.09581	0.079662	0.001586	0.005957	0.193546	0.161133	0.002216	0.008169
107984952	XR_001738036	LOC107984952	uncharacterized LOC107984952	lncRNA	.	9.97915	1.87895	1.80971e-46	1.4864e-45	2.90892	0.723732	2.95189	2.86595	0.722593	0.724871	671	617	48	61	2.90594	2.68349	0.243669	0.245033	5.87031	5.42792	0.340478	0.336001
118491	NM_001350933,NM_001350934,NM_001367801,XM_005269489,XM_006717604,XM_006717605,XM_006717610,XM_006717611,XM_011539212,XM_017015620,XM_017015621,XM_017015622,XM_017015623,XM_017015624,XM_017015625,XM_017015626,XM_017015627,XM_017015629,XM_017015630,XM_017015631,XM_017015632,XM_017015633,XR_001747012,XR_001747013,XR_001747014,XR_001747015,XR_001747016	CFAP70	cilia and flagella associated protein 70	protein_coding	NP_001337862.1;NP_001337863.1;NP_001354730.1;XP_005269546.1;XP_006717667.1;XP_006717668.1;XP_006717673.1;XP_006717674.1;XP_011537514.1;XP_016871109.1;XP_016871110.1;XP_016871111.1;XP_016871112.1;XP_016871113.1;XP_016871114.1;XP_016871115.1;XP_016871116.1;XP_016871118.1;XP_016871119.1;XP_016871120.1;XP_016871121.1;XP_016871122.1	9.97488	2.38593	1.61613e-57	1.7218e-56	3.36586	0.950676	3.31421	3.41751	0.952023	0.94933	891	950	69	87	1.97734	1.93777	0.143756	0.147611	3.99445	3.91955	0.200869	0.202412
105373215	XR_001738537,XR_001738538,XR_001738539,XR_001738540,XR_001738541,XR_001738542,XR_001738543,XR_001738544,XR_001738545,XR_002958490	LOC105373215	uncharacterized LOC105373215, transcript variant X6	lncRNA	.	9.97372	1.77135	1.02305e-43	7.93376e-43	2.81382	0.682008	2.75565	2.87199	0.686622	0.677394	573	620	45	56	2.84012	3.1942	0.297812	0.287524	5.73736	6.46095	0.416133	0.394268
107986401	XR_001742590	LOC107986401	uncharacterized LOC107986401	lncRNA	.	9.9698	-0.697298	2.73093e-13	8.03537e-13	1.02155	0.142224	1.07349	0.969605	0.165947	0.118502	110	94	9	8	0.369827	0.318147	0.034033	0.022185	0.747091	0.643519	0.047554	0.030421
112267870	XR_002958197	LOC112267870	uncharacterized LOC112267870, transcript variant X1	lncRNA	.	9.9671	-1.13717	5.88918e-09	1.40058e-08	0.805766	0.106905	0.834475	0.777057	0.18326	0.0305504	78	70	10	2	0.235659	0.211452	0.035335	0.005618	0.476058	0.427707	0.049373	0.007704
728734	NM_001310136,XM_017023622,XM_017023623,XM_017023624,XM_017023625,XM_017023626,XM_024450415,XM_024450416,XM_024450417,XM_024450418	NPIPB8	nuclear pore complex interacting protein family member B8	protein_coding	NP_001297065.1;XP_016879111.1;XP_016879112.1;XP_016879113.1;XP_016879114.1;XP_016879115.1;XP_024306183.1;XP_024306184.1;XP_024306185.1;XP_024306186.1	9.96285	0.722252	1.01748e-21	4.13439e-21	1.94884	0.366056	1.88402	2.01365	0.477984	0.254129	268	298	29	18	1.48811	1.59678	0.169627	0.081537	3.00614	3.22981	0.237019	0.111808
105369477	XR_001748363,XR_001748364,XR_001748365,XR_947991,XR_947992,XR_947993	LOC105369477	uncharacterized LOC105369477, transcript variant X4	lncRNA	.	9.95021	3.39586	1.19677e-84	2.2783e-83	4.31591	1.52539	4.26338	4.36845	1.39994	1.65084	1813	1928	121	200	1.99842	2.04147	0.149006	0.192579	4.03702	4.12929	0.208206	0.264073
105371084	XR_001752085,XR_933077	LOC105371084	uncharacterized LOC105371084, transcript variant X2	lncRNA	.	9.93649	-0.339985	5.23078e-12	1.45055e-11	1.22377	0.168626	1.21125	1.23628	0.0574628	0.279789	131	133	3	20	0.768393	0.768224	0.016809	0.103558	1.55224	1.5539	0.023488	0.142003
285908	NR_026873	LINC00174	long intergenic non-protein coding RNA 174	lncRNA	.	9.93276	1.61768	5.53131e-29	2.83552e-28	2.6801	0.607561	2.61849	2.74172	0.435268	0.779855	512	558	26	67	1.10366	1.21156	0.064769	0.135557	2.22951	2.45064	0.090501	0.185882
100419073	gene-LOC100419073	LOC100419073	nucleoporin 155kDa pseudogene	pseudogene	.	9.93146	0.759358	2.51043e-25	1.15336e-24	1.97585	0.375261	1.88794	2.06376	0.420743	0.329779	269	312	25	24	5.76464	6.72725	0.633108	0.480746	11.6452	13.6073	0.884641	0.659221
100873825	gene-RNU2-6P	RNU2-6P	RNA, U2 small nuclear 6, pseudogene	pseudogene	.	9.91867	-0.970481	8.64951e-12	2.3785e-11	0.881842	0.117447	0.801609	0.962075	0.130684	0.104211	74	93	7	7	3.76781	4.7695	0.369779	0.329786	7.61139	9.64733	0.516691	0.452218
100507099	NR_103839	FRY-AS1	FRY antisense RNA 1	lncRNA	.	9.90872	-0.580021	1.64005e-13	4.87363e-13	1.08518	0.147968	1.12754	1.04282	0.094538	0.201398	118	104	5	14	0.471054	0.418256	0.02222	0.051721	0.951582	0.84601	0.031048	0.070922
101929623	NR_110028,NR_110030	LINC01215	long intergenic non-protein coding RNA 1215	lncRNA	.	9.90003	0.0471449	5.55022e-18	1.96721e-17	1.46713	0.229198	1.42055	1.51371	0.165947	0.29245	167	182	9	21	0.655101	0.72136	0.03659	0.071961	1.32338	1.4591	0.051127	0.098676
100313968	gene-LOC100313968	LOC100313968	riboflavin kinase pseudogene	pseudogene	.	9.89826	0.401456	2.76629e-19	1.02705e-18	1.71208	0.286593	1.68665	1.73751	0.18326	0.389925	221	229	10	29	1.50521	1.56594	0.075937	0.184722	3.0407	3.16744	0.106107	0.2533
51561	NM_016584,XM_011538477	IL23A	interleukin 23 subunit alpha	protein_coding	NP_057668.1;XP_011536779.1	9.88654	3.51923	3.91547e-75	6.15886e-74	4.43462	1.6052	4.42113	4.4481	1.41467	1.79573	2034	2043	123	231	18.7128	18.7265	1.25245	1.90213	37.8019	37.8784	1.75004	2.60829
107986084	XM_017007618	LOC107986084	Sjoegren syndrome nuclear autoantigen 1 homolog	protein_coding	XP_016863107.1	9.88544	2.69943	4.65366e-45	3.70368e-44	3.654	1.09826	3.56858	3.73942	0.900613	1.29591	1082	1212	64	136	8.24943	9.28684	0.57442	0.972284	16.6648	18.7846	0.802637	1.33324
110806285	NR_149060	LINC02561	long intergenic non-protein coding RNA 2561	lncRNA	.	9.88022	-1.43073	5.16735e-10	1.29836e-09	0.677434	0.0829479	0.750861	0.604006	0.0761195	0.0897764	68	51	4	6	0.873635	0.654366	0.047204	0.062873	1.76484	1.32359	0.065958	0.086215
100271175	gene-RPL21P60	RPL21P60	ribosomal protein L21 pseudogene 60	pseudogene	.	9.87213	-0.749658	7.27659e-11	1.91339e-10	0.990107	0.129431	0.874533	1.10568	0.0574628	0.201398	83	113	3	14	1.44123	1.96187	0.044969	0.219443	2.91144	3.9683	0.062835	0.300911
101928344	XR_002958436,XR_002958437,XR_002958438,XR_002958439,XR_002958440,XR_002958441,XR_002958442,XR_002958443,XR_002958444,XR_002958445,XR_002958446	LOC101928344	uncharacterized LOC101928344, transcript variant X1	lncRNA	.	9.83011	2.2054	2.37235e-53	2.29415e-52	3.19986	0.874349	3.1623	3.23742	0.890108	0.858591	792	827	63	76	3.3643	3.48187	0.284584	0.276899	6.79626	7.04282	0.397651	0.379697
64375	NM_001351089,NM_001351090,NM_001351091,NM_001351092,NM_022465,XM_005269086,XM_005269089,XM_011538664,XM_011538669,XM_017019806,XM_017019807,XM_017019808,XM_017019809,XM_017019810,XM_017019811,XM_017019812,XM_017019813,XM_017019814,XM_017019815,XM_017019816,XM_024449128,XM_024449129,XM_024449130,XM_024449131	IKZF4	IKAROS family zinc finger 4	protein_coding	NP_001338018.1;NP_001338019.1;NP_001338020.1;NP_001338021.1;NP_071910.3;XP_005269143.1;XP_005269146.1;XP_011536966.1;XP_011536971.1;XP_016875295.1;XP_016875296.1;XP_016875297.1;XP_016875298.1;XP_016875299.1;XP_016875300.1;XP_016875301.1;XP_016875302.1;XP_016875303.1;XP_016875304.1;XP_016875305.1;XP_024304896.1;XP_024304897.1;XP_024304898.1;XP_024304899.1	9.82693	2.51532	6.83574e-61	7.86031e-60	3.48413	1.02199	3.51002	3.45823	0.972084	1.07189	1035	980	71	103	1.81523	1.75425	0.136955	0.168697	3.66697	3.54833	0.191367	0.231325
56103	NM_018923,NM_032096	PCDHGB2	protocadherin gamma subfamily B, 2	protein_coding	NP_061746.1;NP_115267.1	9.79468	-2.09612	1.12383e-07	2.48295e-07	0.447823	0.0515246	0.466301	0.429344	0.0574628	0.0455864	38	34	3	3	0.101917	0.120305	0.005824	0.003812	0.205883	0.243341	0.008139	0.005228
105373212	XR_949297	LINC02768	long intergenic non-protein coding RNA 2768	lncRNA	.	9.77835	-0.860025	7.04739e-10	1.75925e-09	0.937751	0.131431	0.943947	0.931555	0.217276	0.0455864	92	89	12	3	0.378144	0.369441	0.053894	0.009237	0.763894	0.747272	0.075307	0.012667
106633806	NR_132758	SNORD142	small nucleolar RNA, C/D box 142	snoRNA	.	9.77429	-1.29923	1.32314e-08	3.08727e-08	0.726902	0.0955757	0.577263	0.876541	0.130684	0.0604673	49	82	7	4	2.35966	4.01978	0.366066	0.169765	4.76678	8.13086	0.511503	0.23279
5452	NM_001207025,NM_001207026,NM_001247994,NM_002698,XM_005259010,XM_011527040,XM_011527041,XM_011527042,XM_011527043,XM_017026884,XM_017026885,XM_017026886,XM_017026887,XM_017026888,XM_017026889,XM_017026890,XM_017026891,XM_017026892,XM_017026893,XM_017026894,XM_017026895,XM_017026896,XM_024451545,XM_024451546,XM_024451547,XR_001753709,XR_001753710	POU2F2	POU class 2 homeobox 2	protein_coding	NP_001193954.1;NP_001193955.1;NP_001234923.1;NP_002689.1;XP_005259067.1;XP_011525342.1;XP_011525343.1;XP_011525344.1;XP_011525345.2;XP_016882373.1;XP_016882374.1;XP_016882375.1;XP_016882376.1;XP_016882377.1;XP_016882378.1;XP_016882379.1;XP_016882380.1;XP_016882381.1;XP_016882382.1;XP_016882383.1;XP_016882384.1;XP_016882385.1;XP_024307313.1;XP_024307314.1;XP_024307315.1	9.75261	4.46483	3.61853e-179	2.7116e-177	5.35107	2.34722	5.38741	5.31474	2.41896	2.27549	4069	3806	321	359	5.70404	5.23411	0.456435	0.388092	11.5228	10.5871	0.637777	0.532171
102724851	XR_001744059,XR_001744060,XR_001744061,XR_001744062,XR_001744063,XR_001744064,XR_001744066,XR_001744067,XR_926620,XR_926621,XR_926624,XR_926627,XR_926628	LOC102724851	uncharacterized LOC102724851, transcript variant X8	lncRNA	.	9.71102	1.05642	8.16883e-29	4.16944e-28	2.20981	0.448315	2.1681	2.25152	0.361138	0.535492	348	369	21	42	0.284194	0.314782	0.020121	0.038261	0.574106	0.636712	0.028114	0.052466
10936	NM_006794	GPR75	G protein-coupled receptor 75	protein_coding	NP_006785.1	9.68163	1.541	2.90093e-33	1.70161e-32	2.61066	0.612886	2.66719	2.55412	0.722593	0.50318	533	478	48	39	2.43	2.19116	0.253617	0.16604	4.90887	4.43209	0.354379	0.227682
152485	NM_001306215,NM_178835,XM_011531634,XM_011531635,XM_011531645,XM_017007768,XM_017007769,XM_017007770,XM_017007771,XM_017007772,XM_017007773,XM_017007774,XM_017007775,XM_017007776,XM_017007777,XR_001741145	ZNF827	zinc finger protein 827	protein_coding	NP_001293144.1;NP_849157.2;XP_011529936.1;XP_011529937.1;XP_011529947.1;XP_016863257.1;XP_016863258.1;XP_016863259.1;XP_016863260.1;XP_016863261.1;XP_016863262.1;XP_016863263.1;XP_016863264.1;XP_016863265.1;XP_016863266.1	9.67951	3.09422	2.18343e-78	3.66494e-77	4.02454	1.36746	4.04207	4.00702	1.458	1.27692	1541	1479	129	133	1.81123	1.83048	0.133136	0.08794	3.65888	3.70253	0.18603	0.120588
112268272	XR_002958600,XR_002958601,XR_002958602,XR_002958603	LOC112268272	uncharacterized LOC112268272, transcript variant X3	lncRNA	.	9.66854	1.3687	1.47519e-32	8.46691e-32	2.46658	0.543951	2.47213	2.46102	0.449647	0.638255	453	442	27	52	0.825511	0.741455	0.05378	0.082793	1.66762	1.49975	0.075146	0.113531
93994	gene-NDUFB3P2	NDUFB3P2	NADH:ubiquinone oxidoreductase subunit B3 pseudogene 2	pseudogene	.	9.65674	-1.47372	1.42282e-09	3.50373e-09	0.661249	0.0785318	0.680296	0.642203	0.0385617	0.118502	60	55	2	8	1.67838	1.5516	0.041767	0.186958	3.39051	3.13844	0.058361	0.256366
100873954	NR_046757	SNRK-AS1	SNRK antisense RNA 1	lncRNA	.	9.6451	-0.608288	9.04304e-14	2.71386e-13	1.06841	0.150316	1.094	1.04282	0.112724	0.187909	113	104	6	13	0.310256	0.286138	0.016797	0.032245	0.626752	0.578774	0.023471	0.044216
7208	rna-TRL-TAG1-1	TRL-TAG1-1	tRNA-Leu	tRNA	.	9.6449	-2.1308	3.16751e-07	6.80872e-07	0.437079	0.047303	0.455778	0.41838	0.0194097	0.0751963	37	33	1	5	4.2593	3.80189	0.103536	0.519831	8.60427	7.69013	0.144671	0.712818
440104	NR_036476,NR_036477,NR_036478,NR_036479	TMEM198B	transmembrane protein 198B (pseudogene)	transcribed_pseudogene	.	9.61211	2.3815	6.67279e-57	7.0231e-56	3.35792	0.971524	3.39217	3.32368	0.962088	0.98096	946	884	70	91	2.78282	2.59343	0.226724	0.240842	5.6216	5.24575	0.316801	0.330254
7482	NM_001291880,NM_004185,NM_024494	WNT2B	Wnt family member 2B	protein_coding	NP_001278809.1;NP_004176.2;NP_078613.1	9.61079	2.07532	5.29329e-49	4.62481e-48	3.08009	0.82969	3.06353	3.09665	0.879526	0.779855	733	741	62	67	1.54	1.68016	0.239704	0.209256	3.11098	3.39848	0.334938	0.286942
259292	NM_176887	TAS2R46	taste 2 receptor member 46	protein_coding	NP_795368.2	9.60446	-1.41725	3.95576e-07	8.44684e-07	0.680821	0.0906515	0.567521	0.794121	0.165947	0.0153561	48	72	9	1	0.485681	0.738736	0.099939	0.009664	0.98113	1.49425	0.139644	0.013252
105370852	XR_932347	LOC105370852	uncharacterized LOC105370852	lncRNA	.	9.56568	2.14637	1.17824e-48	1.02186e-47	3.14423	0.855256	3.13947	3.14899	0.769199	0.941313	778	772	52	86	1.11885	1.11578	0.088224	0.115084	2.2602	2.25691	0.123275	0.157808
692110	NR_003058	SNORD70	small nucleolar RNA, C/D box 70	snoRNA	.	9.54509	-2.35026	1.36788e-06	2.82471e-06	0.376711	0.0440066	0.34609	0.407333	0.0574628	0.0305504	27	32	3	2	2.82832	3.41947	0.267851	0.13753	5.71353	6.91659	0.374267	0.188588
105371374	NR_146503	ATP2C2-AS1	ATP2C2 antisense RNA 1	lncRNA	.	9.50652	0.413181	9.10118e-15	2.8457e-14	1.70599	0.311588	1.51987	1.89212	0.435268	0.187909	186	266	26	13	0.591766	0.84928	0.096582	0.037816	1.19543	1.71785	0.134954	0.051855
100422416	gene-LOC100422416	LOC100422416	ADAM metallopeptidase with thrombospondin type 1 motif 7 pseudogene	pseudogene	.	9.50265	-0.293856	8.60827e-16	2.80741e-15	1.24689	0.194138	1.16678	1.32701	0.200368	0.187909	124	148	11	13	0.752623	0.907121	0.072329	0.071226	1.52038	1.83484	0.101066	0.097669
400765	NR_046105	MIR137HG	MIR137 host gene	lncRNA	.	9.49183	-0.0471039	7.30503e-18	2.57776e-17	1.4028	0.225138	1.38771	1.41789	0.18326	0.267016	161	164	10	19	0.620014	0.634489	0.041961	0.068394	1.2525	1.28339	0.058632	0.093785
101929356	XR_001739736,XR_002959429,XR_241333,XR_923474	LOC101929356	uncharacterized LOC101929356, transcript variant X3	lncRNA	.	9.45241	2.96019	5.39511e-39	3.69676e-38	3.85914	1.30166	4.18192	3.53637	1.27631	1.32701	1708	1040	105	141	1.64413	1.55662	0.163049	0.121974	3.32132	3.14859	0.227827	0.167257
112268184	XM_024451054	LOC112268184	uncharacterized LOC112268184	protein_coding	XP_024306822.1	9.45019	-0.940759	3.70312e-12	1.03582e-11	0.894939	0.124593	0.850632	0.939246	0.130684	0.118502	80	90	7	8	0.243808	0.275748	0.022471	0.021011	0.49252	0.557759	0.031399	0.028811
100653515	NM_001243540,NM_001243541	CEP295NL	CEP295 N-terminal like	protein_coding	NP_001230469.1;NP_001230470.1	9.44101	0.656986	4.87904e-09	1.16547e-08	1.89698	0.35162	1.93795	1.85601	0.59903	0.104211	282	257	38	7	1.25042	1.14347	0.195078	0.025212	2.52598	2.31291	0.272582	0.034572
23067	NM_001353345,XM_006719296,XM_024448898	SETD1B	SET domain containing 1B, histone lysine methyltransferase	protein_coding	NP_001340274.1;XP_006719359.1;XP_024304666.1	9.41224	4.44283	3.79626e-82	6.79388e-81	5.32509	2.34737	5.32806	5.32211	2.61351	2.08122	3901	3826	378	302	4.35577	4.29512	0.498212	0.317065	8.79915	8.6878	0.69615	0.434775
105377320	XR_938956	LOC105377320	uncharacterized LOC105377320	lncRNA	.	9.41158	0.931134	1.29268e-21	5.23032e-21	2.10718	0.416969	2.09877	2.11559	0.266841	0.567097	327	327	15	45	1.23523	1.24209	0.064416	0.157292	2.4953	2.5124	0.090008	0.215686
9220	NM_004740	TIAF1	TGFB1-induced anti-apoptotic factor 1	protein_coding	NP_004731.2	9.4048	-0.581636	7.59724e-10	1.89392e-09	1.08025	0.163654	1.15382	1.00668	0.266841	0.0604673	122	99	15	4	0.553771	0.454718	0.07786	0.014033	1.11868	0.919763	0.108794	0.019243
100420571	gene-RAB1AP1	RAB1AP1	RAB1A pseudogene 1	pseudogene	.	9.40177	-0.759553	5.22814e-12	1.45002e-11	0.986492	0.145072	0.988435	0.984549	0.200368	0.0897764	98	96	11	6	0.925264	0.910969	0.123148	0.049891	1.86914	1.84263	0.172074	0.068413
130749	NM_173077,XM_017003372	CPO	carboxypeptidase O	protein_coding	NP_775100.1;XP_016858861.1	9.36861	2.36021	1.05688e-50	9.66899e-50	3.33149	0.978551	3.43967	3.22331	0.991871	0.965232	981	818	73	89	0.398618	0.33413	0.034687	0.033841	0.805253	0.675848	0.048468	0.046404
6458	NR_033412	SH3GL1P1	SH3 domain containing GRB2 like 1, endophilin A2 pseudogene 1	transcribed_pseudogene	.	9.35476	0.51315	5.11068e-16	1.68459e-15	1.78715	0.318037	1.828	1.74631	0.165947	0.470127	254	231	9	36	0.970303	0.886495	0.039161	0.126731	1.96012	1.79312	0.05472	0.17378
105377725	XR_001742985,XR_001742986	LOC105377725	uncharacterized LOC105377725, transcript variant X1	lncRNA	.	9.35152	0.175939	5.05163e-19	1.85864e-18	1.54873	0.271382	1.58891	1.50855	0.31476	0.228005	200	181	18	16	0.598519	0.544767	0.061672	0.043881	1.20908	1.10191	0.086174	0.060171
107985967	XR_001739815	LOC107985967	uncharacterized LOC107985967	lncRNA	.	9.34757	-0.794955	9.75779e-12	2.67554e-11	0.9629	0.136635	1.07349	0.852306	0.112724	0.160545	110	79	6	11	0.156469	0.112238	0.009846	0.013381	0.316086	0.227024	0.013757	0.018349
643707	NM_001267536,XM_017022481,XM_017022482	GOLGA6L4	golgin A6 family like 4	protein_coding	NP_001254465.2;XP_016877970.1;XP_016877971.1	9.34313	0.547619	4.21788e-23	1.80632e-22	1.8124	0.340463	1.75262	1.87217	0.31476	0.366167	236	261	18	27	0.539948	0.59267	0.064214	0.052762	1.09076	1.1988	0.089727	0.07235
107984312	XR_001748135	LOC107984312	uncharacterized LOC107984312	lncRNA	.	9.33658	2.97336	4.93123e-65	6.24852e-64	3.90209	1.31547	3.78895	4.01523	1.24368	1.38727	1277	1488	101	151	1.97616	2.31426	0.184537	0.218944	3.99207	4.68108	0.257853	0.300226
100506124	NR_045375	LOC100506124	uncharacterized LOC100506124	lncRNA	.	9.33389	-0.048927	2.3072e-17	7.99351e-17	1.39913	0.234119	1.337	1.46126	0.266841	0.201398	152	172	15	14	0.906192	1.03347	0.104365	0.075672	1.83061	2.09042	0.14583	0.103765
102724430	gene-KRT8P50	KRT8P50	keratin 8 pseudogene 50	pseudogene	.	9.33289	-1.21569	6.10915e-08	1.37262e-07	0.765023	0.106905	0.850632	0.679414	0.18326	0.0305504	80	59	10	2	0.446876	0.330354	0.065241	0.008784	0.90274	0.668211	0.091161	0.012045
100271416	gene-RPL17P48	RPL17P48	ribosomal protein L17 pseudogene 48	pseudogene	.	9.32345	-0.343137	1.39645e-13	4.16227e-13	1.2151	0.183427	1.12089	1.30931	0.112724	0.254129	117	145	6	18	1.90089	2.36983	0.11572	0.273207	3.84001	4.79348	0.161696	0.374634
107986976	XR_001746093	LOC107986976	uncharacterized LOC107986976	lncRNA	.	9.3196	0.947094	2.39442e-24	1.06913e-23	2.11383	0.443589	2.22498	2.00268	0.53304	0.354139	366	295	33	26	0.791265	0.641961	0.0832	0.05259	1.59844	1.2985	0.116255	0.072115
105376591	XR_001748154,XR_001748155,XR_931124,XR_931126	LOC105376591	uncharacterized LOC105376591, transcript variant X4	lncRNA	.	9.29046	-1.65656	6.59372e-09	1.56349e-08	0.590537	0.0713862	0.596552	0.584522	0.0385617	0.104211	51	49	2	7	0.061112	0.054503	0.001826	0.008961	0.123454	0.110243	0.002551	0.012288
105374129	XR_001740933	LOC105374129	uncharacterized LOC105374129	lncRNA	.	9.28875	-0.121975	1.71956e-10	4.43077e-10	1.35212	0.205801	1.35976	1.34449	0.0574628	0.354139	156	151	3	26	0.337	0.3286	0.005127	0.052148	0.680778	0.664664	0.007164	0.071508
112268422	XR_002959415	LOC112268422	uncharacterized LOC112268422	lncRNA	.	9.28288	2.91988	1.18182e-43	9.15438e-43	3.8546	1.26569	3.80355	3.90566	1.03065	1.50072	1291	1372	77	171	2.13254	2.27847	0.149229	0.265059	4.30798	4.60869	0.208518	0.363461
107984876	XM_017023922	LOC107984876	uncharacterized LOC107984876	protein_coding	XP_016879411.1	9.26727	-1.05538	1.28294e-09	3.16667e-09	0.831595	0.117447	0.671227	0.991963	0.130684	0.104211	59	97	7	7	0.173582	0.289185	0.022015	0.018358	0.350655	0.584937	0.030761	0.025174
260422	gene-LOC260422	LOC260422	actin related protein 2/3 complex subunit 1A pseudogene	pseudogene	.	9.23932	-0.458174	6.66102e-15	2.09748e-14	1.14993	0.174911	1.12089	1.17897	0.148423	0.201398	117	124	8	14	0.728928	0.780313	0.058567	0.07918	1.47252	1.57835	0.081836	0.108575
28232	NM_001145044,NM_013272,NR_135775,XM_005254889,XM_005254891,XM_011521456,XR_931795,XR_931796	SLCO3A1	solute carrier organic anion transporter family member 3A1	protein_coding	NP_001138516.1;NP_037404.2;XP_005254946.1;XP_005254948.1;XP_011519758.1	9.23515	4.45109	2.54739e-144	1.25847e-142	5.3306	2.39057	5.32301	5.3382	2.53139	2.24975	3887	3870	353	351	8.52789	8.60622	0.832768	0.617453	17.2273	17.4079	1.16362	0.84668
100421378	gene-HNRNPA1P77	HNRNPA1P77	heterogeneous nuclear ribonucleoprotein A1 pseudogene 77	pseudogene	.	9.23117	-0.806805	3.56164e-11	9.52182e-11	0.954363	0.138675	0.809896	1.09883	0.130684	0.146667	75	112	7	10	0.760031	1.14162	0.083386	0.091646	1.53535	2.30916	0.116515	0.12567
100421239	gene-FANCD2P1	FANCD2P1	FANCD2 pseudogene 1	pseudogene	.	9.2212	-0.563034	1.66551e-06	3.41779e-06	1.09297	0.165058	1.094	1.09195	0.31476	0.0153561	113	111	18	1	3.86509	3.80631	0.697888	0.029344	7.80791	7.69907	0.975159	0.040238
100506749	NR_131900	AGAP1-IT1	AGAP1 intronic transcript 1	lncRNA	.	9.21835	-1.01952	1.39194e-08	3.24365e-08	0.853396	0.110404	0.921178	0.785614	0.0194097	0.201398	89	71	1	14	1.27354	1.01622	0.004542	0.182403	2.57269	2.05552	0.006347	0.250119
109623483	NR_145784	SNORA118	small nucleolar RNA, H/ACA box 118	snoRNA	.	9.21738	-2.39075	2.09405e-06	4.26179e-06	0.365335	0.0440066	0.37988	0.350789	0.0574628	0.0305504	30	27	3	2	2.1758	1.97906	0.199543	0.071328	4.39535	4.00307	0.278822	0.097808
101928788	gene-ARL4AP5	ARL4AP5	.	pseudogene	.	9.21659	0.644501	9.87992e-18	3.47107e-17	1.88406	0.351774	1.88794	1.88018	0.200368	0.50318	269	263	11	39	2.39201	2.35626	0.11078	0.320281	4.83214	4.76604	0.154793	0.439184
3748	NM_001372305,NM_004977,NR_110912	KCNC3	potassium voltage-gated channel subfamily C member 3	protein_coding	NP_001359234.1;NP_004968.2	9.20567	3.56248	6.29966e-83	1.15108e-81	4.46687	1.70427	4.49173	4.44202	1.54762	1.86093	2141	2034	142	246	3.34897	3.15442	0.241277	0.326771	6.7653	6.38048	0.337137	0.448084
100419075	gene-AK3P3	AK3P3	adenylate kinase 3 pseudogene 3	pseudogene	.	9.2008	-1.21017	2.68455e-08	6.14982e-08	0.765828	0.0968508	0.671227	0.860429	0.0194097	0.174292	59	80	1	12	0.680147	0.929983	0.011622	0.130054	1.37397	1.88109	0.01624	0.178336
100271039	gene-RPL7AP22	RPL7AP22	ribosomal protein L7a pseudogene 22	pseudogene	.	9.18911	0.402293	8.58459e-11	2.25053e-10	1.70575	0.312138	1.76972	1.64178	0.505774	0.118502	240	208	31	8	2.62903	2.28755	0.397719	0.080408	5.31093	4.62705	0.555732	0.110259
107105352	gene-SEPTIN14P10	SEPTIN14P10	septin 14 pseudogene 10	pseudogene	.	9.18227	-2.99344	0.000194851	0.000341233	0.234258	0.0269589	0.276037	0.19248	0.0385617	0.0153561	21	14	2	1	0.074516	0.051416	0.006314	0.001389	0.15053	0.104001	0.008822	0.001905
101929882	NR_135558	LOC101929882	uncharacterized LOC101929882	lncRNA	.	9.16819	-0.881686	1.58124e-10	4.08384e-10	0.916743	0.135079	0.776458	1.05703	0.165947	0.104211	71	106	9	7	1.19233	1.80666	0.170244	0.102267	2.40864	3.65436	0.237882	0.140234
55731	NM_001077498,NM_001288631,NM_001288632,NM_001288633,NM_001288634,NM_001288635,NM_001288636,NM_001288637,NM_001288638,NM_001288639,NM_001288640,NM_018182,XM_011524986,XM_011524987,XM_011524988,XM_017024835	FAM222B	family with sequence similarity 222 member B	protein_coding	NP_001070966.1;NP_001275560.1;NP_001275561.1;NP_001275562.1;NP_001275563.1;NP_001275564.1;NP_001275565.1;NP_001275566.1;NP_001275567.1;NP_001275568.1;NP_001275569.1;NP_060652.2;XP_011523288.1;XP_011523289.1;XP_011523290.1;XP_016880324.1	9.15857	4.27703	4.73594e-149	2.55409e-147	5.16002	2.25198	5.17448	5.14556	2.14184	2.36212	3497	3374	252	387	6.51186	6.34155	0.589046	0.55217	13.1547	12.8271	0.82307	0.757162
653115	gene-HNRNPA3P6	HNRNPA3P6	heterogeneous nuclear ribonucleoprotein A3 pseudogene 6	pseudogene	.	9.1582	1.75549	2.8428e-38	1.91575e-37	2.79079	0.711165	2.73186	2.84972	0.624604	0.797727	562	609	40	69	4.12498	4.49488	0.34147	0.475344	8.33293	9.09184	0.477136	0.651814
101928152	XR_001739578,XR_245037,XR_940332	LOC101928152	uncharacterized LOC101928152, transcript variant X2	lncRNA	.	9.15589	0.00610893	3.05691e-12	8.58181e-12	1.42497	0.246895	1.58891	1.26104	0.361138	0.132653	200	137	21	9	0.458468	0.472314	0.048483	0.026751	0.926158	0.955354	0.067746	0.036682
107986918	XR_001745818	LOC107986918	uncharacterized LOC107986918	lncRNA	.	9.15312	1.20505	1.13229e-27	5.59518e-27	2.31543	0.523535	2.14863	2.48224	0.53304	0.514031	342	450	33	40	0.450904	0.59782	0.051488	0.049353	0.910876	1.20922	0.071945	0.067675
693138	NR_030279,rna-MIR553	MIR553	microRNA 553	miRNA	.	9.15296	-1.81021	1.79886e-08	4.16424e-08	0.535681	0.0682934	0.567521	0.503841	0.0761195	0.0604673	48	41	4	4	6.57849	5.66792	0.447594	0.269994	13.2893	11.4646	0.625422	0.370228
389428	gene-RPL5P18	RPL5P18	ribosomal protein L5 pseudogene 18	pseudogene	.	9.15285	-0.770036	1.67263e-09	4.10222e-09	0.970118	0.136113	1.12089	0.819345	0.0574628	0.214763	117	75	3	15	1.14221	0.735892	0.03218	0.136781	2.30738	1.4885	0.044965	0.18756
105369767	XR_944957	LOC105369767	uncharacterized LOC105369767	lncRNA	.	9.14682	-0.278831	4.66104e-14	1.41687e-13	1.24934	0.20414	1.11421	1.38447	0.233987	0.174292	116	158	13	12	0.984041	1.34797	0.122554	0.091207	1.98787	2.72656	0.171245	0.125067
107984921	NR_147210,NR_147211	LINC01772	long intergenic non-protein coding RNA 1772	lncRNA	.	9.14154	1.91403	1.82949e-42	1.37198e-41	2.93109	0.778651	2.93114	2.93104	0.698712	0.858591	660	650	46	76	1.94199	1.92299	0.159511	0.211861	3.92303	3.88965	0.222884	0.290514
105375969	XR_001746615,XR_001746616,XR_929458	LOC105375969	uncharacterized LOC105375969, transcript variant X1	lncRNA	.	9.13547	-0.533755	2.83617e-14	8.70338e-14	1.10542	0.168166	1.15382	1.05703	0.148423	0.187909	122	106	8	13	0.218411	0.193446	0.018611	0.020476	0.441214	0.391284	0.026005	0.028077
100507747	NM_001365455,XM_006719995,XM_011534858,XM_011534859,XM_011534860,XM_017020909,XR_941433	C13orf46	chromosome 13 open reading frame 46	protein_coding	NP_001352384.1;XP_006720058.3;XP_011533160.2;XP_011533161.2;XP_011533162.2;XP_016876398.1	9.13373	1.43679	2.1472e-35	1.33877e-34	2.51722	0.60216	2.51838	2.51606	0.637223	0.567097	471	463	41	45	1.65412	1.59169	0.173926	0.137461	3.3415	3.21954	0.243026	0.188493
112268262	XR_002958535	LOC112268262	uncharacterized LOC112268262	lncRNA	.	9.13366	0.975641	6.68043e-29	3.41672e-28	2.13884	0.457141	2.10552	2.17216	0.477984	0.436299	329	344	29	33	3.93395	4.13445	0.39836	0.371231	7.94701	8.3628	0.556628	0.509049
4520	NM_005955,XM_011541491,XM_011541493,XM_011541494	MTF1	metal regulatory transcription factor 1	protein_coding	NP_005946.2;XP_011539793.1;XP_011539795.1;XP_011539796.1	9.12412	6.05801	0	0	6.91711	3.82188	6.90239	6.93184	3.84621	3.79756	11814	11878	988	1206	14.8915	15.2663	1.4326	1.39405	30.0825	30.8793	2.00177	1.91159
123041	NM_001378620,NM_153646,NM_153647,NM_153648,XM_005267342,XM_011536436,XM_011536437,XM_011536438,XM_011536439,XM_011536440,XM_024449478	SLC24A4	solute carrier family 24 member 4	protein_coding	NP_001365549.1;NP_705932.2;NP_705933.2;NP_705934.1;XP_005267399.1;XP_011534738.1;XP_011534739.1;XP_011534740.1;XP_011534741.1;XP_011534742.1;XP_024305246.1	9.12062	1.77871	8.51039e-34	5.06774e-33	2.81067	0.715793	2.75135	2.86998	0.572995	0.858591	571	619	36	76	0.664823	0.701268	0.039778	0.065346	1.34302	1.41846	0.055581	0.089606
101928096	XR_001743834	LOC101928096	uncharacterized LOC101928096	lncRNA	.	9.09381	3.3491	3.87533e-79	6.61584e-78	4.25975	1.57265	4.30575	4.21376	1.45087	1.69443	1870	1722	128	209	0.913016	0.845261	0.073545	0.095659	1.8444	1.70972	0.102764	0.131173
63905	NM_001003897,NM_001369742,NM_001369743,NM_001376529,NM_001376530,NM_001376531,NM_001376532,NM_001376533,NM_022077,XM_017028006,XM_017028007	MANBAL	mannosidase beta like	protein_coding	NP_001003897.1;NP_001356671.1;NP_001356672.1;NP_001363458.1;NP_001363459.1;NP_001363460.1;NP_001363461.1;NP_001363462.1;NP_071360.1;XP_016883495.1;XP_016883496.1	9.06583	3.93622	2.2167e-134	9.79068e-133	4.82564	2.00769	4.80272	4.84856	2.05986	1.95551	2680	2728	234	269	12.7981	13.5598	1.59663	1.81127	25.8536	27.4276	2.23097	2.4837
693233	NR_030378,rna-MIR648	MIR648	microRNA 648	miRNA	.	9.06026	-2.41125	2.75467e-06	5.55823e-06	0.359881	0.0440066	0.34609	0.373673	0.0574628	0.0305504	27	29	3	2	2.62763	2.86179	0.230897	0.096564	5.30811	5.78857	0.322631	0.132412
105371423	XR_001752318	LINC02193	long intergenic non-protein coding RNA 2193	lncRNA	.	9.05644	-0.748171	1.32989e-12	3.80284e-12	0.987414	0.147545	1.06659	0.908234	0.148423	0.146667	109	86	8	10	0.24668	0.19447	0.020486	0.020403	0.498322	0.393356	0.028625	0.027978
150759	NR_103734	LINC00342	long intergenic non-protein coding RNA 342	lncRNA	.	9.05386	3.30537	7.54345e-31	4.11925e-30	4.21778	1.50291	4.23134	4.20422	1.1322	1.87362	1771	1710	88	249	5.40946	5.24848	0.313881	0.713577	10.9277	10.6161	0.438586	0.978491
107986762	XM_017012908,XM_017012909	LOC107986762	uncharacterized LOC107986762, transcript variant X1	protein_coding	XP_016868397.1;XP_016868398.1	9.03543	-1.39762	1.45718e-08	3.38937e-08	0.685692	0.0955757	0.577263	0.794121	0.130684	0.0604673	49	72	7	4	0.216201	0.320663	0.035648	0.01675	0.43675	0.648609	0.049811	0.022969
100506071	NR_038356	LOC100506071	uncharacterized LOC100506071	lncRNA	.	9.01466	-0.028066	1.78515e-16	5.99183e-16	1.41071	0.235474	1.43133	1.3901	0.165947	0.305001	169	159	9	22	0.806622	0.764049	0.046579	0.098888	1.62947	1.54545	0.065085	0.135601
3750	NM_004979,XM_011543910,XM_017029508,XM_017029509,XM_017029510,XM_024452378	KCND1	potassium voltage-gated channel subfamily D member 1	protein_coding	NP_004970.3;XP_011542212.1;XP_016884997.1;XP_016884998.1;XP_016884999.1;XP_024308146.1	9.01321	1.12336	7.14419e-31	3.90442e-30	2.2555	0.502988	2.30338	2.20762	0.491946	0.514031	392	355	30	40	0.870897	0.829228	0.07765	0.086196	1.75931	1.67729	0.1085	0.118196
83637	NM_001300959,NM_031449,NM_174929,XM_005249866,XM_005249867,XM_005249868,XM_005249869,XM_005249870,XM_005249871,XM_005249872,XM_005249873,XM_011515566,XM_017012674,XR_926950	ZMIZ2	zinc finger MIZ-type containing 2	protein_coding	NP_001287888.1;NP_113637.3;NP_777589.2;XP_005249923.1;XP_005249924.1;XP_005249925.1;XP_005249926.1;XP_005249927.1;XP_005249928.1;XP_005249929.1;XP_005249930.1;XP_011513868.1;XP_016868163.1	9.00963	6.08287	0	0	6.93938	3.86004	6.8979	6.98087	3.92808	3.792	11777	12292	1050	1201	22.0843	23.043	2.32274	2.00926	44.6128	46.6094	3.24556	2.75519
729291	NR_148936	LOC729291	uncharacterized LOC729291	lncRNA	.	9.00445	0.739669	5.35881e-19	1.96949e-18	1.95179	0.400028	1.86824	2.03534	0.53304	0.267016	264	304	33	19	0.491619	0.570731	0.071856	0.032722	0.993124	1.15442	0.100404	0.044869
101929762	NR_125931	LOC101929762	uncharacterized LOC101929762	lncRNA	.	8.99873	-1.07041	1.99437e-09	4.87458e-09	0.82991	0.121864	0.759444	0.900376	0.18326	0.0604673	69	85	10	4	0.342063	0.42252	0.056039	0.016091	0.691005	0.854635	0.078303	0.022065
112268024	XR_002956699	LOC112268024	uncharacterized LOC112268024	lncRNA	.	8.99402	1.72514	2.03211e-40	1.44117e-39	2.76269	0.717541	2.77271	2.75267	0.757688	0.677394	581	563	51	56	1.20778	1.17671	0.125014	0.107764	2.43985	2.38015	0.174682	0.147772
2683	NM_001378495,NM_001378496,NM_001378497,NM_001497	B4GALT1	beta-1,4-galactosyltransferase 1	protein_coding	NP_001365424.1;NP_001365425.1;NP_001365426.1;NP_001488.2	8.99202	7.18555	0	0	8.03756	4.91223	8.0551	8.02003	4.914	4.91046	26388	25364	2152	2717	62.2353	60.1068	5.95727	6.0612	125.722	121.579	8.32408	8.31141
124923	NM_001174103	RSKR	ribosomal protein S6 kinase related	protein_coding	NP_001167574.1	8.9893	3.1491	1.91157e-65	2.44544e-64	4.06559	1.46034	3.9956	4.13559	1.59367	1.32701	1489	1626	149	141	3.76941	4.13951	0.444279	0.335597	7.61463	8.37302	0.62079	0.460186
105371480	XR_001753073	LOC105371480	uncharacterized LOC105371480	lncRNA	.	8.98754	3.5107	4.74009e-42	3.52171e-41	4.41262	1.67862	4.3758	4.44944	1.98779	1.36945	1968	2045	219	148	6.59679	6.89358	0.866666	0.46494	13.3263	13.9437	1.21099	0.637548
727896	NR_026659	CHORDC1P4	CHORDC1 pseudogene 4	transcribed_pseudogene	.	8.98482	1.19514	7.30263e-27	3.5047e-26	2.3145	0.514752	2.34389	2.28511	0.391248	0.638255	406	380	23	52	1.13518	1.06818	0.075041	0.135806	2.29318	2.16061	0.104855	0.186224
643412	gene-BTF3P16	BTF3P16	basic transcription factor 3 pseudogene 16	pseudogene	.	8.98474	-1.08748	3.02981e-10	7.70272e-10	0.820426	0.1191	0.724802	0.91605	0.148423	0.0897764	65	87	8	6	0.718718	0.960546	0.103546	0.055232	1.45189	1.94291	0.144684	0.075736
105377992	XR_001743835,XR_001743836	LOC105377992	uncharacterized LOC105377992, transcript variant X1	lncRNA	.	8.97703	0.578276	7.27472e-16	2.38104e-15	1.8314	0.34322	1.78661	1.87618	0.18326	0.50318	244	262	10	39	0.311819	0.345465	0.014722	0.04735	0.629908	0.698775	0.020571	0.064929
646723	gene-KRT18P31	KRT18P31	keratin 18 pseudogene 31	pseudogene	.	8.96315	1.4734	4.35956e-36	2.77349e-35	2.54602	0.622705	2.56319	2.52885	0.637223	0.608187	489	468	41	49	3.3284	3.20373	0.327402	0.312671	6.72375	6.48022	0.457478	0.428749
6548	NM_003047,NR_046474,XM_011542021	SLC9A1	solute carrier family 9 member A1	protein_coding	NP_003038.2;XP_011540323.1	8.96004	4.42505	7.32491e-161	4.40111e-159	5.30082	2.40366	5.32662	5.27503	2.49718	2.31014	3897	3700	343	370	7.90546	7.53685	0.877928	0.700779	15.9699	15.2449	1.22673	0.960942
51301	NM_001366737	GCNT4	glucosaminyl (N-acetyl) transferase 4	protein_coding	NP_001353666.1	8.92725	1.73531	1.69035e-31	9.42077e-31	2.77135	0.70678	2.77483	2.76787	0.546481	0.86708	582	570	34	77	1.10547	1.08918	0.074414	0.136559	2.23317	2.20309	0.103979	0.187256
107984329	XR_001748206	LOC107984329	uncharacterized LOC107984329	lncRNA	.	8.92178	-0.780622	6.75893e-11	1.78102e-10	0.966005	0.143508	0.826329	1.10568	0.112724	0.174292	77	113	6	12	0.288924	0.428879	0.022406	0.0426	0.58366	0.867498	0.031308	0.058415
100421523	gene-LOC100421523	LOC100421523	UDP-N-acetylglucosamine pyrophosphorylase 1 pseudogene	pseudogene	.	8.90256	0.291841	1.1529e-19	4.33919e-19	1.62312	0.301982	1.53994	1.7063	0.298963	0.305001	190	222	17	22	0.967331	1.13902	0.098606	0.102479	1.95412	2.30391	0.137783	0.140524
101752334	NR_103728	PVRIG2P	poliovirus receptor related immunoglobulin domain containing 2, pseudogene	transcribed_pseudogene	.	8.90096	-1.39721	3.51655e-08	7.999e-08	0.688199	0.0982486	0.724802	0.651596	0.165947	0.0305504	65	56	9	2	0.486354	0.424481	0.076457	0.011024	0.982489	0.858603	0.106834	0.015117
101927237	NR_110747	LOC101927237	uncharacterized LOC101927237	lncRNA	.	8.89909	-1.45251	1.08975e-08	2.55133e-08	0.663919	0.0856073	0.733541	0.594297	0.0385617	0.132653	66	50	2	9	0.321891	0.244154	0.011531	0.037697	0.650256	0.493852	0.016112	0.051692
6976	id-TRGV3	TRGV3	T cell receptor gamma variable 3	V_segment	.	8.89226	-1.14058	1.60254e-09	3.9343e-09	0.797755	0.106427	0.809896	0.785614	0.0385617	0.174292	75	71	2	12	2.0061	1.9013	0.041339	0.289343	4.05256	3.84578	0.057763	0.396761
152189	NM_001320308,NM_178868,XM_011533416,XM_017005779,XM_017005780	CMTM8	CKLF like MARVEL transmembrane domain containing 8	protein_coding	NP_001307237.1;NP_849199.2;XP_011531718.1;XP_016861268.1;XP_016861269.1	8.89174	-1.11318	1.61007e-10	4.15668e-10	0.808638	0.115613	0.724802	0.892475	0.112724	0.118502	65	84	6	8	0.50236	0.685247	0.045434	0.04348	1.01482	1.38606	0.063485	0.059621
389084	NM_001346120,NM_001346121,NM_001346122,NM_206895,NR_144371,NR_144372,XM_017004082,XM_017004083,XM_017004084	SNORC	secondary ossification center associated regulator of chondrocyte maturation	protein_coding	NP_001333049.1;NP_001333050.1;NP_001333051.1;NP_996778.1;XP_016859571.1;XP_016859572.1;XP_016859573.1	8.88007	1.48155	6.96463e-14	2.09894e-13	2.55127	0.609028	2.47994	2.62259	0.900613	0.317443	456	506	64	23	1.17651	1.33341	0.189763	0.058168	2.37668	2.69711	0.265156	0.079763
100133321	gene-KLF17P1	KLF17P1	Kruppel like factor 17 pseudogene 1	pseudogene	.	8.87394	-2.0313	2.68192e-07	5.78605e-07	0.46379	0.056879	0.423738	0.503841	0.0385617	0.0751963	34	41	2	5	0.212097	0.255926	0.01289	0.023841	0.42846	0.517665	0.018011	0.032692
107984617	XR_001749962	LOC107984617	uncharacterized LOC107984617	lncRNA	.	8.86332	3.67386	3.44058e-108	9.97669e-107	4.56852	1.83479	4.57249	4.56455	1.89626	1.77332	2270	2223	201	226	5.02915	4.95006	0.523965	0.470375	10.1594	10.0125	0.732136	0.645001
102724488	NM_001370182,NM_001370183,NM_001370184,NM_001370185,NM_001370186,XM_006718097,XM_011540432,XM_011540435,XM_011540436,XM_011540437,XM_011540438,XM_017017023,XM_024448275,XR_001747444,XR_001747445	LOC102724488	synaptotagmin-15	protein_coding	NP_001357111.1;NP_001357112.1;NP_001357113.1;NP_001357114.1;NP_001357115.1;XP_006718160.1;XP_011538734.1;XP_011538737.1;XP_011538738.1;XP_011538739.1;XP_011538740.1;XP_016872512.1;XP_024304043.1	8.86042	-1.45144	6.34315e-09	1.50532e-08	0.664169	0.0879823	0.577263	0.751076	0.0574628	0.118502	49	67	3	8	0.03954	0.055852	0.00217	0.005893	0.079875	0.112972	0.003032	0.00808
100271325	gene-RPL36AP15	RPL36AP15	ribosomal protein L36a pseudogene 15	pseudogene	.	8.85968	-1.041	2.71712e-10	6.93065e-10	0.840737	0.118332	0.742227	0.939246	0.0761195	0.160545	67	90	4	11	1.67609	2.27425	0.101394	0.255387	3.38589	4.60014	0.141678	0.350198
107984656	XR_001750782	LOC107984656	uncharacterized LOC107984656	lncRNA	.	8.85938	0.045434	1.93529e-11	5.23756e-11	1.4537	0.242231	1.53994	1.36747	0.094538	0.389925	190	155	5	29	0.159263	0.130931	0.004329	0.02251	0.32173	0.264835	0.006049	0.030867
109623487	NR_145794	SNORD164	small nucleolar RNA, C/D box 164	snoRNA	.	8.85738	-0.649045	2.45274e-12	6.92749e-12	1.03943	0.157061	0.966362	1.1125	0.112724	0.201398	95	114	6	14	14.8475	17.9125	1.10795	1.93881	29.9937	36.2319	1.54813	2.65859
101927547	NR_046837	ANKRD44-IT1	ANKRD44 intronic transcript 1	lncRNA	.	8.85207	0.740917	1.53246e-21	6.18173e-21	1.95268	0.393085	1.99357	1.9118	0.282991	0.50318	297	271	16	39	2.65181	2.42701	0.161557	0.327573	5.35694	4.90914	0.225743	0.449183
100270926	gene-RPL12P25	RPL12P25	ribosomal protein L12 pseudogene 25	pseudogene	.	8.84967	-1.56058	4.1282e-09	9.9049e-09	0.624167	0.0848671	0.615586	0.632748	0.094538	0.0751963	53	54	5	5	0.815529	0.826969	0.084371	0.070529	1.64746	1.67272	0.117892	0.096712
107985522	XR_001737690	LOC107985522	uncharacterized LOC107985522	lncRNA	.	8.84632	1.20301	7.2762e-30	3.83717e-29	2.31928	0.528917	2.28566	2.35289	0.449647	0.608187	386	403	27	49	1.38912	1.45729	0.113441	0.163881	2.80619	2.94767	0.158511	0.224722
285758	NR_038863	MROCKI	MARCKS cis regulating lncRNA promoter of cytokines and inflammation	lncRNA	.	8.84164	4.04649	4.94494e-104	1.34245e-102	4.92849	2.11224	4.88052	4.97647	2.27296	1.95153	2834	2990	283	268	9.84162	10.4394	1.1568	0.875407	19.8812	21.1159	1.61639	1.2004
7429	NM_007127	VIL1	villin 1	protein_coding	NP_009058.2	8.83766	-2.71115	2.73595e-05	5.15014e-05	0.289277	0.0345561	0.323115	0.25544	0.0385617	0.0305504	25	19	2	2	0.036662	0.027043	0.003082	0.002725	0.074061	0.054699	0.004307	0.003737
79940	NR_026807,NR_121612,NR_121613,NR_121614	LINC00472	long intergenic non-protein coding RNA 472	lncRNA	.	8.83202	2.47444	6.73923e-57	7.0893e-56	3.43346	1.07417	3.43298	3.43394	1.04018	1.10815	976	962	78	108	0.982006	0.973613	0.091712	0.102269	1.98376	1.96934	0.12815	0.140236
100271654	gene-RPS15AP33	RPS15AP33	ribosomal protein S15a pseudogene 33	pseudogene	.	8.83143	-2.4316	5.90702e-06	1.16533e-05	0.35416	0.0457378	0.334648	0.373673	0.0761195	0.0153561	26	29	4	1	0.624478	0.713058	0.116051	0.019827	1.26152	1.44231	0.162158	0.027187
105374140	XR_001740941,XR_001740942,XR_001740943,XR_924558	LOC105374140	uncharacterized LOC105374140, transcript variant X2	lncRNA	.	8.82831	0.115355	1.2467e-16	4.20356e-16	1.49989	0.265074	1.59851	1.40128	0.200368	0.329779	202	161	11	24	0.16975	0.131133	0.008554	0.014965	0.342915	0.265245	0.011952	0.02052
105370322	XR_931655	LOC105370322	uncharacterized LOC105370322	lncRNA	.	8.82683	-0.572342	9.79664e-14	2.9365e-13	1.08242	0.170119	1.10077	1.06408	0.165947	0.174292	114	107	9	12	0.41738	0.395825	0.035193	0.038802	0.843155	0.800639	0.049175	0.053207
406948	NR_029485,rna-MIR15A,rna-MIR15A-2	MIR15A	microRNA 15a	miRNA	.	8.82391	-3.47093	0.000714336	0.00119024	0.158738	0.0173829	0.164134	0.153341	0.0194097	0.0153561	12	11	1	1	1.1827	1.08583	2.9e-05	1e-06	2.38919	2.19632	4e-05	2e-06
100130733	NM_181506	LRRC70	leucine rich repeat containing 70	protein_coding	NP_852607.3	8.82035	0.108899	5.52231e-16	1.81758e-15	1.4966	0.262635	1.40422	1.58898	0.18326	0.34201	164	197	10	25	0.720828	0.8709	0.052007	0.102443	1.45615	1.76158	0.07267	0.140475
100130353	gene-LOC100130353	LOC100130353	major facilitator superfamily domain containing 14B pseudogene	pseudogene	.	8.81477	-0.6958	3.19519e-12	8.95495e-12	1.01522	0.159435	0.966362	1.06408	0.200368	0.118502	95	107	11	8	0.343126	0.387016	0.042754	0.027213	0.693153	0.782822	0.05974	0.037316
5325	NM_001080951,NM_001080952,NM_001080953,NM_001080954,NM_001080955,NM_001080956,NM_001289037,NM_001289038,NM_001289039,NM_001289040,NM_001289041,NM_001289042,NM_001289043,NM_001289044,NM_001289045,NM_001289046,NM_001289047,NM_001289048,NM_001289049,NM_001317156,NM_001317157,NM_001317158,NM_001317159,NM_001317160,NM_001317161,NM_001317162,NM_006718	PLAGL1	PLAG1 like zinc finger 1	protein_coding	NP_001074420.1;NP_001074421.1;NP_001074422.1;NP_001074423.1;NP_001074424.1;NP_001074425.1;NP_001275966.1;NP_001275967.1;NP_001275968.1;NP_001275969.1;NP_001275970.1;NP_001275971.1;NP_001275972.1;NP_001275973.1;NP_001275974.1;NP_001275975.1;NP_001275976.1;NP_001275977.1;NP_001275978.1;NP_001304085.1;NP_001304086.1;NP_001304087.1;NP_001304088.1;NP_001304089.1;NP_001304090.1;NP_001304091.1;NP_006709…	8.77604	4.43497	1.38974e-180	1.06536e-178	5.30812	2.43366	5.29855	5.31769	2.45504	2.41228	3820	3814	331	404	11.1348	11.1406	1.14448	1.00917	22.4936	22.5342	1.59918	1.38382
112268021	XR_002956687,XR_002956688	LOC112268021	uncharacterized LOC112268021, transcript variant X1	lncRNA	.	8.77384	2.89263	1.79625e-32	1.02949e-31	3.82176	1.28117	3.85751	3.78601	0.982011	1.58032	1344	1255	72	186	2.57387	2.46676	0.163564	0.38093	5.1995	4.98954	0.228548	0.522351
101929703	XR_002958367	LOC101929703	uncharacterized LOC101929703	transcribed_pseudogene	.	8.74871	1.89938	1.54139e-30	8.31272e-30	2.9116	0.800145	2.87301	2.95019	0.982011	0.618279	630	660	72	50	2.61122	2.75182	0.347839	0.19135	5.27495	5.56613	0.486035	0.262388
100240708	gene-GAPDHP43	GAPDHP43	glyceraldehyde 3 phosphate dehydrogenase pseudogene 43	pseudogene	.	8.74838	0.51277	1.00083e-20	3.9141e-20	1.78164	0.345843	1.78661	1.77667	0.266841	0.424844	244	238	15	32	1.79908	1.76477	0.129394	0.221959	3.63434	3.56962	0.180802	0.304361
106479437	gene-RN7SL587P	RN7SL587P	RNA, 7SL, cytoplasmic 587, pseudogene	pseudogene	.	8.73871	-2.45317	1.14843e-05	2.21901e-05	0.347208	0.0440066	0.276037	0.41838	0.0574628	0.0305504	21	33	3	2	0.669141	1.08085	0.080428	0.03265	1.35174	2.18624	0.112381	0.044771
106480951	gene-RN7SL113P	RN7SL113P	RNA, 7SL, cytoplasmic 113, pseudogene	pseudogene	.	8.73577	-1.18791	1.26818e-07	2.79139e-07	0.77565	0.115459	0.707164	0.844136	0.200368	0.0305504	63	78	11	2	1.98533	2.49182	0.377722	0.033929	4.01059	5.04024	0.527791	0.046525
100288506	gene-PNPT1P1	PNPT1P1	polyribonucleotide nucleotidyltransferase 1 pseudogene 1	pseudogene	.	8.73254	-0.751914	3.71173e-09	8.93243e-09	0.984759	0.155487	1.04569	0.923823	0.250508	0.0604673	106	88	14	4	0.569518	0.476009	0.083578	0.017948	1.15049	0.962828	0.116784	0.024612
114800	NM_001080433,NM_001348512,NM_001348513,NM_001348514,NM_001348515,NM_001348516,XM_024452642	CCDC85A	coiled-coil domain containing 85A	protein_coding	NP_001073902.1;NP_001335441.1;NP_001335442.1;NP_001335443.1;NP_001335444.1;NP_001335445.1;XP_024308410.1	8.72866	2.99852	1.13165e-60	1.29236e-59	3.92034	1.37764	3.85951	3.98117	1.24368	1.51159	1346	1451	101	173	3.40948	3.70369	0.301961	0.413621	6.88753	7.49149	0.421929	0.567176
105372976	XR_938114	LOC105372976	uncharacterized LOC105372976	lncRNA	.	8.71397	0.556698	1.72745e-17	6.01511e-17	1.81225	0.366536	1.74832	1.87618	0.491946	0.241126	235	262	30	17	0.306938	0.343641	0.045051	0.020525	0.62005	0.695086	0.062949	0.028145
100216545	NR_024586	KMT2E-AS1	KMT2E antisense RNA 1	lncRNA	.	8.6945	3.85521	1.39844e-121	5.17189e-120	4.74123	1.9872	4.7547	4.72776	2.05516	1.91924	2589	2501	233	260	6.87023	6.67179	0.727858	0.647661	13.8786	13.4951	1.01703	0.888103
105377224	XR_001756067,XR_001756068,XR_938630	LOC105377224	uncharacterized LOC105377224, transcript variant X3	lncRNA	.	8.68215	-2.23618	1.80764e-05	3.44615e-05	0.396667	0.0515246	0.537893	0.25544	0.0574628	0.0455864	45	19	3	3	0.075337	0.031135	0.004499	0.004467	0.152189	0.062977	0.006286	0.006125
319143	gene-RPL21P10	RPL21P10	ribosomal protein L21 pseudogene 10	pseudogene	.	8.67834	-1.34896	7.74986e-10	1.93076e-09	0.706685	0.0993743	0.724802	0.688569	0.094538	0.104211	65	60	5	7	1.16442	1.07499	0.088358	0.113123	2.35225	2.1744	0.123463	0.155119
26071	NM_001078172,NM_001134321	RTL8A	retrotransposon Gag like 8A	protein_coding	NP_001071640.1;NP_001127793.1	8.67388	1.71889	4.8682e-39	3.338e-38	2.75275	0.733817	2.77483	2.73068	0.780619	0.687015	582	553	53	57	6.46335	5.76388	0.543572	0.484335	13.0567	11.6587	0.759532	0.664144
105370877	XR_932423	LOC105370877	uncharacterized LOC105370877	lncRNA	.	8.67273	2.73221	1.24654e-54	1.24455e-53	3.66376	1.23351	3.52771	3.7998	1.2354	1.23162	1049	1268	100	126	1.16303	1.41347	0.129892	0.130944	2.34944	2.85905	0.181498	0.179556
389715	NR_024481	FAM205BP	family with sequence similarity 205 member B, pseudogene	transcribed_pseudogene	.	8.66965	0.642146	5.5265e-23	2.35515e-22	1.87611	0.388639	1.84826	1.90396	0.435268	0.34201	259	269	26	25	0.40267	0.420384	0.047764	0.035654	0.813438	0.850316	0.06674	0.048891
9866	NM_014818,XM_006718397,XM_006718398,XM_011520504,XM_011520507,XM_011520508,XM_011520509,XM_011520510,XM_011520511,XM_011520512,XM_011520513,XM_011520514,XM_011520515,XM_011520516,XM_011520517,XM_011520518,XM_011520519,XM_011520522,XM_011520523,XM_011520524,XM_011520525,XM_011520526,XM_011520527,XM_017018629,XM_017018630,XM_017018631,XR_930929,XR_930930,XR_930931	TRIM66	tripartite motif containing 66	protein_coding	NP_055633.1;XP_006718460.1;XP_006718461.1;XP_011518806.1;XP_011518809.1;XP_011518810.1;XP_011518811.1;XP_011518812.1;XP_011518813.1;XP_011518814.1;XP_011518815.1;XP_011518816.1;XP_011518817.1;XP_011518818.1;XP_011518819.1;XP_011518820.1;XP_011518821.1;XP_011518824.1;XP_011518825.1;XP_011518826.1;XP_011518827.1;XP_011518828.1;XP_011518829.1;XP_016874118.1;XP_016874119.1;XP_016874120.1	8.66699	4.9263	1.92217e-128	7.81682e-127	5.78934	2.84079	5.74917	5.82952	2.63254	3.04904	5257	5480	384	680	4.82369	5.03169	0.379586	0.548608	9.7444	10.1776	0.530397	0.752277
105376506	XR_001748088,XR_001748089,XR_001748090,XR_002957227,XR_002957228,XR_002957229	LOC105376506	uncharacterized LOC105376506, transcript variant X3	lncRNA	.	8.6593	0.393785	1.9286e-14	5.96128e-14	1.6849	0.332205	1.50973	1.86007	0.449647	0.214763	184	258	27	15	0.464349	0.582837	0.067166	0.029903	0.938039	1.17891	0.093851	0.041004
440917	gene-YWHAEP5	YWHAEP5	tyrosine 3-monooxygenase/tryptophan 5-monooxygenase activation protein epsilon pseudogene 5	pseudogene	.	8.6318	-2.47549	5.76695e-06	1.13871e-05	0.342649	0.0420741	0.34609	0.339209	0.0385617	0.0455864	27	26	2	3	0.143817	0.140378	0.008927	0.013587	0.290526	0.283944	0.012473	0.018631
101241892	NR_103844	NPTN-IT1	NPTN intronic transcript 1	lncRNA	.	8.62905	3.84921	7.91323e-125	3.07433e-123	4.73485	1.98599	4.71664	4.75307	1.94275	2.02922	2519	2547	210	288	9.23242	9.38728	0.905041	0.990363	18.6505	18.9878	1.26461	1.35803
107984243	XR_001747500	LOC107984243	uncharacterized LOC107984243	lncRNA	.	8.62694	-0.748615	2.4428e-12	6.9004e-12	0.986492	0.150316	0.988435	0.984549	0.112724	0.187909	98	96	6	13	0.774458	0.764012	0.054459	0.094181	1.56449	1.54538	0.076095	0.129145
574029	NR_002834	DUSP5P1	dual specificity phosphatase 5 pseudogene 1	transcribed_pseudogene	.	8.6257	2.85525	3.45839e-42	2.57615e-41	3.77921	1.3041	3.65966	3.89877	1.50005	1.10815	1159	1365	135	108	4.47774	5.30043	0.612904	0.390376	9.04554	10.7212	0.85641	0.535303
338817	NR_033890	LINC01252	long intergenic non-protein coding RNA 1252	lncRNA	.	8.62149	-1.07317	1.20756e-10	3.13615e-10	0.826699	0.118332	0.784891	0.868508	0.0761195	0.160545	72	81	4	11	0.185955	0.209915	0.01174	0.025125	0.375649	0.424598	0.016404	0.034452
9887	NM_001174061,NM_001331007,NM_001350219,NM_001350220,NM_001350221,NM_001350222,NM_001375584,NM_001375585,NM_173156,NM_201568,NM_201569,XM_005245649,XM_005245653,XM_011510205,XM_011510206,XM_011510207,XM_011510208,XM_011510209,XM_011510210,XM_017002968,XM_017002969,XM_017002970	SMG7	SMG7 nonsense mediated mRNA decay factor	protein_coding	NP_001167532.1;NP_001317936.1;NP_001337148.1;NP_001337149.1;NP_001337150.1;NP_001337151.1;NP_001362513.1;NP_001362514.1;NP_775179.1;NP_963862.1;NP_963863.2;XP_005245706.1;XP_005245710.1;XP_011508507.1;XP_011508508.1;XP_011508509.1;XP_011508510.1;XP_011508511.1;XP_011508512.1;XP_016858457.1;XP_016858458.1;XP_016858459.1	8.61913	6.15156	3.28762e-199	2.97641e-197	7.0023	3.96457	7.00362	7.00099	3.79363	4.13551	12680	12466	950	1549	20.0317	19.3673	1.85152	2.35236	40.4663	39.1744	2.58712	3.22567
414254	gene-RPSAP6	RPSAP6	ribosomal protein SA pseudogene 6	pseudogene	.	8.6174	-0.30122	4.68643e-11	1.24606e-10	1.23607	0.196781	1.20498	1.26716	0.0761195	0.317443	130	138	4	23	1.21443	1.2931	0.034978	0.202274	2.45329	2.61557	0.048874	0.277367
4574	rna-TRNS1	TRNS1	tRNA-Ser	tRNA	.	8.58141	3.14974	2.38069e-49	2.09744e-48	4.06026	1.49133	3.99923	4.12129	1.70574	1.27692	1493	1609	167	133	206.661	223.908	27.2508	17.2511	417.478	452.901	38.0775	23.6556
100422841	NR_036135,rna-MIR3174	MIR3174	microRNA 3174	miRNA	.	8.57722	-2.08034	2.61757e-07	5.65272e-07	0.448061	0.054593	0.423738	0.472384	0.0194097	0.0897764	34	38	1	6	3.69133	4.09888	0.01284	0.479842	7.45689	8.29084	0.017942	0.657983
100505690	gene-TXN2P1	TXN2P1	TXN2 pseudogene 1	pseudogene	.	8.57717	-0.0828242	7.18377e-15	2.25818e-14	1.36419	0.240079	1.50463	1.22374	0.200368	0.279789	183	131	11	20	1.34905	0.966352	0.088297	0.132693	2.72524	1.95465	0.123377	0.181956
11346	NM_001109974,NM_001166208,NM_001166209,NM_007286,XM_005268370,XM_005268371,XM_006714755,XM_011537552,XM_017009007,XM_017009008,XM_024454351	SYNPO	synaptopodin	protein_coding	NP_001103444.1;NP_001159680.1;NP_001159681.1;NP_009217.3;XP_005268427.1;XP_005268428.1;XP_006714818.1;XP_011535854.1;XP_016864496.1;XP_016864497.1;XP_024310119.1	8.57049	0.581276	1.47748e-20	5.73898e-20	1.82972	0.378168	1.81159	1.84786	0.463885	0.29245	250	255	28	21	0.374119	0.37973	0.047332	0.030295	0.755763	0.768085	0.066136	0.041542
407031	NR_029833,rna-MIR30C1,rna-MIR30C1-2	MIR30C1	microRNA 30c-1	miRNA	.	8.56798	-0.211501	8.58672e-16	2.80083e-15	1.2907	0.224375	1.2544	1.32701	0.233987	0.214763	138	148	13	15	14.5819	15.791	1.3191	1.29265	29.4571	31.9406	1.84318	1.77255
100271141	gene-RPS15AP6	RPS15AP6	ribosomal protein S15a pseudogene 6	pseudogene	.	8.56134	-0.337906	8.67325e-14	2.60562e-13	1.21374	0.19885	1.16031	1.26716	0.130684	0.267016	123	138	7	19	2.57733	2.91936	0.163382	0.373797	5.20649	5.90503	0.228294	0.512568
100873879	gene-HMGB3P9	HMGB3P9	high mobility group box 3 pseudogene 9	pseudogene	.	8.55895	0.127972	1.18864e-12	3.40527e-12	1.50544	0.266172	1.59851	1.41237	0.130684	0.401659	202	163	7	30	2.18501	1.76564	0.083878	0.304763	4.41397	3.57138	0.117202	0.417905
105373285	XR_001755907,XR_001755908	LOC105373285	uncharacterized LOC105373285, transcript variant X2	lncRNA	.	8.55714	-1.06398	4.08806e-11	1.09e-10	0.830809	0.124593	0.850632	0.810986	0.130684	0.118502	80	74	7	8	0.416007	0.366404	0.034515	0.031138	0.840379	0.741128	0.048227	0.042698
57466	NM_001145444,NM_001145445,NM_020706,XM_005261017,XM_006724035,XM_006724036,XM_017028415,XM_017028416,XM_017028417	SCAF4	SR-related CTD associated factor 4	protein_coding	NP_001138916.1;NP_001138917.1;NP_065757.1;XP_005261074.1;XP_006724098.1;XP_006724099.1;XP_016883904.1;XP_016883905.1;XP_016883906.1	8.55333	5.56573	5.55295e-301	1.10003e-298	6.41835	3.44555	6.4715	6.36519	3.47657	3.41453	8738	7988	748	903	16.4052	15.6258	1.65392	1.47249	33.1403	31.6065	2.31102	2.01914
100189017	rna-TRE-CTC1-5	TRE-CTC1-5	tRNA-Glu	tRNA	.	8.55275	0.285838	4.00392e-18	1.42621e-17	1.61196	0.312816	1.73097	1.49296	0.345843	0.279789	231	178	20	20	30.601	23.7156	3.05117	2.4856	61.8174	47.9699	4.26339	3.40837
114614	NR_001458	MIR155HG	MIR155 host gene	lncRNA	.	8.54933	5.39786	2.35307e-190	1.93746e-188	6.25263	3.28854	6.26738	6.23788	3.44999	3.12709	7572	7305	733	723	49.0818	47.6018	5.6063	4.40265	99.1508	96.2847	7.83368	6.03712
100505498	XR_923410	LOC100505498	uncharacterized LOC100505498	lncRNA	.	8.54396	0.495659	2.2421e-18	8.06108e-18	1.76654	0.359007	1.78241	1.75068	0.463885	0.254129	243	232	28	18	0.273991	0.26322	0.037378	0.018759	0.553493	0.532417	0.052228	0.025723
112267939	XM_024446284	LOC112267939	uncharacterized LOC112267939	protein_coding	XP_024302052.1	8.53891	-0.494444	4.13493e-13	1.20583e-12	1.12096	0.183673	1.02449	1.21743	0.165947	0.201398	103	130	9	14	0.363578	0.461346	0.036275	0.046144	0.734469	0.93317	0.050688	0.063275
642517	NM_001190810	AGAP9	ArfGAP with GTPase domain, ankyrin repeat and PH domain 9	protein_coding	NP_001177739.1	8.53194	1.72635	2.15815e-15	6.93992e-15	2.75195	0.70158	2.62789	2.876	0.391248	1.01191	516	622	23	95	2.06387	2.49995	0.105903	0.356203	4.16925	5.05668	0.147978	0.488443
105370567	XR_944031	LOC105370567	uncharacterized LOC105370567	lncRNA	.	8.49987	2.7919	1.14834e-65	1.48136e-64	3.72302	1.28382	3.73666	3.70937	1.28436	1.28328	1228	1185	106	134	1.9777	1.91909	0.199892	0.202351	3.99517	3.88176	0.279308	0.277473
100507607	NM_001287250,NM_001287251,XM_003118719,XM_011545690,XM_011545693,XM_017022814,XM_017022815,XM_017022816,XM_017022817,XM_017022818,XM_017022819,XM_017022820,XM_017022821,XM_017022822,XM_017022823,XM_017022824,XM_017022825,XM_017022826,XM_017022827	NPIPB9	nuclear pore complex interacting protein family member B9	protein_coding	NP_001274179.1;NP_001274180.1;XP_003118767.2;XP_011543992.1;XP_011543995.1;XP_016878303.1;XP_016878304.1;XP_016878305.1;XP_016878306.1;XP_016878307.1;XP_016878308.1;XP_016878309.1;XP_016878310.1;XP_016878311.1;XP_016878312.1;XP_016878313.1;XP_016878314.1;XP_016878315.1;XP_016878316.1	8.47639	1.37237	5.00254e-31	2.74824e-30	2.45424	0.605217	2.40534	2.50314	0.53304	0.677394	428	458	33	56	1.86729	2.02243	0.15299	0.235537	3.77213	4.09078	0.213773	0.32298
220988	NM_001330247,NM_001330248,NM_001330249,NM_001330250,NM_001330251,NM_194247,NR_138470	HNRNPA3	heterogeneous nuclear ribonucleoprotein A3	protein_coding	NP_001317176.1;NP_001317177.1;NP_001317178.1;NP_001317179.1;NP_001317180.1;NP_919223.1	8.47434	7.38432	0	0	8.22706	5.17942	8.20969	8.24443	5.17261	5.18623	29384	29649	2589	3309	52.4709	53.0108	5.33882	5.13912	105.997	107.226	7.45992	7.04701
105370765	XR_932103	LOC105370765	uncharacterized LOC105370765	lncRNA	.	8.46021	1.93475	4.69395e-43	3.57913e-42	2.9397	0.836469	2.93683	2.94256	0.814347	0.858591	663	656	56	76	1.05164	1.04567	0.10312	0.113022	2.12444	2.11509	0.144089	0.154981
100128899	gene-RPL7L1P9	RPL7L1P9	ribosomal protein L7 like 1 pseudogene 9	pseudogene	.	8.45989	-1.63135	6.79067e-08	1.52045e-07	0.592394	0.0808367	0.487121	0.697666	0.0574628	0.104211	40	61	3	7	0.405589	0.632832	0.030856	0.061096	0.819336	1.28004	0.043115	0.083778
105370941	NR_135665	LOC105370941	uncharacterized LOC105370941	lncRNA	.	8.45983	-0.2897	3.00873e-06	6.0562e-06	1.24242	0.210899	1.32548	1.15935	0.391248	0.0305504	150	121	23	2	0.526055	0.426571	0.094451	0.00443	1.06269	0.86283	0.131976	0.006074
1906	NM_001168319,NM_001955,XM_011514330,XM_011514331,XM_011514332,XM_017010331	EDN1	endothelin 1	protein_coding	NP_001161791.1;NP_001946.3;XP_011512632.1;XP_011512633.1;XP_011512634.1;XP_016865820.1	8.45933	1.69277	5.79106e-36	3.66437e-35	2.72383	0.734284	2.61849	2.82917	0.734386	0.734182	512	599	49	62	2.39796	2.82318	0.269202	0.273179	4.84414	5.71049	0.376156	0.374597
8989	NM_007332,XM_011517624,XM_011517625,XM_017013946	TRPA1	transient receptor potential cation channel subfamily A member 1	protein_coding	NP_015628.2;XP_011515926.1;XP_011515927.1;XP_016869435.1	8.45533	-0.791194	9.89098e-09	2.3203e-08	0.961595	0.155487	1.03866	0.88453	0.250508	0.0604673	105	83	14	4	0.151905	0.118571	0.016009	0.003238	0.306867	0.239835	0.022369	0.00444
101929516	NR_125979	PABPC4-AS1	PABPC4 antisense RNA 1	lncRNA	.	8.4509	-0.0361878	4.60731e-16	1.52167e-15	1.39892	0.256863	1.33125	1.4666	0.298963	0.214763	151	173	17	15	2.24161	2.57967	0.285226	0.202708	4.52831	5.21793	0.398546	0.277962
50832	NM_016944	TAS2R4	taste 2 receptor member 4	protein_coding	NP_058640.1	8.4393	0.114468	5.32957e-18	1.89101e-17	1.49819	0.28139	1.44203	1.55434	0.282991	0.279789	171	190	16	20	0.324446	0.362307	0.033972	0.03467	0.655417	0.732843	0.047469	0.047541
101954264	NR_104073	RNVU1-4	RNA, variant U1 small nuclear 4	snRNA	.	8.43492	-0.826362	1.86219e-11	5.04383e-11	0.944405	0.150881	0.988435	0.900376	0.18326	0.118502	98	85	10	8	5.68638	4.97534	0.675029	0.405338	11.4871	10.0637	0.943217	0.555819
107984720	gene-LOC107984720	LOC107984720	.	pseudogene	.	8.40618	-1.3886	1.76781e-09	4.33142e-09	0.688768	0.0993743	0.652918	0.724618	0.094538	0.104211	57	64	5	7	0.734988	0.827533	0.072391	0.077214	1.48476	1.67386	0.101151	0.105879
26796	NR_002741	SNORD53	small nucleolar RNA, C/D box 53	snoRNA	.	8.40193	-1.64436	2.59801e-08	5.95703e-08	0.590178	0.0785318	0.615586	0.564771	0.0385617	0.118502	53	47	2	8	6.45461	5.69656	0.167565	0.908154	13.039	11.5225	0.234139	1.2453
63027	NM_001286455,NM_001286456,NM_001382317,NM_001382318,NM_001382319,NM_001382320,NM_001382321,NM_015482,NM_021945,NR_104448,NR_168069,XM_011514801,XM_017011180,XM_017011181,XM_017011183,XM_017011184,XM_017011185,XM_017011186,XR_001743575	SLC22A23	solute carrier family 22 member 23	protein_coding	NP_001273384.1;NP_001273385.1;NP_001369246.1;NP_001369247.1;NP_001369248.1;NP_001369249.1;NP_001369250.1;NP_056297.1;NP_068764.3;XP_011513103.1;XP_016866669.1;XP_016866670.1;XP_016866672.1;XP_016866673.1;XP_016866674.1;XP_016866675.1	8.3995	0.541448	9.87038e-17	3.33874e-16	1.79861	0.37345	1.78661	1.81061	0.505774	0.241126	244	246	31	17	0.588662	0.484724	0.091206	0.022052	1.18916	0.98046	0.127443	0.030238
105377771	XR_001743047,XR_001743048	LOC105377771	uncharacterized LOC105377771, transcript variant X2	lncRNA	.	8.39064	0.955824	2.10545e-25	9.6841e-25	2.11079	0.482357	2.00444	2.21714	0.505774	0.458939	300	358	31	35	2.9327	3.48875	0.35252	0.307842	5.92438	7.05674	0.492576	0.422128
79854	NR_024321	LINC00115	long intergenic non-protein coding RNA 115	lncRNA	.	8.3894	0.61178	6.60332e-10	1.65066e-09	1.85172	0.37927	1.87615	1.82728	0.611874	0.146667	266	250	39	10	1.92472	1.81707	0.32614	0.063786	3.88815	3.67542	0.455714	0.087467
751603	gene-LOC751603	LOC751603	tropomyosin 3 pseudogene	pseudogene	.	8.3857	0.10329	5.01715e-18	1.78142e-17	1.49092	0.279645	1.50463	1.4772	0.266841	0.29245	183	175	15	21	0.842316	0.810725	0.079697	0.09024	1.70157	1.63986	0.11136	0.123741
101929285	XR_001744099,XR_001744100,XR_001744101,XR_001744102,XR_001744103	LOC101929285	uncharacterized LOC101929285, transcript variant X1	lncRNA	.	8.38431	2.01825	1.49836e-30	8.08717e-30	3.01293	0.859632	2.99068	3.03518	0.662134	1.05713	692	706	43	101	3.63476	3.58284	0.287246	0.454093	7.34262	7.24704	0.401368	0.622674
100189253	rna-TRY-ATA1-1	TRY-ATA1-1	tRNA-Tyr	tRNA	.	8.37777	-1.50465	3.69548e-09	8.8944e-09	0.642666	0.0921572	0.662101	0.623231	0.094538	0.0897764	58	53	5	6	7.48376	6.97004	0.671461	0.632682	15.118	14.0984	0.938232	0.867563
6840	NM_001323599,NM_001323600,NM_003174,NM_021738,XM_005252570,XM_005252571,XM_005252573,XM_011519634,XM_011519635,XM_024448138,XM_024448139,XM_024448140,XM_024448141,XM_024448142,XM_024448143,XM_024448144,XM_024448145,XM_024448146,XM_024448147,XM_024448148,XM_024448149	SVIL	supervillin	protein_coding	NP_001310528.1;NP_001310529.1;NP_003165.2;NP_068506.2;XP_005252627.1;XP_005252628.1;XP_005252630.1;XP_011517936.1;XP_011517937.1;XP_024303906.1;XP_024303907.1;XP_024303908.1;XP_024303909.1;XP_024303910.1;XP_024303911.1;XP_024303912.1;XP_024303913.1;XP_024303914.1;XP_024303915.1;XP_024303916.1;XP_024303917.1	8.36211	5.73942	1.62141e-288	2.9492e-286	6.58694	3.6276	6.52093	6.65296	3.56838	3.68683	9046	9773	802	1110	12.1204	13.6569	1.18201	1.40962	24.4845	27.624	1.65162	1.93293
731275	NR_029401	LINC01347	long intergenic non-protein coding RNA 1347	lncRNA	.	8.35501	0.791553	9.8978e-22	4.02429e-21	1.97782	0.437246	1.81982	2.13581	0.449647	0.424844	252	333	27	32	0.625701	0.833221	0.078154	0.074393	1.26399	1.68537	0.109204	0.102011
64332	NM_001005474,NM_031419	NFKBIZ	NFKB inhibitor zeta	protein_coding	NP_001005474.1;NP_113607.1	8.34426	6.76882	0	2.83193e-308	7.60943	4.60366	7.53782	7.68103	4.6525	4.55483	18407	20032	1783	2103	45.2281	49.4813	5.15205	4.84936	91.3658	100.086	7.19895	6.64966
259295	NM_176889	TAS2R20	taste 2 receptor member 20	protein_coding	NP_795370.2	8.33619	0.284221	4.14923e-10	1.04807e-09	1.60373	0.296977	1.75692	1.45054	0.112724	0.481229	237	170	6	37	0.963724	0.696749	0.027081	0.141632	1.94683	1.40932	0.037841	0.194212
105369383	XR_950297	LOC105369383	uncharacterized LOC105369383	lncRNA	.	8.32404	0.641977	1.12954e-22	4.76389e-22	1.87146	0.400717	1.90738	1.83555	0.435268	0.366167	274	252	26	27	1.31795	1.22044	0.142371	0.121407	2.66242	2.46859	0.198935	0.166479
4579	rna-TRNY	TRNY	tRNA-Tyr	tRNA	.	8.32062	4.84105	9.36096e-92	2.04246e-90	5.69816	2.81528	5.7435	5.65283	3.0696	2.56096	5236	4837	546	458	757.933	703.847	93.2219	62.3614	1531.11	1423.68	130.259	85.5129
100270896	gene-RPL7AP16	RPL7AP16	ribosomal protein L7a pseudogene 16	pseudogene	.	8.30864	2.55211	1.05899e-57	1.13185e-56	3.49686	1.16152	3.49981	3.49392	1.1587	1.16434	1027	1007	91	116	11.2308	11.0769	1.17507	1.18826	22.6875	22.4053	1.64192	1.62941
107986422	XR_001742742	LOC107986422	uncharacterized LOC107986422	lncRNA	.	8.30775	2.21925	1.69627e-28	8.57479e-28	3.19039	0.957111	3.26533	3.11544	0.722593	1.19163	858	752	48	120	2.02824	1.78523	0.131614	0.266573	4.09728	3.61101	0.183904	0.365538
101928433	NR_136240	ATXN1-AS1	ATXN1 antisense RNA 1	lncRNA	.	8.30371	0.280329	1.74658e-19	6.53068e-19	1.61065	0.319147	1.60329	1.61802	0.345843	0.29245	203	203	20	21	0.410694	0.412586	0.046913	0.0382	0.829648	0.834542	0.065551	0.052382
400499	NM_001370704,XM_017023929,XM_017023930,XM_017023931,XM_017023932,XM_017023933,XM_017023934,XM_017023935,XM_017023936,XM_017023937,XM_017023938,XM_017023939,XM_017023940,XM_017023941,XM_017023942,XM_017023943,XM_017023944,XM_017023945,XM_017023946,XM_017023947,XM_017023948,XM_017023949,XR_001752082,XR_001752083	LOC400499	putative uncharacterized protein LOC400499	protein_coding	NP_001357633.1;XP_016879418.1;XP_016879419.1;XP_016879420.1;XP_016879421.1;XP_016879422.1;XP_016879423.1;XP_016879424.1;XP_016879425.1;XP_016879426.1;XP_016879427.1;XP_016879428.1;XP_016879429.1;XP_016879430.1;XP_016879431.1;XP_016879432.1;XP_016879433.1;XP_016879434.1;XP_016879435.1;XP_016879436.1;XP_016879437.1;XP_016879438.1	8.29821	1.24752	4.5405e-31	2.49921e-30	2.34841	0.578989	2.33817	2.35864	0.611874	0.546104	404	405	39	43	0.402383	0.395941	0.039287	0.034551	0.812859	0.800875	0.054896	0.047378
8676	NM_003764,XM_011536213,XM_011536214,XM_011536217,XM_011536218,XM_017011400,XR_001743702,XR_942613	STX11	syntaxin 11	protein_coding	NP_003755.2;XP_011534515.1;XP_011534516.1;XP_011534519.1;XP_011534520.1;XP_016866889.1	8.28669	5.15491	7.98494e-274	1.23847e-271	6.00802	3.11298	6.02242	5.99363	3.15105	3.07492	6374	6152	582	694	12.0134	11.7565	1.21481	1.19974	24.2684	23.7801	1.69745	1.64514
25834	NM_001351282,NM_001351283,NM_001351284,NM_001351285,NM_001351286,NM_001351287,NM_001351288,NM_001351289,NM_001351291,NM_013244,NR_147093,XM_011538151,XM_017019143,XM_017019144,XM_017019146,XM_024448931,XM_024448932	MGAT4C	MGAT4 family member C	protein_coding	NP_001338211.1;NP_001338212.1;NP_001338213.1;NP_001338214.1;NP_001338215.1;NP_001338216.1;NP_001338217.1;NP_001338218.1;NP_001338220.1;NP_037376.2;XP_011536453.1;XP_016874632.1;XP_016874633.1;XP_016874635.1;XP_024304699.1;XP_024304700.1	8.2866	3.9702	9.71554e-113	3.05162e-111	4.84283	2.12178	4.94025	4.74541	2.15507	2.0885	2958	2533	255	304	1.07082	0.957015	0.109005	0.103515	2.16318	1.93577	0.152313	0.141944
112267872	XR_001754053,XR_002958402,XR_002958403,XR_002958404,XR_002958405,XR_002958406	LOC112267872	uncharacterized LOC112267872, transcript variant X5	lncRNA	.	8.27495	0.653835	5.04067e-23	2.15086e-22	1.87949	0.403865	1.82392	1.93506	0.406071	0.401659	253	277	24	30	2.0869	2.28492	0.466521	0.364891	4.21578	4.62173	0.651869	0.500357
100884169	gene-LOC100884169	LOC100884169	NADH:ubiquinone oxidoreductase subunit A12 pseudogene	pseudogene	.	8.25161	-0.796576	6.45361e-07	1.35877e-06	0.960522	0.156771	0.943947	0.977096	0.282991	0.0305504	92	95	16	2	1.65834	1.71804	0.337467	0.027069	3.35004	3.4751	0.471542	0.037118
107986495	XR_001743049	LOC107986495	uncharacterized LOC107986495	lncRNA	.	8.24823	-2.51911	1.24927e-05	2.40873e-05	0.330672	0.0440066	0.357441	0.303902	0.0574628	0.0305504	28	23	3	2	1.04179	0.862634	0.101132	0.06649	2.10453	1.74486	0.141311	0.091174
101927233	NR_109879	SEMA6A-AS1	SEMA6A antisense RNA 1	lncRNA	.	8.24104	-0.832042	3.10706e-09	7.50436e-09	0.937864	0.154592	1.03159	0.844136	0.233987	0.0751963	104	78	13	5	1.02315	0.765902	0.144508	0.037341	2.06687	1.5492	0.201921	0.051204
109617013	NR_145752	SNORD63B	small nucleolar RNA, C/D box 63B	snoRNA	.	8.24084	-0.538264	3.08405e-13	9.04642e-13	1.09608	0.183673	1.0527	1.13946	0.165947	0.201398	107	118	9	14	13.9658	15.493	1.25636	1.60791	28.2125	31.3379	1.75551	2.20485
100862692	NR_046400	DIP2A-IT1	DIP2A intronic transcript 1	lncRNA	.	8.2395	-1.03232	7.82501e-11	2.0549e-10	0.843069	0.129695	0.801609	0.88453	0.112724	0.146667	74	83	6	10	1.64113	1.84478	0.153732	0.189208	3.31527	3.73145	0.214809	0.25945
114823	NM_001375638,NM_001375639,NM_001375640,NM_001375641,NM_052925,XM_005278250,XM_005278252,XM_006722997,XM_011526414,XM_011526415	LENG8	leukocyte receptor cluster member 8	protein_coding	NP_001362567.1;NP_001362568.1;NP_001362569.1;NP_001362570.1;NP_443157.1;XP_005278307.1;XP_005278309.1;XP_006723060.1;XP_011524716.1;XP_011524717.1	8.23368	7.04374	7.94103e-114	2.54622e-112	7.88234	4.86441	7.83847	7.92622	5.11796	4.61087	22695	23761	2490	2190	37.9151	39.5137	4.94582	3.39677	76.5927	79.9247	6.91078	4.65781
100130418	NR_015352,NR_152825,NR_152826	CECR7	cat eye syndrome chromosome region, candidate 7	lncRNA	.	8.22472	2.06573	5.17005e-44	4.04704e-43	3.05142	0.916111	2.9925	3.11034	0.931678	0.900544	693	749	67	81	1.77013	1.94038	0.187583	0.191046	3.57585	3.92484	0.26211	0.26197
100421579	gene-EIF4A2P2	EIF4A2P2	eukaryotic translation initiation factor 4A2 pseudogene 2	pseudogene	.	8.22384	-1.4087	2.56084e-09	6.22114e-09	0.67938	0.10125	0.707164	0.651596	0.112724	0.0897764	63	56	6	6	0.55541	0.50119	0.054134	0.047611	1.12199	1.01376	0.075641	0.065286
100129969	NM_001309426,NM_001309427,NM_001375894,NR_164743	FAM205C	family with sequence similarity 205 member C	protein_coding	NP_001296355.1;NP_001296356.1;NP_001362823.1	8.2061	4.09992	1.52306e-144	7.5429e-143	4.97097	2.2331	4.96874	4.97319	2.2526	2.21359	3019	2983	278	340	26.3545	26.1297	2.72996	2.95336	53.239	52.8528	3.81457	4.04979
22882	NM_001362797,NM_014943,XM_005250836,XM_011516932	ZHX2	zinc fingers and homeoboxes 2	protein_coding	NP_001349726.1;NP_055758.1;XP_005250893.1;XP_011515234.1	8.20315	4.63645	2.04002e-169	1.38362e-167	5.49643	2.66364	5.50755	5.48532	2.54149	2.7858	4431	4296	356	551	9.35899	9.02947	0.915238	1.11237	18.9062	18.264	1.27886	1.52534
162979	NM_145288	ZNF296	zinc finger protein 296	protein_coding	NP_660331.1	8.20056	0.76181	1.33704e-21	5.40653e-21	1.96084	0.437525	1.97895	1.94273	0.53304	0.34201	293	279	33	25	1.70773	1.63744	0.225972	0.133212	3.44981	3.31208	0.31575	0.182667
441009	NR_038857	CPEB2-DT	CPEB2 divergent transcript	lncRNA	.	8.18564	-1.40774	2.28807e-08	5.26506e-08	0.67716	0.10294	0.577263	0.777057	0.130684	0.0751963	49	70	7	5	0.282001	0.41117	0.045301	0.025168	0.569673	0.831678	0.063299	0.034512
101929727	XR_001747535,XR_001747536,XR_001747537	LOC101929727	uncharacterized LOC101929727, transcript variant X3	lncRNA	.	8.18015	3.51011	1.13185e-93	2.5705e-92	4.39978	1.78752	4.38761	4.41194	1.75289	1.82216	1985	1990	175	237	3.81197	3.86315	0.431547	0.465635	7.7006	7.81404	0.603	0.638501
2754	gene-GLULP2	GLULP2	glutamate-ammonia ligase pseudogene 2	pseudogene	.	8.17897	0.614584	2.39383e-22	9.95338e-22	1.84823	0.397998	1.91124	1.78523	0.406071	0.389925	275	240	24	29	0.959751	0.841413	0.095635	0.094757	1.9388	1.70193	0.13363	0.129936
8843	NM_006018	HCAR3	hydroxycarboxylic acid receptor 3	protein_coding	NP_006009.2	8.16392	-0.129349	7.69871e-16	2.51693e-15	1.33743	0.247423	1.29038	1.38447	0.266841	0.228005	144	158	15	16	0.665926	0.733934	0.08055	0.06921	1.34525	1.48454	0.112552	0.094903
253650	NM_001331100,NM_147195,XM_011517839,XM_017014576,XM_017014577,XM_024447479,XM_024447480,XM_024447481,XM_024447482,XM_024447483	ANKRD18A	ankyrin repeat domain 18A	protein_coding	NP_001318029.1;NP_671728.2;XP_011516141.1;XP_016870065.1;XP_016870066.1;XP_024303247.1;XP_024303248.1;XP_024303249.1;XP_024303250.1;XP_024303251.1	8.15436	4.55391	1.48146e-85	2.87498e-84	5.41304	2.58475	5.34669	5.47939	2.34396	2.82554	3953	4278	301	569	6.96259	7.4711	0.681191	0.877582	14.0652	15.1119	0.951828	1.20338
728162	gene-ST13P11	ST13P11	ST13, Hsp70 interacting protein pseudogene 11	pseudogene	.	8.15381	-3.12379	0.00042022	0.00071519	0.210174	0.0269589	0.189762	0.230585	0.0385617	0.0153561	14	17	2	1	0.090823	0.114098	0.008898	0.003998	0.183472	0.230788	0.012433	0.005482
100421166	gene-SEC24AP1	SEC24AP1	SEC24 homolog A pseudogene 1	pseudogene	.	8.15106	-1.56243	3.7666e-07	8.05582e-07	0.612586	0.0856073	0.742227	0.482946	0.0385617	0.132653	67	39	2	9	0.454375	0.262672	0.008019	0.051104	0.917889	0.531309	0.011205	0.070077
107985124	XR_001738173	LINC02785	long intergenic non-protein coding RNA 2785, transcript variant X1	lncRNA	.	8.14799	3.51565	3.84002e-42	2.85936e-41	4.40326	1.76027	4.46902	4.3375	1.46509	2.05546	2106	1885	130	295	3.8049	3.42377	0.276352	0.500604	7.68633	6.9253	0.386146	0.686452
100421629	gene-METTL21AP1	METTL21AP1	methyltransferase like 21A pseudogene 1	pseudogene	.	8.13422	-0.0178655	9.79172e-11	2.55894e-10	1.3999	0.251325	1.54491	1.25489	0.112724	0.389925	191	136	6	29	2.51494	1.80542	0.09147	0.351036	5.08047	3.65185	0.12781	0.481358
105376463	XR_001747398,XR_001747399,XR_001747400,XR_930766	LINC02680	long intergenic non-protein coding RNA 2680, transcript variant X1	lncRNA	.	8.12871	1.91288	4.55948e-34	2.73787e-33	2.91101	0.841858	2.79584	3.02618	0.734386	0.94933	592	701	49	87	2.89925	3.04912	0.264845	0.31155	5.85681	6.16748	0.370066	0.427212
105375521	XR_928021	LOC105375521	uncharacterized LOC105375521	lncRNA	.	8.12815	0.94892	7.86476e-27	3.76996e-26	2.10543	0.488958	2.08176	2.1291	0.463885	0.514031	322	331	28	40	1.27028	1.31311	0.128335	0.146048	2.5661	2.65605	0.179322	0.200268
10251	NM_001304990,NM_005840,NM_005840_dup1	SPRY3	sprouty RTK signaling antagonist 3	protein_coding	NP_001291919.1;NP_005831.1	8.12779	2.02116	7.3893e-30	3.89579e-29	2.99865	0.900741	3.18478	2.81252	1.03065	0.770835	806	591	77	66	0.851194	0.625602	0.094157	0.064737	1.71951	1.26541	0.131565	0.08877
131185	gene-RAD23BP1	RAD23BP1	RAD23B pseudogene 1	pseudogene	.	8.12443	-1.76753	2.37223e-06	4.81082e-06	0.545564	0.0818897	0.487121	0.604006	0.148423	0.0153561	40	51	8	1	0.250241	0.324582	0.055333	0.00164	0.505515	0.656535	0.077316	0.002249
100420875	gene-FAM204BP	FAM204BP	family with sequence similarity 204 member B, pseudogene	pseudogene	.	8.12194	0.0182987	3.46697e-13	1.0137e-12	1.42711	0.275282	1.54491	1.30931	0.376272	0.174292	191	145	22	12	1.91941	1.46747	0.250848	0.113558	3.87742	2.96826	0.350509	0.155716
619383	NR_002569	SCARNA9	small Cajal body-specific RNA 9	guide_RNA	.	8.12073	4.25802	6.51244e-132	2.76647e-130	5.12304	2.36975	5.14653	5.09954	2.48327	2.25623	3428	3265	339	353	92.7701	88.8402	10.8324	8.97865	187.406	179.698	15.1361	12.312
442155	gene-LOC442155	LOC442155	transcription factor B2, mitochondrial pseudogene	pseudogene	.	8.12052	-1.93718	1.06181e-06	2.20701e-06	0.489453	0.0716373	0.527881	0.451024	0.112724	0.0305504	44	36	6	2	0.286503	0.235079	0.046397	0.012155	0.578767	0.475497	0.06483	0.016667
100287825	gene-LOC100287825	LOC100287825	golgin A8 family member A pseudogene	pseudogene	.	8.11616	-0.180062	2.89952e-15	9.27179e-15	1.30521	0.240802	1.2544	1.35603	0.266841	0.214763	138	153	15	15	1.99564	2.22011	0.244101	0.198371	4.03142	4.49064	0.341082	0.272015
25862	NM_001286554,NM_018561	USP49	ubiquitin specific peptidase 49	protein_coding	NP_001273483.1;NP_061031.2	8.1156	4.1553	2.68726e-138	1.26213e-136	5.02207	2.28824	5.08128	4.96285	2.30099	2.27549	3272	2961	290	359	3.97262	3.73934	0.455462	0.448411	8.02513	7.56361	0.636417	0.614883
100131755	NM_001256155,NR_028407,NR_045861,NR_045862,NR_045863,NR_045864	ARMCX4	armadillo repeat containing X-linked 4	protein_coding	NP_001243084.2	8.11057	3.5503	1.63694e-83	3.02977e-82	4.43575	1.81937	4.3653	4.50621	1.7236	1.91515	1953	2131	170	259	2.53757	2.79699	0.26303	0.324515	5.12617	5.6575	0.367531	0.44499
26298	NM_001206615,NM_001206616,NM_001378041,NM_001378042,NM_001378043,NM_001378044,NM_001378045,NM_001378046,NM_001378047,NM_001378048,NM_001378049,NM_001378050,NM_001378051,NM_001378052,NM_001378053,NM_001378054,NM_001378055,NM_001378056,NM_012153,NR_165390,NR_165391,XM_005252861,XM_024448431,XM_024448434	EHF	ETS homologous factor	protein_coding	NP_001193544.1;NP_001193545.1;NP_001364970.1;NP_001364971.1;NP_001364972.1;NP_001364973.1;NP_001364974.1;NP_001364975.1;NP_001364976.1;NP_001364977.1;NP_001364978.1;NP_001364979.1;NP_001364980.1;NP_001364981.1;NP_001364982.1;NP_001364983.1;NP_001364984.1;NP_001364985.1;NP_036285.2;XP_005252918.1;XP_024304199.1;XP_024304202.1	8.07228	-0.458498	2.84146e-12	7.99491e-12	1.13419	0.194775	1.2544	1.01398	0.148423	0.241126	138	100	8	17	0.237113	0.164145	0.013458	0.022795	0.478993	0.332018	0.018805	0.031257
3084	NM_001159995,NM_001159996,NM_001159999,NM_001160001,NM_001160002,NM_001160004,NM_001160005,NM_001160007,NM_001160008,NM_001322197,NM_001322201,NM_001322202,NM_001322205,NM_001322206,NM_001322207,NM_004495,NM_013956,NM_013957,NM_013958,NM_013959,NM_013960,NM_013962,NM_013964,XM_005273486,XM_005273487,XM_006716335,XM_011544512,XM_017013365,XM_017013366,XM_017013367,XM_017013368,XM_017013369,XM_0170…	NRG1	neuregulin 1	protein_coding	NP_001153467.1;NP_001153468.1;NP_001153471.1;NP_001153473.1;NP_001153474.1;NP_001153476.1;NP_001153477.1;NP_001153479.1;NP_001153480.1;NP_001309126.1;NP_001309130.1;NP_001309131.1;NP_001309134.1;NP_001309135.1;NP_001309136.1;NP_004486.2;NP_039250.2;NP_039251.2;NP_039252.2;NP_039253.1;NP_039254.1;NP_039256.2;NP_039258.1;XP_005273543.1;XP_005273544.1;XP_006716398.1;XP_011542814.1;XP_016868854.1;XP_…	8.06707	7.03789	0	0	7.87403	4.90449	7.89165	7.85641	4.88981	4.91916	23551	22634	2115	2734	34.2008	35.4745	2.85363	2.4571	69.0895	71.7547	3.98737	3.36929
359744	gene-MRPL35P3	MRPL35P3	mitochondrial ribosomal protein L35 pseudogene 3	pseudogene	.	8.06637	-1.13766	1.7193e-09	4.21411e-09	0.790336	0.124593	0.680296	0.900376	0.130684	0.118502	60	85	7	8	1.11225	1.58404	0.15191	0.122944	2.24687	3.20405	0.212264	0.168587
106481314	gene-RNU6-431P	RNU6-431P	RNA, U6 small nuclear 431, pseudogene	pseudogene	.	8.06539	-3.56078	0.00157714	0.00254315	0.145601	0.0173829	0.151148	0.140055	0.0194097	0.0153561	11	10	1	1	0.965633	0.829928	0.071663	0.07052	1.95069	1.6787	0.100135	0.096701
440295	NM_001291420,NM_198181,XM_011521601,XM_017022226	GOLGA6L9	golgin A6 family like 9	protein_coding	NP_001278349.1;NP_937824.3;XP_011519903.1;XP_016877715.1	8.05807	0.16517	9.3292e-14	2.79806e-13	1.5266	0.304326	1.60805	1.44515	0.420743	0.187909	204	169	25	13	0.464761	0.386123	0.059623	0.024363	0.938868	0.781015	0.083312	0.033408
56120	NR_001297	PCDHGB8P	protocadherin gamma subfamily B, 8 pseudogene	transcribed_pseudogene	.	8.04668	1.21481	1.25386e-28	6.35922e-28	2.31743	0.581882	2.34674	2.28812	0.649732	0.514031	407	381	42	40	1.96636	1.85019	0.24001	0.179333	3.97227	3.7424	0.335366	0.24591
643373	gene-LOC643373	LOC643373	glucuronidase beta pseudogene	pseudogene	.	8.04353	-2.5655	8.46264e-06	1.64981e-05	0.319488	0.0399385	0.299768	0.339209	0.0194097	0.0604673	23	26	1	4	0.523888	0.596239	0.004629	0.078169	1.05831	1.20602	0.006468	0.10719
105370774	XR_001751485,XR_001751486	LOC105370774	uncharacterized LOC105370774, transcript variant X1	lncRNA	.	8.04194	-0.584547	8.798e-12	2.41866e-11	1.06864	0.176925	1.03159	1.10568	0.112724	0.241126	104	113	6	17	0.388936	0.374361	0.028275	0.082781	0.785694	0.757224	0.039508	0.113513
51303	NM_001143781,NM_001143782,NM_016594	FKBP11	FKBP prolyl isomerase 11	protein_coding	NP_001137253.1;NP_001137254.1;NP_057678.1	8.0395	1.1013	3.62461e-27	1.75767e-26	2.22572	0.536036	2.19682	2.25461	0.463885	0.608187	357	370	28	49	4.18312	4.361	0.397804	0.475926	8.45037	8.82105	0.555851	0.652613
100500878	NR_037450,rna-MIR3679,rna-MIR3679-2	MIR3679	microRNA 3679	miRNA	.	8.02839	-1.95194	1.0684e-06	2.22002e-06	0.485071	0.0716373	0.466301	0.503841	0.112724	0.0305504	38	41	6	2	5.03099	5.48998	0.563612	0.217097	10.1632	11.1046	0.787533	0.297694
107986465	XR_001742939	LOC107986465	uncharacterized LOC107986465	lncRNA	.	8.02148	0.895031	1.94539e-22	8.11917e-22	2.05274	0.479606	2.20941	1.89608	0.477984	0.481229	361	267	29	37	0.879982	0.654724	0.081327	0.083781	1.77766	1.32432	0.113638	0.114884
84335	NM_001098632,NM_001098633,NM_001278159,NM_001278160,NM_032375	AKT1S1	AKT1 substrate 1	protein_coding	NP_001092102.1;NP_001092103.1;NP_001265088.1;NP_001265089.1;NP_115751.3	8.01015	5.25303	5.84283e-179	4.32975e-177	6.0995	3.23416	6.09605	6.10295	3.38974	3.07858	6713	6644	700	696	28.8948	28.7944	3.57261	2.88936	58.3706	58.2427	4.992	3.96203
101927538	XR_001744282,XR_001744283,XR_001744285,XR_001744286	LOC101927538	uncharacterized LOC101927538, transcript variant X1	lncRNA	.	7.99585	1.24268	3.46511e-28	1.73368e-27	2.33969	0.594231	2.31216	2.36722	0.67443	0.514031	395	408	44	40	1.30618	1.23893	0.144899	0.103171	2.63862	2.50601	0.202467	0.141473
85480	NM_033035,NM_138551,NR_045089,XM_011543698	TSLP	thymic stromal lymphopoietin	protein_coding	NP_149024.1;NP_612561.2;XP_011542000.1	7.98711	1.40426	8.75177e-31	4.76607e-30	2.47437	0.644247	2.48771	2.46102	0.572995	0.7155	459	442	36	60	1.64501	1.70724	0.170343	0.14017	3.32311	3.45325	0.23802	0.192207
64582	NM_022571,XM_017021596,XM_017021597,XM_017021598,XM_017021599,XM_024449693,XM_024449694,XM_024449695,XM_024449696	GPR135	G protein-coupled receptor 135	protein_coding	NP_072093.2;XP_016877085.1;XP_016877086.1;XP_016877087.1;XP_016877088.1;XP_024305461.1;XP_024305462.1;XP_024305463.1;XP_024305464.1	7.95459	1.9603	9.43117e-41	6.76098e-40	2.95392	0.887353	2.94249	2.96534	0.941886	0.83282	666	668	68	73	0.841064	0.889416	0.109652	0.098359	1.69904	1.79903	0.153216	0.134875
65072	NR_040030	CFLAR-AS1	CFLAR antisense RNA 1	lncRNA	.	7.94988	-1.5961	7.38299e-07	1.54939e-06	0.599896	0.0856073	0.466301	0.733491	0.0385617	0.132653	38	65	2	9	0.347695	0.594634	0.016116	0.070873	0.702382	1.20277	0.022519	0.097184
105375740	XR_928608	LOC105375740	uncharacterized LOC105375740	lncRNA	.	7.94736	1.7455	5.6443e-24	2.49186e-23	2.76289	0.766458	2.67402	2.85176	0.559799	0.973118	536	610	35	90	1.98391	2.27196	0.149171	0.313353	4.00772	4.59552	0.208436	0.429685
9420	NM_001324112,NM_004820,XM_017014002	CYP7B1	cytochrome P450 family 7 subfamily B member 1	protein_coding	NP_001311041.1;NP_004811.1;XP_016869491.1	7.94513	6.73112	0	0	7.56603	4.62796	7.57347	7.55859	4.63373	4.6222	18870	18394	1759	2208	11.2465	11.1794	2.56193	2.25774	22.7191	22.6127	3.57979	3.09593
89796	NM_001167738,NM_020443	NAV1	neuron navigator 1	protein_coding	NP_001161210.1;NP_065176.3	7.94081	7.09239	0	0	7.92599	4.9761	7.92226	7.92972	4.93969	5.01251	24058	23819	2192	2923	17.8343	17.776	1.89842	2.01735	36.0273	35.9557	2.65266	2.76629
105377871	XR_001744218,XR_001744219,XR_001744220,XR_001744221,XR_001744222,XR_001744223,XR_241866	LOC105377871	uncharacterized LOC105377871, transcript variant X2	lncRNA	.	7.9365	0.903758	9.88578e-25	4.45584e-24	2.06479	0.486587	2.14536	1.98421	0.491946	0.481229	341	290	30	37	1.78607	1.85134	0.432078	0.601728	3.60805	3.74472	0.603743	0.825119
9612	NM_001077261,NM_001206654,NM_006312	NCOR2	nuclear receptor corepressor 2	protein_coding	NP_001070729.2;NP_001193583.1;NP_006303.4	7.93151	5.52865	1.02608e-102	2.73366e-101	6.37075	3.4802	6.37898	6.36252	3.7376	3.2228	8189	7973	911	779	8.74174	8.55729	1.15923	0.776782	17.6593	17.3089	1.61979	1.06516
100128535	gene-RPS18P14	RPS18P14	ribosomal protein S18 pseudogene 14	pseudogene	.	7.9252	-1.98343	2.35655e-07	5.10833e-07	0.474566	0.0682934	0.476749	0.472384	0.0761195	0.0604673	39	38	4	4	0.687122	0.66609	0.078342	0.060758	1.38806	1.34731	0.109468	0.083314
107105263	gene-SEPTIN14P2	SEPTIN14P2	septin 14 pseudogene 2	pseudogene	.	7.91524	0.277009	2.42467e-18	8.70498e-18	1.60217	0.328385	1.52994	1.6744	0.31476	0.34201	188	215	18	25	0.698843	0.803216	0.078947	0.08514	1.41174	1.62467	0.110313	0.116748
101928570	XR_001744205,XR_001744206,XR_001744207,XR_241864	LOC101928570	uncharacterized LOC101928570, transcript variant X3	lncRNA	.	7.91035	3.92268	2.00791e-97	4.88739e-96	4.79258	2.12804	4.79335	4.79181	2.27296	1.98311	2662	2619	283	276	3.10111	3.08322	0.449491	0.445436	6.26458	6.23646	0.628073	0.610803
9132	NM_004700,NM_172163,XM_017002792	KCNQ4	potassium voltage-gated channel subfamily Q member 4	protein_coding	NP_004691.2;NP_751895.1;XP_016858281.1	7.90855	3.46031	1.65326e-75	2.62112e-74	4.34624	1.78384	4.33188	4.3606	1.91193	1.65575	1906	1917	204	201	4.50553	4.42582	0.531967	0.427869	9.10167	8.95215	0.743317	0.586714
101927603	XR_001746520	LOC101927603	uncharacterized LOC101927603	lncRNA	.	7.89169	-1.0536	8.94996e-09	2.10548e-08	0.829138	0.137782	0.742227	0.91605	0.200368	0.0751963	67	87	11	5	0.097577	0.128675	0.018078	0.006576	0.197117	0.260273	0.025261	0.009017
100420028	gene-HSPA8P4	HSPA8P4	heat shock protein family A (Hsp70) member 8 pseudogene 4	pseudogene	.	7.88759	0.943434	3.67197e-18	1.30961e-17	2.08538	0.501349	2.27073	1.90002	0.624604	0.378095	381	268	40	28	1.6986	1.20215	0.206208	0.114076	3.43136	2.4316	0.288134	0.156427
100287290	XR_001740503,XR_001740504,XR_001740505,XR_001740506,XR_001740507,XR_001740508,XR_001740510,XR_001740511,XR_001740512,XR_001740513,XR_001740514,XR_001740515,XR_001740516,XR_001740517,XR_001740518,XR_001740519,XR_001740520,XR_001740521,XR_001740522	LOC100287290	cytokine receptor CRL2, transcript variant X9	misc_RNA	.	7.88368	1.9211	6.34238e-39	4.33396e-38	2.91855	0.866631	2.92353	2.91357	0.79195	0.941313	656	641	54	86	0.615508	0.615909	0.089813	0.078574	1.2434	1.24581	0.125496	0.107744
374887	NM_001190328,NM_198537,XM_005259903,XM_011527996,XM_011527997,XM_011527998,XM_011527999,XM_017026770,XM_017026771	YJEFN3	YjeF N-terminal domain containing 3	protein_coding	NP_001177257.1;NP_940939.2;XP_005259960.1;XP_011526298.1;XP_011526299.1;XP_011526300.1;XP_011526301.1;XP_016882259.1;XP_016882260.1	7.88231	2.34708	1.7075e-24	7.64287e-24	3.29856	1.06859	3.21161	3.3855	1.33945	0.797727	823	927	113	69	5.14509	5.56246	0.864056	0.4292	10.3937	11.2512	1.20735	0.588539
692234	NR_004054	SNORD103A	small nucleolar RNA, C/D box 103A	snoRNA	.	7.87589	-2.16411	1.10003e-06	2.28314e-06	0.420688	0.0589651	0.445177	0.3962	0.0574628	0.0604673	36	31	3	4	3.8582	3.3471	0.312162	0.330884	7.794	6.77022	0.436183	0.453724
5913	NM_005055,NM_032645,XM_005253042,XM_005253043,XM_011520252	RAPSN	receptor associated protein of the synapse	protein_coding	NP_005046.2;NP_116034.2;XP_005253099.1;XP_005253100.1;XP_011518554.1	7.86217	-0.686143	5.51606e-10	1.38406e-09	1.0115	0.165124	0.958929	1.06408	0.0761195	0.254129	94	107	4	18	0.521222	0.609566	0.023297	0.090971	1.05293	1.23297	0.032554	0.124744
102800317	NM_001289912	TPTEP2-CSNK1E	TPTEP2-CSNK1E readthrough	protein_coding	NP_001276841.1	7.86125	1.04545	2.44306e-23	1.05574e-22	2.1779	0.522163	2.1355	2.2203	0.406071	0.638255	338	359	24	52	0.952226	1.01517	0.077958	0.137483	1.9236	2.05341	0.108931	0.188523
100128628	gene-RGS17P1	RGS17P1	regulator of G protein signaling 17 pseudogene 1	pseudogene	.	7.85279	1.17543	2.28003e-23	9.86778e-23	2.27292	0.570043	2.44046	2.10537	0.491946	0.64814	441	324	30	53	4.92141	3.62911	0.392248	0.546103	9.94179	7.34064	0.548087	0.748842
100328982	gene-LOC100328982	LOC100328982	eukaryotic translation initiation factor 2 subunit gamma pseudogene	pseudogene	.	7.83956	-1.19098	1.84546e-09	4.5167e-09	0.76741	0.118332	0.707164	0.827656	0.0761195	0.160545	63	76	4	11	0.3454	0.422233	0.025032	0.057512	0.697747	0.854056	0.034977	0.078863
641451	NR_002917	SNORA19	small nucleolar RNA, H/ACA box 19	snoRNA	.	7.83747	-0.581679	4.99036e-12	1.38715e-11	1.06886	0.190327	1.0527	1.08503	0.233987	0.146667	107	110	13	10	7.91979	8.20209	1.07608	0.639615	15.9988	16.5904	1.50361	0.877071
3781	NM_001278204,NM_001372233,NM_021614,NM_170775,NR_103458,XM_011543389,XM_017009457	KCNN2	potassium calcium-activated channel subfamily N member 2	protein_coding	NP_001265133.1;NP_001359162.1;NP_067627.3;NP_740721.1;XP_011541691.1;XP_016864946.1	7.83704	6.1814	6.58259e-279	1.07077e-276	7.01707	4.11544	7.03522	6.99892	4.02008	4.2108	12963	12448	1124	1637	59.1357	58.1505	6.90425	7.8276	119.461	117.622	9.64729	10.7336
642740	gene-RPL9P11	RPL9P11	ribosomal protein L9 pseudogene 11	pseudogene	.	7.82951	0.232646	3.20051e-14	9.79891e-14	1.57032	0.30978	1.62693	1.51371	0.18326	0.436299	208	182	10	33	2.93288	2.57641	0.164843	0.433514	5.92474	5.21134	0.230334	0.594455
55930	NM_018728,XM_011521781,XM_017022408,XM_017022409,XM_017022410	MYO5C	myosin VC	protein_coding	NP_061198.2;XP_011520083.1;XP_016877897.1;XP_016877898.1;XP_016877899.1	7.82377	-0.0336817	1.02551e-14	3.197e-14	1.39053	0.267359	1.2725	1.50855	0.217276	0.317443	141	181	12	23	0.192244	0.24828	0.018389	0.029349	0.388354	0.502198	0.025695	0.040244
4514	gene-COX3	COX3	cytochrome c oxidase subunit III	protein_coding	YP_003024032.1	7.82026	10.73	4.20113e-57	4.44037e-56	11.5565	8.54024	11.5823	11.5307	8.93234	8.14815	305276	290116	35995	26417	3720.39	3554.52	518.007	302.849	7515.6	7189.77	723.81	415.281
107986304	XR_001741793	LOC107986304	uncharacterized LOC107986304	lncRNA	.	7.8135	0.307128	6.71784e-12	1.85445e-11	1.62189	0.320335	1.6548	1.58898	0.148423	0.492246	214	197	8	38	0.441589	0.408534	0.018388	0.072952	0.89206	0.826346	0.025694	0.100035
503645	NR_002221	DPRXP4	divergent-paired related homeobox pseudogene 4	transcribed_pseudogene	.	7.81015	0.457837	1.97817e-18	7.12497e-18	1.72787	0.367631	1.64094	1.8148	0.298963	0.436299	211	247	17	33	3.00602	3.54061	0.285778	0.430074	6.07249	7.16164	0.399317	0.589737
4261	NM_000246,NM_001286402,NM_001286403,NM_001379330,NM_001379331,NM_001379332,NM_001379333,NM_001379334,NR_104444,XM_006720880,XM_011522484,XM_011522485,XM_011522486,XM_011522487,XM_011522489,XM_011522490,XM_011522491,XM_011522494,XM_024450280,XM_024450281,XR_001751904,XR_932841,XR_932842,XR_932846,XR_932847	CIITA	class II major histocompatibility complex transactivator	protein_coding	NP_000237.2;NP_001273331.1;NP_001273332.1;NP_001366259.1;NP_001366260.1;NP_001366261.1;NP_001366262.1;NP_001366263.1;XP_006720943.2;XP_011520786.1;XP_011520787.1;XP_011520788.1;XP_011520789.1;XP_011520791.1;XP_011520792.1;XP_011520793.1;XP_011520796.1;XP_024306048.1;XP_024306049.1	7.80892	-0.309068	2.73306e-12	7.6986e-12	1.22285	0.217842	1.16031	1.28538	0.130684	0.305001	123	141	7	22	0.186289	0.201271	0.005043	0.01348	0.376324	0.407111	0.007047	0.018484
107987073	XR_001746689	LOC107987073	uncharacterized LOC107987073	lncRNA	.	7.80355	-0.916557	8.78781e-10	2.18581e-09	0.893496	0.152289	0.809896	0.977096	0.200368	0.104211	75	95	11	7	0.181975	0.23338	0.031458	0.015932	0.36761	0.47206	0.043956	0.021846
23461	NM_018672,NM_172232	ABCA5	ATP binding cassette subfamily A member 5	protein_coding	NP_061142.2;NP_758424.1	7.80134	5.18477	3.91087e-269	5.83945e-267	6.0284	3.20628	6.01572	6.04108	3.18152	3.23105	6344	6361	596	784	6.72766	6.7355	0.727668	0.760956	13.5906	13.624	1.01677	1.04346
107984993	XR_001752947	LOC107984993	uncharacterized LOC107984993	lncRNA	.	7.79291	1.38047	1.43419e-17	5.00877e-17	2.45059	0.624919	2.41895	2.48224	0.391248	0.858591	433	450	23	76	0.415562	0.434949	0.025439	0.06842	0.839481	0.879776	0.035546	0.093821
55332	NM_018370,XM_005269004,XM_005269005,XM_017019578	DRAM1	DNA damage regulated autophagy modulator 1	protein_coding	NP_060840.2;XP_005269061.1;XP_005269062.1;XP_016875067.1	7.78472	5.30631	9.82065e-145	4.87572e-143	6.14827	3.3026	6.11895	6.17759	3.11316	3.49204	6822	7002	565	958	19.4439	19.9057	1.88733	2.57563	39.2789	40.2634	2.63716	3.53182
10046	NM_001177465,NM_001177466,NM_005491,XM_006724802,XM_006724803,XM_011531092,XM_011531093,XM_011531095,XM_017029188,XM_017029189,XM_024452317,XM_024452318,XM_024452319,XM_024452320	MAMLD1	mastermind like domain containing 1	protein_coding	NP_001170936.1;NP_001170937.1;NP_005482.2;XP_006724865.1;XP_006724866.1;XP_011529394.1;XP_011529395.1;XP_011529397.1;XP_016884677.1;XP_016884678.1;XP_024308085.1;XP_024308086.1;XP_024308087.1;XP_024308088.1	7.77936	3.70202	2.17389e-97	5.28495e-96	4.57696	1.97289	4.605	4.54893	1.9015	2.04427	2324	2198	202	292	4.72526	4.5128	0.464248	0.537395	9.54555	9.1281	0.648693	0.736902
83849	NM_031912,NM_181519,XM_006718011,XM_017016750,XM_017016751,XM_017016752,XM_017016753,XM_024448228,XR_001747224,XR_428721	SYT15	synaptotagmin 15	protein_coding	NP_114118.2;NP_852660.1;XP_006718074.1;XP_016872239.1;XP_016872240.1;XP_016872241.1;XP_016872242.1;XP_024303996.1	7.77899	-1.3674	5.10501e-09	1.2177e-08	0.692992	0.11023	0.643675	0.74231	0.130684	0.0897764	56	66	7	6	0.090151	0.115179	0.011107	0.008136	0.182115	0.232973	0.01552	0.011157
102724093	XR_429585	LOC102724093	golgin subfamily A member 6-like protein 4	transcribed_pseudogene	.	7.77708	0.678664	4.02259e-22	1.65775e-21	1.89108	0.431473	1.828	1.95416	0.449647	0.413298	254	282	27	31	0.525423	0.585799	0.064863	0.059765	1.06141	1.1849	0.090632	0.081952
100422717	gene-LOC100422717	LOC100422717	pterin-4 alpha-carbinolamine dehydratase 2 pseudogene	pseudogene	.	7.77	-1.73121	7.43601e-08	1.66141e-07	0.554971	0.0808367	0.6061	0.503841	0.0574628	0.104211	52	41	3	7	0.883891	0.698913	0.058953	0.111755	1.78556	1.4137	0.082374	0.153243
100189333	rna-TRE-TTC1-2	TRE-TTC1-2	tRNA-Glu	tRNA	.	7.76047	-2.58794	3.64108e-05	6.79395e-05	0.312575	0.0440066	0.357441	0.267709	0.0574628	0.0305504	28	20	3	2	3.64735	2.66559	0.446842	0.140901	7.36806	5.39172	0.624372	0.19321
196441	NM_144982	ZFC3H1	zinc finger C3H1-type containing	protein_coding	NP_659419.3	7.75156	6.27021	0	0	7.10352	4.2161	7.09132	7.11572	4.16981	4.26239	13481	13506	1255	1700	18.3037	18.4349	2.0107	2.17102	36.9754	37.2884	2.80954	2.977
102724832	XR_001741719,XR_001741720,XR_001741721,XR_938869,XR_938871	LOC102724832	uncharacterized LOC102724832, transcript variant X2	lncRNA	.	7.74349	0.578626	6.22518e-21	2.45425e-20	1.81696	0.407907	1.84019	1.79374	0.449647	0.366167	257	242	27	27	1.96602	1.82554	0.239571	0.207605	3.97158	3.69254	0.334751	0.284679
9722	NM_001126060,NM_001164757,NM_014697	NOS1AP	nitric oxide synthase 1 adaptor protein	protein_coding	NP_001119532.2;NP_001158229.1;NP_055512.1	7.73418	2.19563	1.97742e-37	1.30532e-36	3.15521	1.0197	3.27883	3.03159	1.11426	0.925143	867	704	86	84	1.60199	1.30152	0.19134	0.148426	3.2362	2.63261	0.26736	0.203529
84967	NM_032881	LSM10	LSM10, U7 small nuclear RNA associated	protein_coding	NP_116270.1	7.73173	2.63631	2.09197e-42	1.56647e-41	3.56511	1.24533	3.55262	3.5776	1.06841	1.42225	1069	1073	81	157	11.8757	11.9769	1.06229	1.63845	23.9902	24.2257	1.48433	2.24672
100422495	gene-LOC100422495	LOC100422495	protein tyrosine phosphatase non-receptor type 4 pseudogene	pseudogene	.	7.72411	2.05783	2.93003e-40	2.07152e-39	3.03522	0.95182	3.09947	2.97098	1.01139	0.892251	754	671	75	80	2.68351	2.3984	0.312988	0.266373	5.421	4.85126	0.437338	0.365263
647013	gene-KCTD9P3	KCTD9P3	potassium channel tetramerization domain containing 9 pseudogene 3	pseudogene	.	7.72141	-0.38253	8.60357e-11	2.25491e-10	1.17932	0.20599	1.16031	1.19833	0.094538	0.317443	123	127	5	23	0.757166	0.784772	0.031938	0.130952	1.52956	1.58737	0.044627	0.179568
105371637	XR_922334	LOC105371637	uncharacterized LOC105371637	lncRNA	.	7.7119	1.7404	2.09862e-32	1.199e-31	2.75076	0.805375	2.87893	2.62259	0.858125	0.752625	633	506	60	64	0.972661	0.782295	0.107807	0.091655	1.96488	1.58236	0.150639	0.125682
105378663	NR_135048	LOC105378663	uncharacterized LOC105378663	lncRNA	.	7.70922	-0.805819	8.22759e-11	2.15949e-10	0.947154	0.163246	0.858643	1.03566	0.165947	0.160545	81	103	9	11	1.6548	2.11256	0.204682	0.202093	3.34288	4.27311	0.286002	0.27712
107984660	XR_001750639,XR_001750640,XR_001750641,XR_001750642,XR_001750643,XR_001750644,XR_001750645,XR_001750646,XR_001750647	LOC107984660	uncharacterized LOC107984660, transcript variant X8	lncRNA	.	7.70353	-1.48181	1.42377e-08	3.31474e-08	0.647229	0.10294	0.671227	0.623231	0.130684	0.0751963	59	53	7	5	0.226808	0.219521	0.028796	0.019823	0.458178	0.444027	0.040237	0.027182
2503	gene-FTH1P11	FTH1P11	ferritin heavy chain 1 pseudogene 11	pseudogene	.	7.69692	-3.19435	0.000303164	0.000522271	0.19736	0.0249801	0.164134	0.230585	0.0194097	0.0305504	12	17	1	2	0.118852	0.179405	0.005331	0.018286	0.240095	0.362884	0.007449	0.025075
107397391	NR_135613	SCARNA21B	small Cajal body-specific RNA 21B	guide_RNA	.	7.68472	-3.19459	0.000339126	0.000581874	0.196516	0.0249801	0.239692	0.153341	0.0194097	0.0305504	18	11	1	2	1.2087	0.700632	0.058668	0.083228	2.44171	1.41718	0.081977	0.114126
107985949	XR_001739723	LOC107985949	uncharacterized LOC107985949	lncRNA	.	7.67587	1.39249	3.42194e-28	1.71251e-27	2.45349	0.663563	2.58024	2.32675	0.649732	0.677394	496	394	42	56	0.957945	0.765933	0.095787	0.101531	1.93516	1.54926	0.133843	0.139225
100874278	NR_046817,NR_110056	ERI3-IT1	ERI3 intronic transcript 1	lncRNA	.	7.66851	1.01918	1.79204e-25	8.26346e-25	2.15166	0.535641	2.06108	2.24223	0.546481	0.524801	316	366	34	41	5.24142	6.02107	0.670981	0.672479	10.5882	12.1789	0.937561	0.922134
692235	NR_033295	SNORD103B	small nucleolar RNA, C/D box 103B	snoRNA	.	7.66271	-1.61918	1.47341e-08	3.42592e-08	0.595424	0.090165	0.596552	0.594297	0.0761195	0.104211	51	50	4	7	5.48823	5.45487	0.440702	0.655392	11.0868	11.0336	0.615792	0.898705
100847035	NR_049839,rna-MIR548AR,rna-MIR548AR-2	MIR548AR	hsa-miR-548ar-5p	.	.	7.6597	-2.61202	2.44772e-05	4.62409e-05	0.307695	0.0420741	0.311488	0.303902	0.0385617	0.0455864	24	23	2	3	3.58847	3.88993	0.302315	0.194003	7.2491	7.8682	0.422424	0.266027
100874396	gene-HNRNPA1P24	HNRNPA1P24	heterogeneous nuclear ribonucleoprotein A1 pseudogene 24	pseudogene	.	7.64951	-2.87341	0.000178246	0.000313113	0.253441	0.0345561	0.214943	0.291938	0.0385617	0.0305504	16	22	2	2	0.114781	0.158291	0.016483	0.013743	0.23187	0.320176	0.023032	0.018845
102724117	XR_429586	LOC102724117	golgin subfamily A member 6-like protein 4	transcribed_pseudogene	.	7.6493	1.06201	1.37103e-25	6.34257e-25	2.18588	0.546781	2.09877	2.27298	0.505774	0.587788	327	376	31	47	0.706226	0.815722	0.07872	0.095443	1.42666	1.64997	0.109995	0.130875
105376244	XR_001746915,XR_001746916	LOC105376244	uncharacterized LOC105376244, transcript variant X2	lncRNA	.	7.64397	0.093337	2.69576e-16	8.99996e-16	1.47446	0.29831	1.40968	1.53924	0.266841	0.329779	165	187	15	24	0.218606	0.251431	0.023219	0.047464	0.441609	0.508571	0.032444	0.065085
147968	NM_144691,XM_017026355,XM_017026356,XM_017026357,XM_017026358,XM_017026359,XM_017026360,XM_017026361,XM_017026362,XM_017026363,XM_017026364,XM_017026365,XR_001753606,XR_001753607,XR_001753608,XR_001753609,XR_001753610,XR_001753611	CAPN12	calpain 12	protein_coding	NP_653292.2;XP_016881844.1;XP_016881845.1;XP_016881846.1;XP_016881847.1;XP_016881848.1;XP_016881849.1;XP_016881850.1;XP_016881851.1;XP_016881852.1;XP_016881853.1;XP_016881854.1	7.63806	-1.86421	8.19894e-07	1.71595e-06	0.510274	0.0791553	0.455778	0.564771	0.112724	0.0455864	37	47	6	3	0.110113	0.143194	0.015751	0.007428	0.222439	0.28964	0.022008	0.010185
101928813	XR_001748310,XR_001748311,XR_001748312,XR_950334	LINC02757	long intergenic non-protein coding RNA 2757, transcript variant X3	lncRNA	.	7.63492	0.595349	8.21308e-20	3.10696e-19	1.82394	0.411967	1.70898	1.9389	0.376272	0.447663	226	278	22	34	0.913603	1.09547	0.076911	0.118661	1.84558	2.21582	0.107468	0.162712
105371711	XR_934639	LOC105371711	uncharacterized LOC105371711	lncRNA	.	7.61764	-0.986936	1.00059e-09	2.48292e-09	0.858953	0.138759	0.890249	0.827656	0.0761195	0.201398	85	76	4	14	1.60013	1.43035	0.074252	0.246135	3.23244	2.89319	0.103752	0.337512
100289187	NM_001195541,NM_001195542,NM_001195543,XM_005250088,XM_011515691,XM_011515692,XM_011515694,XM_011515695,XM_011515696,XM_011515697,XM_011515699,XM_011515700,XM_017011629,XM_024446621,XM_024446622,XM_024446623,XM_024446624,XM_024446625	TMEM225B	transmembrane protein 225B	protein_coding	NP_001182470.1;NP_001182471.1;NP_001182472.1;XP_005250145.1;XP_011513993.1;XP_011513994.1;XP_011513996.1;XP_011513997.1;XP_011513998.1;XP_011513999.1;XP_011514001.1;XP_011514002.1;XP_016867118.1;XP_024302389.1;XP_024302390.1;XP_024302391.1;XP_024302392.1;XP_024302393.1	7.61706	3.72025	2.15093e-81	3.80175e-80	4.58583	2.0092	4.45785	4.71381	1.96294	2.05546	2089	2476	214	295	2.63976	3.15827	0.334033	0.349184	5.33262	6.38826	0.466745	0.478817
79834	NM_024776,XM_005254670,XM_005254671,XM_005254673,XM_005254674,XM_005254675,XM_011522033,XM_011522034,XM_011522035,XM_011522036,XM_011522037,XM_011522038,XM_011522039,XM_011522040,XM_011522041,XM_011522042,XM_024450056,XM_024450057,XM_024450058,XM_024450059,XM_024450060,XM_024450061,XM_024450062,XM_024450063,XM_024450064	PEAK1	pseudopodium enriched atypical kinase 1	protein_coding	NP_079052.2;XP_005254727.1;XP_005254728.1;XP_005254730.1;XP_005254731.1;XP_005254732.1;XP_011520335.1;XP_011520336.1;XP_011520337.1;XP_011520338.1;XP_011520339.1;XP_011520340.1;XP_011520341.1;XP_011520342.1;XP_011520343.1;XP_011520344.1;XP_024305824.1;XP_024305825.1;XP_024305826.1;XP_024305827.1;XP_024305828.1;XP_024305829.1;XP_024305830.1;XP_024305831.1;XP_024305832.1	7.61159	5.64807	3.9221e-288	7.06968e-286	6.48298	3.65356	6.46873	6.49724	3.58476	3.72236	8721	8763	812	1140	6.51618	6.44208	0.741295	0.804208	13.1634	13.0305	1.03581	1.10277
5278	gene-PIGAP1	PIGAP1	phosphatidylinositol glycan anchor biosynthesis class A pseudogene 1	pseudogene	.	7.60385	1.80129	1.71165e-23	7.43686e-23	2.80046	0.818258	2.64883	2.95209	0.624604	1.01191	525	661	40	95	1.40627	1.77956	0.125024	0.238016	2.84081	3.59953	0.174696	0.326378
8085	NM_003482,XM_006719614,XM_006719616,XM_011538770,XM_011538771,XM_011538772,XM_011538773,XM_011538774,XM_011538776,XR_001748874	KMT2D	lysine methyltransferase 2D	protein_coding	NP_003473.3;XP_006719677.1;XP_006719679.1;XP_011537072.1;XP_011537073.1;XP_011537074.1;XP_011537075.1;XP_011537076.1;XP_011537078.1	7.60087	6.22553	0	0	7.05584	4.19867	7.06181	7.04987	4.17739	4.21995	13206	12899	1262	1648	6.10278	5.99391	0.686239	0.713235	12.3283	12.1239	0.95888	0.978021
107984817	XM_017023972	LOC107984817	uncharacterized LOC107984817	protein_coding	XP_016879461.1	7.5876	-0.616041	3.66585e-11	9.7952e-11	1.04776	0.19158	1.0527	1.04282	0.250508	0.132653	107	104	14	9	0.387611	0.378878	0.056896	0.028975	0.783017	0.766361	0.079501	0.039732
105373264	XR_949348	LOC105373264	uncharacterized LOC105373264	lncRNA	.	7.58548	1.52366	1.69371e-22	7.08357e-22	2.56681	0.718053	2.62789	2.50573	0.900613	0.535492	516	459	64	42	5.12739	4.58326	0.746401	0.390593	10.3579	9.27062	1.04295	0.535599
4615	NM_001172566,NM_001172567,NM_001172568,NM_001172569,NM_001365876,NM_001365877,NM_001374787,NM_001374788,NM_002468,NR_164663	MYD88	MYD88 innate immune signal transduction adaptor	protein_coding	NP_001166037.2;NP_001166038.2;NP_001166039.2;NP_001166040.2;NP_001352805.1;NP_001352806.1;NP_001361716.1;NP_001361717.1;NP_002459.3	7.57958	3.73968	1.00205e-88	2.04999e-87	4.60864	2.03071	4.62685	4.59043	2.14627	1.91515	2361	2265	253	259	8.56473	8.19659	1.07097	0.869774	17.3017	16.5793	1.49646	1.19267
105375334	XR_001744935,XR_001744936,XR_001744937,XR_001744938,XR_001744939,XR_927613	LOC105375334	uncharacterized LOC105375334, transcript variant X1	lncRNA	.	7.57866	-0.387417	2.76663e-11	7.42817e-11	1.17596	0.223706	1.18601	1.16592	0.31476	0.132653	127	122	18	9	0.390619	0.416369	0.081319	0.0189	0.789095	0.842194	0.113628	0.025917
105376512	XR_930968	LOC105376512	uncharacterized LOC105376512	lncRNA	.	7.57146	2.36474	2.69536e-14	8.27637e-14	3.31218	1.07206	3.32437	3.29998	1.48617	0.657957	898	868	133	54	2.7515	2.67228	0.479731	0.153892	5.55833	5.40525	0.670327	0.211023
100616430	NR_039787,rna-MIR4644	MIR4644	microRNA 4644	miRNA	.	7.56028	-2.04666	6.2923e-07	1.32564e-06	0.453342	0.0663295	0.423738	0.482946	0.0574628	0.0751963	34	39	3	5	3.76907	4.25282	0.213199	0.372113	7.61395	8.60222	0.297902	0.51026
100101267	NM_001099415,NR_160303,NR_160304	POM121C	POM121 transmembrane nucleoporin C	protein_coding	NP_001092885.2	7.55898	5.34764	4.04361e-247	5.02513e-245	6.18269	3.39068	6.24711	6.11827	3.39903	3.38232	7465	6716	705	881	12.9869	11.8316	1.63007	1.58264	26.235	23.9319	2.2777	2.17018
101929823	XR_001752717,XR_001752718,XR_001752719,XR_001752720,XR_001752721,XR_001752722,XR_002958104,XR_942196,XR_942198,XR_942199	LOC101929823	uncharacterized LOC101929823, transcript variant X1	lncRNA	.	7.55513	1.27735	1.19541e-24	5.37115e-24	2.3611	0.630434	2.32955	2.39265	0.757688	0.50318	401	417	51	39	2.30984	2.4431	0.35651	0.21693	4.66613	4.94169	0.498151	0.297466
177	NM_001136,NM_001206929,NM_001206932,NM_001206934,NM_001206936,NM_001206940,NM_001206954,NM_001206966,NM_172197,NR_038190,XM_017010328,XR_001743189,XR_001743190	AGER	advanced glycosylation end-product specific receptor	protein_coding	NP_001127.1;NP_001193858.1;NP_001193861.1;NP_001193863.1;NP_001193865.1;NP_001193869.1;NP_001193883.1;NP_001193895.1;NP_751947.1;XP_016865817.1	7.55196	2.62649	2.68257e-38	1.81082e-37	3.55145	1.26849	3.53148	3.57143	1.46509	1.07189	1052	1068	130	103	6.61208	6.65361	1.00953	0.577019	13.3571	13.4583	1.41061	0.791236
1316	NM_001160124,NM_001160125,NM_001300,NR_027653	KLF6	Kruppel like factor 6	protein_coding	NP_001153596.1;NP_001153597.1;NP_001291.3	7.54167	7.19674	0	0	8.02139	5.14252	8.01377	8.02901	5.17856	5.10647	25640	25523	2600	3126	53.5617	53.6594	6.42187	6.1445	108.201	108.537	8.97327	8.42562
105371716	XR_001752822	LOC105371716	uncharacterized LOC105371716	lncRNA	.	7.54109	0.685714	2.52826e-19	9.39378e-19	1.89348	0.432939	1.84423	1.94273	0.330385	0.535492	258	279	19	42	0.484999	0.528725	0.040786	0.07303	0.979753	1.06946	0.05699	0.100143
26832	NR_002757	RNU5B-1	RNA, U5B small nuclear 1	snRNA	.	7.5409	-0.904202	7.84429e-10	1.95404e-09	0.892898	0.154484	1.01735	0.768448	0.148423	0.160545	102	69	8	11	8.32398	5.5852	0.727549	0.800909	16.8154	11.2972	1.0166	1.09824
109623484	NR_145791	SNORD146	small nucleolar RNA, C/D box 146	snoRNA	.	7.53681	-2.41177	9.86517e-06	1.91615e-05	0.353708	0.0495145	0.37988	0.327536	0.0385617	0.0604673	30	25	2	4	2.14814	1.80993	0.08765	0.262863	4.33949	3.66096	0.122473	0.36045
149478	NM_001136537,XM_006710386,XM_011540803,XM_011540805,XM_017000447,XM_017000448,XM_017000449,XR_001736996,XR_001736997,XR_246238	BTBD19	BTB domain containing 19	protein_coding	NP_001130009.1;XP_006710449.1;XP_011539105.1;XP_011539107.1;XP_016855936.1;XP_016855937.1;XP_016855938.1	7.53003	3.81547	7.86e-48	6.6892e-47	4.68098	2.0727	4.66732	4.69463	2.36308	1.78232	2431	2442	306	228	9.0273	9.04469	1.26341	0.715571	18.2362	18.2948	1.76537	0.981224
100036574	gene-HMGN1P3	HMGN1P3	high mobility group nucleosome binding domain 1 pseudogene 3	pseudogene	.	7.52812	2.37256	4.99099e-30	2.64599e-29	3.31196	1.12453	3.18319	3.44073	1.32392	0.925143	805	967	111	84	6.3973	7.7273	1.03383	0.62478	12.9233	15.6301	1.44457	0.856728
345222	NM_001042690,NM_001330620,XM_011513466,XM_011513467	MSANTD1	Myb/SANT DNA binding domain containing 1	protein_coding	NP_001036155.1;NP_001317549.1;XP_011511768.1;XP_011511769.1	7.51789	0.417801	6.21906e-06	1.22471e-05	1.70094	0.356209	1.70009	1.70179	0.637223	0.0751963	224	221	41	5	0.396392	0.314715	0.051432	0.00483	0.800756	0.636578	0.071867	0.006623
100505696	NR_046084	SH3BP5-AS1	SH3BP5 antisense RNA 1	lncRNA	.	7.51165	4.13461	4.57147e-94	1.04772e-92	4.99039	2.34545	4.97244	5.00835	2.5178	2.17309	3027	3059	349	328	5.18685	5.2689	0.704926	0.527596	10.478	10.6575	0.984993	0.723464
107984384	XR_001748372	LOC107984384	uncharacterized LOC107984384	lncRNA	.	7.49673	2.34475	1.83923e-40	1.30726e-39	3.28634	1.12032	3.16068	3.412	1.1761	1.06453	791	946	93	102	6.11894	7.36334	0.849414	0.736943	12.3609	14.8939	1.18688	1.01053
100271087	gene-RPS20P22	RPS20P22	ribosomal protein S20 pseudogene 22	pseudogene	.	7.49537	-1.16896	8.04042e-06	1.57056e-05	0.769705	0.132269	0.615586	0.923823	0.233987	0.0305504	53	88	13	2	0.995365	1.65981	0.274178	0.027015	2.01075	3.35732	0.383108	0.037044
4858	NM_002516,XM_006723230,XM_017026838,XM_017026839,XM_017026840	NOVA2	NOVA alternative splicing regulator 2	protein_coding	NP_002507.1;XP_006723293.1;XP_016882327.1;XP_016882328.1;XP_016882329.1	7.4913	-1.21514	7.78883e-09	1.83946e-08	0.753573	0.127862	0.671227	0.83592	0.165947	0.0897764	59	77	9	6	0.070025	0.095051	0.012131	0.005938	0.141459	0.19226	0.016951	0.008143
644303	gene-LOC644303	LOC644303	ATP-dependent RNA helicase DDX24-like	pseudogene	.	7.49004	0.108357	4.4014e-16	1.45511e-15	1.48097	0.308203	1.38771	1.57424	0.298963	0.317443	161	194	17	23	1.32849	1.60823	0.164473	0.172822	2.6837	3.25299	0.229818	0.236982
654427	gene-PCNPP1	PCNPP1	PEST containing nuclear protein pseudogene 1	pseudogene	.	7.48464	0.96785	1.73812e-17	6.05122e-17	2.11033	0.5087	2.12558	2.09508	0.330385	0.687015	335	321	19	57	1.44303	1.39089	0.091863	0.228067	2.91509	2.81338	0.12836	0.312736
149483	NM_001114938,NM_001190182,XM_011540812,XM_011540814,XM_011540820,XM_017000450,XM_017000451,XM_017000452,XM_017000453,XM_017000454,XM_017000455,XM_017000456,XM_017000457,XM_017000458,XR_001736998,XR_946556	CCDC17	coiled-coil domain containing 17	protein_coding	NP_001108410.2;NP_001177111.1;XP_011539114.1;XP_011539116.1;XP_011539122.1;XP_016855939.1;XP_016855940.1;XP_016855941.1;XP_016855942.1;XP_016855943.1;XP_016855944.1;XP_016855945.1;XP_016855946.1;XP_016855947.1	7.48165	2.46974	9.22913e-48	7.84104e-47	3.40549	1.19176	3.38387	3.42712	1.26822	1.1153	940	957	104	109	3.39104	3.43974	0.382571	0.310231	6.85027	6.95761	0.534565	0.425404
101927978	XR_001752372,XR_002957886	LOC101927978	uncharacterized LOC101927978, transcript variant X1	lncRNA	.	7.47608	-0.326809	1.69059e-08	3.91815e-08	1.20976	0.233024	1.13415	1.28538	0.376272	0.0897764	119	141	22	6	0.272219	0.323805	0.057518	0.011236	0.549912	0.654965	0.080369	0.015407
23476	NM_001330384,NM_001379291,NM_001379292,NM_014299,NM_058243	BRD4	bromodomain containing 4	protein_coding	NP_001317313.1;NP_001366220.1;NP_001366221.1;NP_055114.1;NP_490597.1	7.47517	6.00716	4.12889e-184	3.27821e-182	6.83555	4.00716	6.8555	6.81561	4.16872	3.8456	11433	10951	1254	1250	18.4467	18.0433	2.69481	2.03695	37.2643	36.4964	3.76545	2.79316
27245	NM_001029882,NM_001371928,XM_005245848,XM_005245849,XM_005245850,XM_005245851,XM_005245852,XM_011541255,XM_011541256,XM_011541257,XM_024446461,XR_946609	AHDC1	AT-hook DNA binding motif containing 1	protein_coding	NP_001025053.1;NP_001358857.1;XP_005245905.1;XP_005245906.1;XP_005245907.1;XP_005245908.1;XP_005245909.1;XP_011539557.1;XP_011539558.1;XP_011539559.1;XP_024302229.1	7.46575	4.01018	1.07592e-39	7.50594e-39	4.86627	2.22086	4.94871	4.78383	2.5681	1.87362	2976	2604	364	249	4.18363	3.71601	0.612995	0.304824	8.4514	7.51641	0.856538	0.417989
105375355	NM_001347684	UPK3B	uroplakin 3B	protein_coding	NP_001334613.1	7.46482	-0.0144351	7.89669e-13	2.27793e-12	1.39824	0.288835	1.2725	1.52398	0.376272	0.201398	141	184	22	14	0.598493	0.781477	0.107366	0.05377	1.20902	1.5807	0.150022	0.073732
101929302	NR_121586	RFX3-AS1	RFX3 antisense RNA 1	lncRNA	.	7.45513	0.60417	4.18712e-19	1.54397e-18	1.83106	0.416782	1.77396	1.88815	0.330385	0.50318	241	265	19	39	2.07301	2.28999	0.186855	0.309178	4.18771	4.63198	0.261092	0.423959
8521	NM_003643,XM_017011390	GCM1	glial cells missing transcription factor 1	protein_coding	NP_003634.2;XP_016866879.1	7.44098	0.518237	5.87019e-20	2.2363e-19	1.76736	0.402273	1.82392	1.7108	0.391248	0.413298	253	223	23	31	0.580739	0.516262	0.061579	0.066587	1.17316	1.04425	0.086045	0.091307
55811	NM_001167749,NM_001297772,NM_018417,XM_005245330,XM_006711449,XM_011509760,XM_011509762,XM_011509763,XM_011509766,XM_017001778,XR_921889	ADCY10	adenylate cyclase 10	protein_coding	NP_001161221.1;NP_001284701.1;NP_060887.2;XP_005245387.1;XP_006711512.1;XP_011508062.1;XP_011508064.1;XP_011508065.1;XP_011508068.1;XP_016857267.1	7.43335	0.737072	2.55104e-15	8.18231e-15	1.93081	0.44256	1.92656	1.93506	0.266841	0.618279	279	277	15	50	0.346207	0.370337	0.020834	0.055144	0.699374	0.749083	0.029111	0.075616
105370569	XR_944033	LOC105370569	uncharacterized LOC105370569	lncRNA	.	7.43328	1.34143	3.62489e-23	1.55537e-22	2.41254	0.644836	2.43243	2.39265	0.491946	0.797727	438	417	30	69	1.76282	1.68768	0.138649	0.261155	3.56109	3.41368	0.193734	0.358108
102723654	XR_001742463,XR_001742464,XR_001742465,XR_427770	LOC102723654	uncharacterized LOC102723654, transcript variant X1	lncRNA	.	7.41228	0.399481	6.47417e-19	2.37374e-18	1.68283	0.371842	1.68665	1.679	0.330385	0.413298	221	216	19	31	0.369448	0.395507	0.035997	0.065973	0.746327	0.799996	0.050299	0.090464
347918	NR_003290	EP400P1	EP400 pseudogene 1	transcribed_pseudogene	.	7.40956	1.89952	3.69755e-17	1.27005e-16	2.89004	0.876791	2.94061	2.83948	1.1761	0.57748	665	604	93	46	4.12727	3.76755	0.678173	0.263616	8.33755	7.62066	0.94761	0.361483
100418737	gene-KRT8P33	KRT8P33	keratin 8 pseudogene 33	pseudogene	.	7.40612	0.962873	2.62395e-24	1.16953e-23	2.10531	0.525837	2.07146	2.13916	0.463885	0.587788	319	334	28	47	1.7439	1.83166	0.179683	0.239463	3.52287	3.70492	0.25107	0.328363
107986032	gene-LOC107986032	LOC107986032	.	pseudogene	.	7.40466	-1.60454	9.43601e-06	1.83404e-05	0.599234	0.0993081	0.643675	0.554793	0.18326	0.0153561	56	46	10	1	0.825318	0.687661	0.158169	0.009426	1.66723	1.39094	0.221009	0.012925
55553	NM_001145811,NM_001145819,NM_001367872,NM_001367873,NM_017508,NM_033326	SOX6	SRY-box transcription factor 6	protein_coding	NP_001139283.1;NP_001139291.2;NP_001354801.1;NP_001354802.1;NP_059978.2;NP_201583.2	7.39931	-2.43281	2.42486e-05	4.58223e-05	0.346386	0.0495145	0.412898	0.279875	0.0385617	0.0604673	33	21	2	4	0.032588	0.020985	0.002269	0.003352	0.065833	0.042448	0.003171	0.004596
79774	NM_001286732,NM_001286733,NM_024719,XM_005268333,XM_011537521,XM_011537522,XM_017020755,XM_017020756,XR_944280	GRTP1	growth hormone regulated TBC protein 1	protein_coding	NP_001273661.1;NP_001273662.1;NP_078995.2;XP_005268390.1;XP_011535823.1;XP_011535824.1;XP_016876244.1;XP_016876245.1	7.38754	-2.90198	0.000227685	0.000396236	0.247487	0.0364094	0.251909	0.243066	0.0574628	0.0153561	19	18	3	1	0.049778	0.051253	0.008701	0.000386	0.100557	0.103669	0.012158	0.000529
23215	NM_015172,XM_005245015,XM_005245016,XM_005245017,XM_005245018,XM_005245019,XM_005245020,XM_005245023,XM_005245024,XM_005245025,XM_005245026,XM_005245027,XM_005245028,XM_005245029,XM_006711238,XM_017000760,XM_017000761,XM_017000762,XR_001737059,XR_001737060	PRRC2C	proline rich coiled-coil 2C	protein_coding	NP_055987.2;XP_005245072.1;XP_005245073.1;XP_005245074.1;XP_005245075.1;XP_005245076.1;XP_005245077.1;XP_005245080.1;XP_005245081.1;XP_005245082.1;XP_005245083.1;XP_005245084.1;XP_005245085.1;XP_005245086.1;XP_006711301.1;XP_016856249.1;XP_016856250.1;XP_016856251.1	7.38551	9.23201	1.70519e-283	2.91602e-281	10.0499	7.17053	10.0475	10.0524	7.07737	7.26369	105292	104058	9897	14267	96.7712	96.0721	10.6813	12.2559	195.489	194.326	14.925	16.8059
107985915	XR_001739592,XR_001739593,XR_001739594,XR_001739595	LOC107985915	uncharacterized LOC107985915, transcript variant X3	lncRNA	.	7.38085	0.701183	1.5423e-17	5.37881e-17	1.89738	0.443512	2.02238	1.77237	0.330385	0.556639	305	237	19	44	1.60831	1.21409	0.111852	0.150023	3.24897	2.45575	0.15629	0.205719
100996724	NR_144516,NR_144517	LOC100996724	phosphodiesterase 4D interacting protein-like	transcribed_pseudogene	.	7.37269	4.09556	1.2456e-131	5.26893e-130	4.94979	2.33732	4.92125	4.97833	2.32459	2.35005	2918	2994	296	383	3.10739	3.21112	0.366593	0.379305	6.27727	6.49516	0.512239	0.520121
283377	NM_207344	SPRYD4	SPRY domain containing 4	protein_coding	NP_997227.1	7.36954	5.37312	6.29443e-221	6.55932e-219	6.20444	3.44246	6.17256	6.23632	3.5401	3.34482	7084	7297	785	856	6.28443	6.50791	0.821815	0.713903	12.6953	13.1636	1.14832	0.978937
105372098	XR_002958192,XR_935432	LOC105372098	uncharacterized LOC105372098, transcript variant X2	lncRNA	.	7.34724	1.96306	4.52757e-36	2.87579e-35	2.94495	0.936054	2.97049	2.91942	1.03065	0.841461	681	644	77	74	1.21542	1.13014	0.18521	0.17348	2.45528	2.28594	0.258793	0.237885
728262	NR_146164	FAM157A	family with sequence similarity 157 member A	lncRNA	.	7.34007	1.34753	4.87374e-24	2.15453e-23	2.41545	0.669342	2.3833	2.44761	0.803192	0.535492	420	437	55	42	0.583083	0.609768	0.089516	0.054163	1.17789	1.23338	0.12508	0.07427
607	NM_004326,XM_005272971,XM_005277417,XM_005277418,XM_017002026	BCL9	BCL9 transcription coactivator	protein_coding	NP_004317.2;XP_005273028.1;XP_005277474.1;XP_005277475.1;XP_016857515.1	7.32267	1.83224	4.09018e-37	2.67789e-36	2.83002	0.871204	2.83087	2.82917	0.825417	0.91699	609	599	57	83	0.954261	0.935009	0.101202	0.119142	1.92771	1.89125	0.141409	0.163373
100874372	NR_046816	ARHGAP26-IT1	ARHGAP26 intronic transcript 1	lncRNA	.	7.31742	0.562371	9.24546e-08	2.05377e-07	1.79599	0.385341	1.82392	1.76806	0.112724	0.657957	253	236	6	54	6.21165	5.82324	0.169005	1.24494	12.5482	11.7787	0.23615	1.70712
29121	NM_001004419,NM_001197317,NM_001197318,NM_001197319,NM_013269,NR_036693	CLEC2D	C-type lectin domain family 2 member D	protein_coding	NP_001004419.1;NP_001184246.1;NP_001184247.1;NP_001184248.1;NP_037401.1	7.31714	4.58047	6.6317e-183	5.18309e-181	5.42236	2.75021	5.39328	5.45143	2.77638	2.72405	4086	4194	432	524	7.33906	7.58968	0.909858	0.882785	14.8257	15.3517	1.27134	1.21052
112268301	XR_002958812	LOC112268301	uncharacterized LOC112268301	lncRNA	.	7.31641	1.89961	2.3539e-34	1.4233e-33	2.88922	0.896266	2.90043	2.878	0.780619	1.01191	644	623	53	95	1.05804	1.02879	0.101701	0.145797	2.13735	2.08094	0.142107	0.199923
105378620	XR_947132	LOC105378620	uncharacterized LOC105378620	lncRNA	.	7.30764	4.32855	4.38168e-50	3.94726e-49	5.17426	2.50847	5.11511	5.23341	2.82682	2.19011	3352	3592	450	333	4.35643	4.69351	0.689789	0.406954	8.80048	9.49362	0.963841	0.558035
105377524	XR_001741917,XR_939424	LOC105377524	uncharacterized LOC105377524, transcript variant X2	lncRNA	.	7.30757	0.485205	5.64785e-18	2.0011e-17	1.74016	0.402948	1.81982	1.66051	0.463885	0.34201	252	212	28	25	0.664497	0.57008	0.079644	0.05699	1.34236	1.15311	0.111286	0.078147
2615	NM_001128922,NM_001370187,NM_001370188,NM_001370189,NM_001370190,NM_001370191,NM_005512,NR_163259,XM_011544935	LRRC32	leucine rich repeat containing 32	protein_coding	NP_001122394.1;NP_001357116.1;NP_001357117.1;NP_001357118.1;NP_001357119.1;NP_001357120.1;NP_005503.1;XP_011543237.1	7.30665	0.941047	5.76945e-25	2.62055e-24	2.08632	0.530256	2.10888	2.06376	0.546481	0.514031	330	312	34	40	0.756014	0.702907	0.081246	0.077755	1.52723	1.42178	0.113525	0.106621
100272228	NR_027456	LINC00894	long intergenic non-protein coding RNA 894	lncRNA	.	7.30304	1.9528	6.45073e-32	3.63157e-31	2.93421	0.933068	2.87696	2.99146	1.06841	0.797727	632	682	81	69	1.89767	2.05647	0.284051	0.194326	3.8335	4.15964	0.396904	0.26647
112268310	XR_002958826	LOC112268310	uncharacterized LOC112268310	lncRNA	.	7.29394	-0.489488	8.29552e-11	2.17703e-10	1.11063	0.205237	1.01017	1.21109	0.130684	0.279789	101	129	7	20	0.861456	1.10853	0.070247	0.161865	1.74024	2.24224	0.098155	0.221958
285638	NR_149040	LOC285638	uncharacterized LOC285638	lncRNA	.	7.28925	1.69032	4.99066e-34	2.98872e-33	2.70492	0.81448	2.74489	2.66495	0.858125	0.770835	568	524	60	66	0.993411	0.922209	0.122273	0.108331	2.0068	1.86536	0.170852	0.148548
105377929	XR_942843	LOC105377929	uncharacterized LOC105377929	lncRNA	.	7.28666	-0.739674	2.3502e-11	6.33218e-11	0.979153	0.180457	0.973757	0.984549	0.200368	0.160545	96	96	11	11	1.31647	1.3312	0.164014	0.142873	2.65942	2.69263	0.229176	0.195914
644745	gene-HSPD1P4	HSPD1P4	heat shock protein family D (Hsp60) member 1 pseudogene 4	pseudogene	.	7.27094	2.21381	5.56016e-42	4.1264e-41	3.16876	1.06277	3.16876	3.16875	0.982011	1.14352	796	784	72	113	3.3876	3.35175	0.361515	0.450207	6.84332	6.77961	0.505144	0.617346
57459	NM_020699,XM_005245364,XM_024448621	GATAD2B	GATA zinc finger domain containing 2B	protein_coding	NP_065750.1;XP_005245421.1;XP_024304389.1	7.27026	5.78769	4.06937e-258	5.46443e-256	6.61294	3.83646	6.66136	6.56451	3.75507	3.91786	9981	9186	923	1319	13.1982	12.1857	1.3924	1.6057	26.6619	24.6482	1.94559	2.20181
57479	NM_020719,XR_002958340	PRR12	proline rich 12	protein_coding	NP_065770.1	7.26616	3.74987	6.77642e-44	5.28175e-43	4.61179	2.05567	4.62039	4.60319	2.35164	1.75971	2350	2286	303	223	3.02793	2.97016	0.459471	0.269862	6.11675	6.00777	0.642019	0.370047
101060226	NM_001351365	NBPF19	NBPF member 19	protein_coding	NP_001338294.1	7.25174	8.2678	1.08892e-278	1.74297e-276	9.08274	6.23909	9.03326	9.13222	6.16042	6.31776	52080	54944	5207	7361	37.7251	40.0125	4.45322	5.01559	76.2089	80.9336	6.22247	6.87762
106633808	NR_132759	SNORD143	small nucleolar RNA, C/D box 143	snoRNA	.	7.25124	-2.23395	2.51253e-05	4.74162e-05	0.399152	0.0640402	0.39097	0.407333	0.112724	0.0153561	31	32	6	1	3.82632	4.03447	0.837827	0.067913	7.72959	8.16056	1.17069	0.093126
105376333	XR_930463	LOC105376333	uncharacterized LOC105376333	transcribed_pseudogene	.	7.25094	-1.67933	7.63006e-08	1.70382e-07	0.571117	0.0921572	0.557712	0.584522	0.094538	0.0897764	47	49	5	6	0.258103	0.267167	0.028219	0.029095	0.521397	0.540402	0.03943	0.039896
100533673	gene-OSBPL9P6	OSBPL9P6	oxysterol binding protein like 9 pseudogene 6	pseudogene	.	7.24559	-2.43087	3.05339e-05	5.72346e-05	0.348234	0.054947	0.311488	0.38498	0.094538	0.0153561	24	30	5	1	0.127881	0.162884	0.028812	0.002919	0.258334	0.329467	0.040259	0.004003
407054	NR_029513,rna-MIR98,rna-MIR98-2	MIR98	microRNA 98	miRNA	.	7.24144	-2.1137	2.4622e-06	4.98621e-06	0.430865	0.0618102	0.476749	0.38498	0.0194097	0.104211	39	30	1	7	2.91076	2.24582	0.057263	0.417369	5.88006	4.54264	0.080014	0.572316
100271836	NR_027155	SMG1P3	SMG1 pseudogene 3	transcribed_pseudogene	.	7.2404	6.46858	2.05282e-303	4.10729e-301	7.28824	4.48892	7.23258	7.34389	4.46703	4.51081	14878	15837	1559	2037	28.1376	30.1112	3.48024	3.62395	56.841	60.9063	4.86293	4.96933
105376485	XR_930806	LOC105376485	uncharacterized LOC105376485	lncRNA	.	7.23588	-1.18034	1.54599e-09	3.80002e-09	0.76806	0.133463	0.733541	0.802578	0.148423	0.118502	66	73	8	8	0.366866	0.406901	0.049637	0.037923	0.74111	0.823043	0.069358	0.052002
56109	NM_018919,NM_032086	PCDHGA6	protocadherin gamma subfamily A, 6	protein_coding	NP_061742.1;NP_114475.1	7.23539	-1.82471	8.46321e-07	1.76959e-06	0.519503	0.0785318	0.577263	0.461743	0.0385617	0.118502	49	37	2	8	0.09622	0.074942	0.001574	0.022812	0.194375	0.151587	0.002199	0.031282
107984871	XR_001752304,XR_001752305	LOC107984871	uncharacterized LOC107984871, transcript variant X1	lncRNA	.	7.23347	-0.281277	1.8382e-10	4.72673e-10	1.2325	0.233432	1.17963	1.28538	0.112724	0.354139	126	141	6	26	0.245253	0.277449	0.011814	0.047565	0.495438	0.561198	0.016507	0.065223
160760	NM_139283,NR_138550,XM_024448869,XM_024448870	PPTC7	protein phosphatase targeting COQ7	protein_coding	NP_644812.1;XP_024304637.1;XP_024304638.1	7.23079	5.24776	4.70719e-96	1.11855e-94	6.07837	3.32563	6.07601	6.08074	3.07656	3.57469	6619	6541	549	1020	12.865	12.777	1.26767	1.84361	25.9888	25.8441	1.77131	2.52804
201625	NM_001366028,NM_198564,XM_011533467,XM_011533468,XM_011533469,XM_011533471,XM_011533474,XM_017005860,XM_017005861,XM_017005862,XM_017005863	DNAH12	dynein axonemal heavy chain 12	protein_coding	NP_001352957.1;NP_940966.2;XP_011531769.1;XP_011531770.1;XP_011531771.1;XP_011531773.1;XP_011531776.1;XP_016861349.1;XP_016861350.1;XP_016861351.1;XP_016861352.1	7.22735	-0.272153	1.9308e-12	5.48198e-12	1.23558	0.25018	1.12089	1.35027	0.298963	0.201398	117	152	17	14	0.087138	0.125017	0.014798	0.009311	0.176029	0.252874	0.020677	0.012768
272	NM_000480,NM_001025389,NM_001025390,NM_001172430,NM_001172431	AMPD3	adenosine monophosphate deaminase 3	protein_coding	NP_000471.1;NP_001020560.1;NP_001020561.1;NP_001165901.1;NP_001165902.1	7.22697	8.11944	0	0	8.93472	6.09952	8.92307	8.94636	6.13312	6.06592	48243	48291	5108	6167	108.866	109.269	13.5037	13.071	219.922	221.02	18.8686	17.9235
387254	NR_002594	SLC7A5P2	solute carrier family 7 member 5 pseudogene 2	transcribed_pseudogene	.	7.22584	3.99813	8.66522e-108	2.50179e-106	4.85036	2.28095	4.79021	4.91051	2.35164	2.21026	2656	2852	303	339	9.94148	10.7317	1.33744	1.19247	20.0829	21.7072	1.8688	1.63518
8263	NM_012151	F8A1	coagulation factor VIII associated 1	protein_coding	NP_036283.2	7.22414	3.42352	1.73806e-65	2.22775e-64	4.29639	1.83864	4.26111	4.33167	1.98285	1.69443	1810	1877	218	209	10.1569	10.5892	1.43983	1.10127	20.5181	21.4189	2.01187	1.51011
6899	NM_001379200,NM_005992,NM_080646,NM_080647,XM_006724312,XM_017028925,XM_017028926,XM_017028927,XM_017028928	TBX1	T-box transcription factor 1	protein_coding	NP_001366129.1;NP_005983.1;NP_542377.1;NP_542378.1;XP_006724375.1;XP_016884414.1;XP_016884415.1;XP_016884416.1;XP_016884417.1	7.21662	1.32015	2.04098e-29	1.05985e-28	2.39061	0.667381	2.35809	2.42313	0.686622	0.64814	411	428	45	53	1.62832	1.72569	0.201371	0.208013	3.28938	3.49056	0.281376	0.285237
54433	NM_018983,NM_032993	GAR1	GAR1 ribonucleoprotein	protein_coding	NP_061856.1;NP_127460.1	7.21617	2.44077	3.60562e-44	2.83129e-43	3.37349	1.20064	3.36571	3.38127	1.30031	1.10097	927	924	108	107	8.7357	8.7439	1.19667	0.947326	17.6471	17.6864	1.67211	1.29902
3181	NM_002137,NM_031243,XM_005249729,XM_017012109,XM_017012110,XR_001744662,XR_001744663,XR_001744664,XR_001744665,XR_001744666,XR_001744667,XR_001744668,XR_001744669,XR_001744670,XR_001744671,XR_001744672,XR_001744673,XR_001744674,XR_001744675,XR_002956424,XR_002956425,XR_242076,XR_242077,XR_428077	HNRNPA2B1	heterogeneous nuclear ribonucleoprotein A2/B1	protein_coding	NP_002128.1;NP_112533.1;XP_005249786.1;XP_016867598.1;XP_016867599.1	7.21158	8.28676	4.87639e-244	5.91314e-242	9.1013	6.2635	9.08286	9.11974	6.37715	6.14985	53905	54470	6063	6542	144.444	147.014	19.9705	17.5084	291.793	297.367	27.9047	24.0084
105373265	XR_001737764	LOC105373265	uncharacterized LOC105373265, transcript variant X1	lncRNA	.	7.20958	2.0105	1.92488e-37	1.27106e-36	2.98308	0.966655	2.90431	3.06185	0.921398	1.01191	646	721	66	95	0.776129	0.871744	0.093182	0.107009	1.56787	1.76329	0.130203	0.146736
6580	NM_003057,NM_153187,XM_005267102,XM_005267103,XM_005267104,XM_005267105,XM_006715552,XM_011536074	SLC22A1	solute carrier family 22 member 1	protein_coding	NP_003048.1;NP_694857.1;XP_005267159.1;XP_005267160.1;XP_005267161.1;XP_005267162.1;XP_006715615.1;XP_011534376.1	7.20421	0.0857696	4.43707e-14	1.34981e-13	1.46492	0.317038	1.45794	1.47191	0.406071	0.228005	174	174	24	16	0.53801	0.511277	0.087675	0.038207	1.08684	1.03417	0.122508	0.052392
100420423	gene-LOC100420423	LOC100420423	FKBP prolyl isomerase 8 pseudogene	pseudogene	.	7.19723	-0.596316	3.24169e-08	7.3889e-08	1.05165	0.202268	0.943947	1.15935	0.31476	0.0897764	92	121	18	6	0.605229	0.808064	0.133928	0.035522	1.22263	1.63448	0.187137	0.048709
107984120	XR_001744200	LOC107984120	uncharacterized LOC107984120	lncRNA	.	7.19595	1.14367	1.44785e-11	3.94077e-11	2.24301	0.566521	2.1681	2.31792	0.282991	0.850051	348	391	16	75	0.326641	0.369071	0.017135	0.065569	0.659852	0.746524	0.023942	0.089912
100422414	gene-LOC100422414	LOC100422414	proteasome (prosome, macropain) 26S subunit, non-ATPase, 7 pseudogene	pseudogene	.	7.18129	-1.55895	1.04872e-07	2.3211e-07	0.614335	0.104445	0.634372	0.594297	0.148423	0.0604673	55	50	8	4	0.631932	0.576648	0.097169	0.033561	1.27657	1.16639	0.135774	0.04602
100129905	gene-RPS27P19	RPS27P19	ribosomal protein S27 pseudogene 19	pseudogene	.	7.17655	1.20028	1.4107e-26	6.7187e-26	2.29114	0.626859	2.25261	2.32967	0.686622	0.567097	375	395	45	45	10.3237	10.9129	1.45003	1.1402	20.8549	22.0735	2.02612	1.5635
11147	NR_027404,NR_168346,NR_168347,NR_168348,NR_168349,NR_168350,NR_168351,NR_168352	HHLA3	HERV-H LTR-associating 3	lncRNA	.	7.17486	0.133591	5.48285e-16	1.80488e-15	1.4948	0.326794	1.54987	1.43974	0.361138	0.29245	192	168	21	21	2.01223	1.82732	0.240557	0.166394	4.06493	3.69613	0.33613	0.228168
56131	NM_018938	PCDHB4	protocadherin beta 4	protein_coding	NP_061761.1	7.17008	0.911473	6.27526e-20	2.38789e-19	2.05789	0.517186	1.95673	2.15905	0.406071	0.628302	287	340	24	51	0.718174	0.857545	0.069195	0.119101	1.45079	1.73457	0.096686	0.163317
100422317	gene-LOC100422317	LOC100422317	proteasome 26S subunit, ATPase 5 pseudogene	pseudogene	.	7.16109	0.245567	4.53113e-17	1.55078e-16	1.57008	0.348276	1.63162	1.50855	0.330385	0.366167	209	181	19	27	1.63882	1.42228	0.171925	0.194798	3.31061	2.87686	0.240231	0.267116
283392	NR_026836,NR_026837	TRHDE-AS1	TRHDE antisense RNA 1	lncRNA	.	7.16109	3.0891	2.84738e-40	2.0138e-39	3.97694	1.6004	3.97364	3.98024	1.83733	1.36347	1465	1450	190	147	3.89182	3.83444	0.598391	0.359846	7.86191	7.75597	0.836132	0.493438
442266	gene-YAP1P1	YAP1P1	Yes associated protein 1 pseudogene 1	pseudogene	.	7.15889	0.346379	9.11936e-17	3.09202e-16	1.64134	0.365327	1.61752	1.66516	0.282991	0.447663	206	213	16	34	1.18375	1.23522	0.104357	0.18072	2.39132	2.49849	0.145818	0.247812
26766	NR_004385	RNU105C	RNA, U105C small nucleolar	snoRNA	.	7.15748	-3.26837	0.00133406	0.00216443	0.181735	0.0249801	0.264023	0.0994475	0.0194097	0.0305504	20	7	1	2	0.86854	0.30796	0.00266	0.077125	1.75455	0.622914	0.003717	0.105757
79844	NM_024786,XM_017009869,XM_017009870,XM_017009871,XM_017009872,XM_017009873,XM_017009874,XM_017009875,XM_017009876,XM_017009877,XM_017009878,XM_024446208,XM_024446209,XM_024446210,XM_024446211,XM_024446212,XM_024446213,XM_024446214,XM_024446215,XM_024446216,XM_024446217,XM_024446218,XR_002956179,XR_002956180,XR_002956181	ZDHHC11	zinc finger DHHC-type containing 11	protein_coding	NP_079062.1;XP_016865358.1;XP_016865359.1;XP_016865360.1;XP_016865361.1;XP_016865362.1;XP_016865363.1;XP_016865364.1;XP_016865365.1;XP_016865366.1;XP_016865367.1;XP_024301976.1;XP_024301977.1;XP_024301978.1;XP_024301979.1;XP_024301980.1;XP_024301981.1;XP_024301982.1;XP_024301983.1;XP_024301984.1;XP_024301985.1;XP_024301986.1	7.15654	1.36366	1.31154e-19	4.92701e-19	2.41611	0.685947	2.24346	2.58876	0.836402	0.535492	372	492	58	42	0.88541	1.22064	0.153515	0.080592	1.78863	2.46901	0.214506	0.110511
259293	NM_001097643	TAS2R30	taste 2 receptor member 30	protein_coding	NP_001091112.1	7.15401	0.245996	5.81475e-14	1.75689e-13	1.57103	0.352506	1.50973	1.63232	0.463885	0.241126	184	206	28	17	1.83054	2.0586	0.318258	0.149892	3.6979	4.16395	0.444701	0.20554
100128108	NR_168283	LOC100128108	ubiquitin-conjugating enzyme E2Q2 pseudogene	transcribed_pseudogene	.	7.15065	-0.969815	1.72974e-10	4.4547e-10	0.863419	0.154484	0.874533	0.852306	0.148423	0.160545	83	79	8	11	1.46374	1.40112	0.159437	0.180802	2.95692	2.83406	0.222781	0.247925
107984984	XR_001752967	LOC107984984	uncharacterized LOC107984984, transcript variant X1	lncRNA	.	7.14471	0.365901	2.54848e-14	7.83618e-14	1.65529	0.379952	1.6594	1.65118	0.505774	0.254129	215	210	31	18	1.22172	1.20245	0.206737	0.094731	2.46801	2.43221	0.288874	0.1299
4082	NM_002356	MARCKS	myristoylated alanine rich protein kinase C substrate	protein_coding	NP_002347.5	7.14372	7.18211	1.24809e-224	1.35717e-222	7.99712	5.19112	7.96804	8.02619	5.31391	5.06833	24837	25473	2863	3042	55.2373	56.9562	7.51862	6.36403	111.585	115.206	10.5058	8.72666
10068	NM_001039659,NM_001039660,NM_001145055,NM_001145057,NM_005699,NM_173042,NM_173044,XM_017017059,XM_017017060,XM_017017061,XM_017017062,XM_017017063,XM_024448303,XM_024448304	IL18BP	interleukin 18 binding protein	protein_coding	NP_001034748.1;NP_001034749.1;NP_001138527.1;NP_001138529.1;NP_005690.2;NP_766630.2;NP_766632.2;XP_016872548.1;XP_016872549.1;XP_016872550.1;XP_016872551.1;XP_016872552.1;XP_024304071.1;XP_024304072.1	7.13704	3.95371	1.90379e-89	3.97195e-88	4.80653	2.24516	4.8502	4.76285	2.10143	2.38889	2773	2565	243	396	11.9178	11.3281	1.24331	1.52379	24.0753	22.9134	1.73728	2.0895
102724191	gene-LOC102724191	LOC102724191	.	pseudogene	.	7.13629	-2.09511	9.05331e-06	1.76291e-05	0.432715	0.0700622	0.537893	0.327536	0.094538	0.0455864	45	25	5	3	0.093767	0.05321	0.010083	0.005495	0.18942	0.107628	0.014089	0.007535
7710	NM_001085384,NR_110974,NR_110975,XR_001753757	ZNF154	zinc finger protein 154	protein_coding	NP_001078853.1	7.13142	-1.23704	5.88829e-06	1.16175e-05	0.722445	0.122686	0.951458	0.493431	0.0574628	0.187909	93	40	3	13	0.127375	0.055325	0.003704	0.016234	0.257312	0.111907	0.005175	0.022261
56107	NM_018921,NM_032089	PCDHGA9	protocadherin gamma subfamily A, 9	protein_coding	NP_061744.1;NP_114478.1	7.12406	0.350547	6.99319e-16	2.29039e-15	1.6426	0.378168	1.57439	1.7108	0.463885	0.29245	197	223	28	21	0.756076	0.858739	0.124871	0.075107	1.52736	1.73698	0.174482	0.10299
107986273	XR_001741664	LOC107986273	uncharacterized LOC107986273	lncRNA	.	7.11073	-0.590975	7.97084e-09	1.88155e-08	1.0548	0.19056	1.05966	1.04994	0.0761195	0.305001	108	105	4	22	0.224089	0.220808	0.009884	0.04241	0.452686	0.446632	0.013811	0.058154
112268474	XR_002959832	LOC112268474	uncharacterized LOC112268474	lncRNA	.	7.10876	1.5967	4.45365e-31	2.45276e-30	2.62138	0.780377	2.57782	2.66495	0.710702	0.850051	495	524	47	75	0.920306	0.980498	0.102062	0.131412	1.85912	1.98327	0.14261	0.180198
8812	NM_001099402,XM_005268154,XM_011537275	CCNK	cyclin K	protein_coding	NP_001092872.1;XP_005268211.1;XP_011535577.1	7.08454	4.29382	2.41209e-128	9.78928e-127	5.137	2.53532	5.15021	5.12379	2.44072	2.62992	3437	3322	327	485	11.0572	10.7911	1.12002	1.43165	22.3368	21.8274	1.565	1.96314
100996485	NR_161235	C5orf66	chromosome 5 open reading frame 66	lncRNA	.	7.08413	-0.393327	7.01892e-13	2.03028e-12	1.16639	0.234119	1.15382	1.17897	0.266841	0.201398	122	124	15	14	0.46624	0.479163	0.064607	0.04902	0.941857	0.969209	0.090276	0.067218
100996723	gene-LOC100996723	LOC100996723	.	pseudogene	.	7.08007	-0.504622	3.11121e-12	8.72936e-12	1.10157	0.214186	1.16031	1.04282	0.200368	0.228005	123	104	11	16	0.669084	0.565882	0.068497	0.081388	1.35162	1.14461	0.095711	0.111603
349114	NR_026999	LINC00265	long intergenic non-protein coding RNA 265	lncRNA	.	7.07583	1.24548	5.9538e-28	2.96107e-27	2.32659	0.646156	2.29455	2.35864	0.624604	0.667708	389	405	40	55	0.798831	0.836805	0.095257	0.105527	1.61373	1.69261	0.133102	0.144704
219988	NM_152716	PATL1	PAT1 homolog 1, processing body mRNA decay factor	protein_coding	NP_689929.2	7.04731	5.76242	1.94793e-252	2.53078e-250	6.58264	3.85338	6.58917	6.57612	3.94974	3.75702	9489	9261	1067	1170	21.9572	21.5435	2.91438	2.54592	44.3561	43.5762	4.07226	3.49109
100307126	gene-CHMP4BP1	CHMP4BP1	charged multivesicular body protein 4B pseudogene 1	pseudogene	.	7.04128	0.362291	2.84859e-16	9.49909e-16	1.65027	0.384443	1.60329	1.69726	0.463885	0.305001	203	220	28	22	2.17505	2.37325	0.34933	0.212615	4.39385	4.80039	0.488118	0.291548
728780	NM_001276713,XM_011543618,XM_011543623,XM_017009814,XM_017009815,XM_017009816,XM_017009817	ANKDD1B	ankyrin repeat and death domain containing 1B	protein_coding	NP_001263642.1;XP_011541920.1;XP_011541925.1;XP_016865303.1;XP_016865304.1;XP_016865305.1;XP_016865306.1	7.02931	-0.273128	1.45248e-13	4.32522e-13	1.23569	0.253983	1.18601	1.28538	0.266841	0.241126	127	141	15	17	0.429107	0.475638	0.05617	0.05166	0.866843	0.962077	0.078487	0.070839
339883	NM_001302831,NM_001302832,NM_178339,NM_178342,NM_178344,NR_126512,NR_126513,NR_126514,NR_126515,XM_017006291,XM_017006292,XM_017006293,XM_017006294,XM_017006295,XM_017006296	C3orf35	chromosome 3 open reading frame 35	protein_coding	NP_001289760.1;NP_001289761.1;NP_848029.2;NP_848032.1;NP_848034.2;XP_016861780.1;XP_016861781.1;XP_016861782.1;XP_016861783.1;XP_016861784.1;XP_016861785.1	7.02556	2.31511	1.4116e-21	5.70342e-21	3.25398	1.10961	3.19905	3.30891	0.814347	1.40487	815	874	56	154	1.39322	1.69949	0.121334	0.210698	2.81446	3.43757	0.16954	0.288919
729389	gene-RPS6P25	RPS6P25	ribosomal protein S6 pseudogene 25	pseudogene	.	7.01694	-0.570971	2.20102e-11	5.93905e-11	1.06362	0.205632	0.981115	1.14612	0.18326	0.228005	97	119	10	16	1.12618	1.3903	0.135541	0.173465	2.27501	2.81218	0.189391	0.237864
471	NM_004044,XM_017004187,XM_024452919	ATIC	5-aminoimidazole-4-carboxamide ribonucleotide formyltransferase/IMP cyclohydrolase	protein_coding	NP_004035.2;XP_016859676.1;XP_024308687.1	7.01609	4.71757	5.333e-101	1.38216e-99	5.55042	2.89426	5.52055	5.58029	2.68817	3.10034	4472	4595	402	708	21.3995	22.0968	2.20738	3.05423	43.2295	44.6955	3.08437	4.18811
641298	NR_027154	SMG1P1	SMG1 pseudogene 1	transcribed_pseudogene	.	7.0115	6.41724	2.88284e-305	5.94637e-303	7.23179	4.47894	7.1847	7.27889	4.46615	4.49173	14389	15135	1558	2009	27.4404	29.0166	3.50812	3.60403	55.4327	58.6921	4.90189	4.94202
107985957	XR_001739759	LOC107985957	uncharacterized LOC107985957	lncRNA	.	7.01132	-0.352776	2.69191e-12	7.59016e-12	1.18812	0.243436	1.12754	1.24871	0.298963	0.187909	118	135	17	13	0.471102	0.539394	0.076465	0.047823	0.951678	1.09104	0.106845	0.065578
105376550	XR_001748131,XR_001748132	LINC02752	long intergenic non-protein coding RNA 2752, transcript variant X1	lncRNA	.	6.99355	-2.49721	2.64416e-05	4.98064e-05	0.331092	0.0495145	0.334648	0.327536	0.0385617	0.0604673	26	25	2	4	0.052344	0.054411	0.002468	0.006775	0.105741	0.110058	0.003449	0.00929
100507046	gene-HSPE1P3	HSPE1P3	heat shock protein family E (Hsp10) member 1 pseudogene 3	pseudogene	.	6.99163	-1.96718	3.82984e-06	7.65586e-06	0.473131	0.0791553	0.527881	0.41838	0.112724	0.0455864	44	33	6	3	0.757144	0.566359	0.103435	0.040632	1.52951	1.14558	0.14453	0.055716
100462954	gene-MICOS10P3	MICOS10P3	MICOS10 pseudogene 3	pseudogene	.	6.99027	-1.74424	4.65097e-07	9.87548e-07	0.546326	0.0856073	0.527881	0.564771	0.0385617	0.132653	44	47	2	9	0.795286	0.857575	0.0429	0.147189	1.60657	1.73463	0.059944	0.201832
374786	NM_001145053,NM_198529,NR_026738,XM_011524759,XM_011524763,XM_011524765,XM_011524768,XM_017024591,XM_017024592,XM_024450742,XM_024450743,XR_002957998,XR_934454	EFCAB5	EF-hand calcium binding domain 5	protein_coding	NP_001138525.2;NP_940931.3;XP_011523061.1;XP_011523065.1;XP_011523067.1;XP_011523070.1;XP_016880080.1;XP_016880081.1;XP_024306510.1;XP_024306511.1	6.98266	1.01912	5.90706e-24	2.60556e-23	2.14226	0.575627	2.14536	2.13916	0.637223	0.514031	341	334	41	40	0.81037	0.688311	0.09269	0.07609	1.63704	1.39225	0.129515	0.104338
26040	NM_001130110,NM_001379141,NM_001379142,NM_015559,XM_024451149,XM_024451150,XM_024451151,XM_024451152,XM_024451154,XM_024451156,XM_024451157,XM_024451158	SETBP1	SET binding protein 1	protein_coding	NP_001123582.1;NP_001366070.1;NP_001366071.1;NP_056374.2;XP_024306917.1;XP_024306918.1;XP_024306919.1;XP_024306920.1;XP_024306922.1;XP_024306924.1;XP_024306925.1;XP_024306926.1	6.97749	5.00748	3.77958e-151	2.07183e-149	5.83508	3.1638	5.83135	5.8388	3.01505	3.31255	5571	5516	523	835	3.9707	3.92514	0.409238	0.514833	8.02126	7.93942	0.571827	0.705963
100847087	NR_049824,rna-MIR5192	MIR5192	microRNA 5192	miRNA	.	6.97435	-2.47381	4.35499e-05	8.07326e-05	0.336604	0.054947	0.357441	0.315767	0.094538	0.0153561	28	24	5	1	2.74371	2.33224	0.424595	0.011613	5.54261	4.71744	0.593286	0.015924
107986347	XR_001742409	LOC107986347	uncharacterized LOC107986347	lncRNA	.	6.9736	-0.894221	9.20325e-08	2.04462e-07	0.893616	0.170142	1.01017	0.777057	0.250508	0.0897764	101	70	14	6	0.656086	0.456441	0.103275	0.030874	1.32537	0.923247	0.144306	0.042336
105373117	XR_001738505	LOC105373117	uncharacterized LOC105373117	lncRNA	.	6.97291	2.18623	6.32273e-14	1.90836e-13	3.13478	1.02054	3.06526	3.20429	0.624604	1.41648	734	806	40	156	1.9022	2.10211	0.121935	0.380274	3.84265	4.25195	0.170379	0.521449
105370504	XR_001750969,XR_001750970,XR_001750971,XR_001750972,XR_001750973,XR_001750974,XR_001750975,XR_001750976,XR_943876,XR_943877,XR_943879	LOC105370504	uncharacterized LOC105370504, transcript variant X9	lncRNA	.	6.97259	1.29796	4.24692e-10	1.07207e-09	2.35945	0.628133	2.49544	2.22345	0.298963	0.957303	462	360	17	88	0.612497	0.431891	0.023905	0.084883	1.23731	0.873589	0.033404	0.116397
105378662	XR_001737994,XR_947215	LOC105378662	uncharacterized LOC105378662, transcript variant X2	lncRNA	.	6.97019	-1.82157	3.38673e-06	6.79452e-06	0.520634	0.0894868	0.547837	0.493431	0.148423	0.0305504	46	40	8	2	1.1126	0.922684	0.189252	0.043843	2.24757	1.86632	0.264441	0.060119
56111	NM_018917,NM_032053	PCDHGA4	protocadherin gamma subfamily A, 4	protein_coding	NP_061740.2;NP_114442.2	6.96095	-1.1064	7.9277e-08	1.76836e-07	0.795614	0.136113	0.86661	0.724618	0.0574628	0.214763	82	64	3	15	0.171609	0.215546	0.00822	0.043196	0.346671	0.435987	0.011485	0.059233
107985188	XR_001753549	LOC107985188	uncharacterized LOC107985188	lncRNA	.	6.96063	-0.477547	1.63653e-12	4.65968e-12	1.11661	0.220747	1.12754	1.10568	0.200368	0.241126	118	113	11	17	1.06396	1.02501	0.108328	0.139673	2.14931	2.07331	0.151367	0.191526
4629	NM_001040113,NM_001040114,NM_002474,NM_022844,XM_011522502,XM_017023250	MYH11	myosin heavy chain 11	protein_coding	NP_001035202.1;NP_001035203.1;NP_002465.1;NP_074035.1;XP_011520804.1;XP_016878739.1	6.95896	-0.0124984	3.35106e-15	1.06832e-14	1.39685	0.303605	1.42055	1.37316	0.31476	0.29245	167	156	18	21	0.229685	0.214745	0.028524	0.026126	0.463989	0.434367	0.039856	0.035825
7799	NM_001007257,NM_001135610,NM_012231,NM_015866,XM_017002255,XM_017002256,XM_017002257,XM_017002259,XM_017002260,XM_017002261,XM_017002262,XM_017002263,XM_017002264,XR_002957562	PRDM2	PR/SET domain 2	protein_coding	NP_001007258.1;NP_001129082.1;NP_036363.2;NP_056950.2;XP_016857744.1;XP_016857745.1;XP_016857746.1;XP_016857748.1;XP_016857749.1;XP_016857750.1;XP_016857751.1;XP_016857752.1;XP_016857753.1	6.95814	6.24002	6.67461e-304	1.34895e-301	7.05484	4.31793	7.0797	7.02997	4.27852	4.35734	13372	12721	1359	1822	17.7493	18.1792	2.32619	2.61627	35.8555	36.7712	3.25039	3.58756
677841	NR_002988	SNORA74B	small nucleolar RNA, H/ACA box 74B	snoRNA	.	6.95673	0.275171	3.98983e-17	1.3681e-16	1.58813	0.365205	1.62693	1.54933	0.376272	0.354139	208	189	22	26	9.73266	8.86763	1.19541	1.11325	19.6611	17.9367	1.67034	1.52654
29948	NM_182981	OSGIN1	oxidative stress induced growth inhibitor 1	protein_coding	NP_892026.1	6.94861	3.32848	1.23191e-41	9.04185e-41	4.19901	1.79236	4.23673	4.1613	2.04099	1.54372	1778	1657	230	179	8.83574	8.27995	1.34517	0.833829	17.8492	16.7479	1.87961	1.14339
604	NM_001130845,NM_001134738,NM_001706,XM_005247694,XM_011513062	BCL6	BCL6 transcription repressor	protein_coding	NP_001124317.1;NP_001128210.1;NP_001697.2;XP_005247751.1;XP_011511364.1	6.94833	7.26423	0	0	8.0744	5.30917	8.08111	8.06768	5.35412	5.26422	26870	26219	2946	3498	48.8888	46.3247	7.30573	7.10274	98.7608	93.7015	10.2083	9.73961
6506	NM_001195728,NM_001252652,NM_004171,XM_005253067,XM_011520285,XM_017018136,XM_017018137,XM_017018138,XM_017018139	SLC1A2	solute carrier family 1 member 2	protein_coding	NP_001182657.1;NP_001239581.1;NP_004162.2;XP_005253124.1;XP_011518587.1;XP_016873625.1;XP_016873626.1;XP_016873627.1;XP_016873628.1	6.94262	1.1323	1.58681e-14	4.9185e-14	2.22789	0.588259	2.32667	2.1291	0.361138	0.81538	400	331	21	71	0.310031	0.262836	0.018496	0.051616	0.626297	0.53164	0.025844	0.070778
105377024	XR_940701	LOC105377024	uncharacterized LOC105377024	lncRNA	.	6.94099	-1.01665	1.31769e-09	3.25045e-09	0.838555	0.150316	0.874533	0.802578	0.112724	0.187909	83	73	6	13	0.444443	0.39096	0.031953	0.064441	0.897824	0.790798	0.044648	0.088365
100113389	NR_003691	SNORD127	small nucleolar RNA, C/D box 127	snoRNA	.	6.93554	-2.51966	5.74402e-05	0.000105331	0.323512	0.047303	0.239692	0.407333	0.0194097	0.0751963	18	32	1	5	1.69437	3.01512	0.105074	0.362127	3.42281	6.09872	0.14682	0.496566
112268070	XR_002957218,XR_002957219,XR_002957220,XR_002957221,XR_002957222,XR_002957223,XR_002957224,XR_002957225,XR_002957226	LOC112268070	uncharacterized LOC112268070, transcript variant X7	lncRNA	.	6.92889	1.09281	6.38182e-25	2.89541e-24	2.19859	0.599027	2.26471	2.13246	0.559799	0.638255	379	332	35	52	7.1989	6.2871	0.745477	0.915229	14.5426	12.717	1.04166	1.25501
11273	NM_001308230,NM_007245,NM_017492,NM_145714,NM_148414,NM_148415,NM_148416,XM_005255061,XM_005255062,XM_005255063,XM_005255064,XM_005255065,XM_005255066,XM_005255067,XM_005255068,XM_005255069,XM_005255070,XM_005255071,XM_005255074,XM_005255075,XM_005255076,XM_005255077,XM_006721007,XM_006721008,XM_006721009,XM_006721010,XM_006721011,XM_006721012,XM_011545719,XM_011545722,XM_017022891,XM_017022892,X…	ATXN2L	ataxin 2 like	protein_coding	NP_001295159.1;NP_009176.2;NP_059867.3;NP_663760.1;NP_680780.1;NP_680781.1;NP_680782.1;XP_005255118.1;XP_005255119.1;XP_005255120.1;XP_005255121.1;XP_005255122.1;XP_005255123.1;XP_005255124.1;XP_005255125.1;XP_005255126.1;XP_005255127.1;XP_005255128.1;XP_005255131.1;XP_005255132.1;XP_005255133.1;XP_005255134.1;XP_006721070.1;XP_006721071.1;XP_006721072.1;XP_006721073.1;XP_006721074.1;XP_006721075…	6.92738	6.2135	2.09269e-218	2.15827e-216	7.0275	4.29651	7.02547	7.02952	4.41851	4.1745	12875	12717	1505	1594	29.5171	29.2618	4.08841	3.39431	59.6278	59.1881	5.71273	4.65444
100130750	gene-RPS8P9	RPS8P9	ribosomal protein S8 pseudogene 9	pseudogene	.	6.91989	-3.70719	0.00426342	0.00659063	0.124894	0.0173829	0.164134	0.0856536	0.0194097	0.0153561	12	6	1	1	0.146558	0.075194	0.010381	0.00541	0.296063	0.152095	0.014505	0.007418
729927	gene-RPS20P27	RPS20P27	ribosomal protein S20 pseudogene 27	pseudogene	.	6.90314	0.398862	8.47013e-15	2.6517e-14	1.6722	0.38501	1.59372	1.75068	0.266841	0.50318	201	232	15	39	3.73007	4.3179	0.313397	0.665577	7.53516	8.73386	0.437909	0.912671
728657	gene-DUSP8P2	DUSP8P2	dual specificity phosphatase 8 pseudogene 2	pseudogene	.	6.89582	-3.30661	0.00128874	0.00209346	0.176401	0.0249801	0.239692	0.113111	0.0194097	0.0305504	18	8	1	2	0.046168	0.01858	0.002351	0.00413	0.093265	0.037581	0.003285	0.005663
8831	NM_001130066,NM_006772	SYNGAP1	synaptic Ras GTPase activating protein 1	protein_coding	NP_001123538.1;NP_006763.2	6.89485	2.73259	6.9683e-48	5.94296e-47	3.63661	1.40068	3.61069	3.66252	1.28436	1.517	1117	1144	106	174	1.78505	1.83649	0.197843	0.25853	3.606	3.7147	0.276446	0.354508
105374128	XR_001740930,XR_001740931,XR_001740932,XR_924538	LOC105374128	uncharacterized LOC105374128, transcript variant X1	lncRNA	.	6.89183	0.0666065	5.11377e-11	1.35716e-10	1.44442	0.306805	1.35976	1.52908	0.165947	0.447663	156	185	9	34	0.402825	0.454889	0.024055	0.071074	0.813753	0.920108	0.033612	0.097459
256021	NR_046159,NR_046160,NR_132339,NR_132340,NR_132341	LINC01619	long intergenic non-protein coding RNA 1619	lncRNA	.	6.88811	-0.575296	2.2947e-11	6.18682e-11	1.06187	0.2124	1.05966	1.06408	0.250508	0.174292	108	107	14	12	0.46298	0.446678	0.066177	0.04266	0.935273	0.9035	0.092469	0.058499
8552	NR_024616	INE1	inactivation escape 1	lncRNA	.	6.88297	1.25922	2.9893e-20	1.14842e-19	2.33328	0.664298	2.27672	2.38984	0.825417	0.50318	383	416	57	39	3.6036	3.93417	0.62333	0.337091	7.27967	7.95768	0.870978	0.462235
100420110	gene-SCYL2P1	SCYL2P1	SCYL2 pseudogene 1	pseudogene	.	6.88258	1.27628	3.6718e-14	1.12127e-13	2.34342	0.641749	2.23117	2.45567	0.391248	0.892251	368	440	23	80	1.10024	1.32348	0.079203	0.224275	2.22261	2.67702	0.11067	0.307536
440050	NM_001012503	KRTAP5-7	keratin associated protein 5-7	protein_coding	NP_001012521.1	6.88154	-2.14642	1.66208e-05	3.1744e-05	0.415892	0.0682934	0.527881	0.303902	0.0761195	0.0604673	44	23	4	4	0.295262	0.152385	0.029779	0.025625	0.596463	0.308232	0.04161	0.035138
100507526	gene-SMG1P4	SMG1P4	SMG1 pseudogene 4	pseudogene	.	6.88084	5.97651	2.83491e-292	5.40199e-290	6.79009	4.08309	6.73447	6.84571	4.08254	4.08364	10505	11184	1177	1491	24.2787	25.9858	3.21101	3.23973	49.0458	52.5618	4.48674	4.44247
729732	NR_047662	LOC729732	uncharacterized LOC729732	lncRNA	.	6.8785	0.892685	5.07331e-22	2.08134e-21	2.04011	0.540129	2.08859	1.99163	0.59903	0.481229	324	292	38	37	0.776394	0.7043	0.107105	0.082107	1.5684	1.4246	0.149658	0.112589
107985726	XR_001737773	LOC107985726	uncharacterized LOC107985726	lncRNA	.	6.87837	-1.75661	5.06132e-07	1.07252e-06	0.540378	0.0879823	0.476749	0.604006	0.0574628	0.118502	39	51	3	8	0.336675	0.444029	0.020914	0.065099	0.68012	0.898143	0.029223	0.089267
107985201	XR_001738209	LOC107985201	uncharacterized LOC107985201	lncRNA	.	6.87367	-1.07806	5.42082e-09	1.29196e-08	0.809384	0.150881	0.742227	0.876541	0.18326	0.118502	67	82	10	8	0.341709	0.419603	0.058712	0.035795	0.690289	0.848735	0.082038	0.049084
284325	NM_001353805,NM_001353806,NM_001353807,NM_001353808,NM_001353809,NM_198476,NR_148548,NR_148549,NR_148550,NR_148551,XM_005258776,XM_006723152,XM_006723153,XM_011526774,XM_011526775,XM_011526776,XM_011526778,XM_011526779,XM_011526782,XM_011526783,XM_011526784,XM_011526785,XM_011526786,XM_017026620,XM_017026622,XM_017026623,XM_017026625,XR_001753666	C19orf54	chromosome 19 open reading frame 54	protein_coding	NP_001340734.1;NP_001340735.1;NP_001340736.1;NP_001340737.1;NP_001340738.1;NP_940878.3;XP_005258833.1;XP_006723215.1;XP_006723216.1;XP_011525076.1;XP_011525077.1;XP_011525078.1;XP_011525080.1;XP_011525081.1;XP_011525084.1;XP_011525085.1;XP_011525086.1;XP_011525087.1;XP_011525088.1;XP_016882109.1;XP_016882111.1;XP_016882112.1;XP_016882114.1	6.87093	2.16807	6.32448e-32	3.5615e-31	3.11801	1.06612	3.16715	3.06887	0.900613	1.23162	795	725	64	126	2.50182	2.21782	0.215304	0.392881	5.05395	4.48602	0.300844	0.538738
101928578	NR_110410	RAP2C-AS1	RAP2C antisense RNA 1	lncRNA	.	6.85227	0.194123	3.93739e-16	1.30451e-15	1.52989	0.349991	1.59851	1.46126	0.345843	0.354139	202	172	20	26	0.561932	0.48071	0.062678	0.068004	1.13517	0.972337	0.08758	0.09325
56666	NM_001160300,NM_052839,NR_027691	PANX2	pannexin 2	protein_coding	NP_001153772.1;NP_443071.2	6.8513	1.0185	1.35507e-21	5.4761e-21	2.13795	0.583338	2.07146	2.20443	0.67443	0.492246	319	354	44	38	0.998002	1.12651	0.159518	0.110514	2.01608	2.2786	0.222894	0.151542
80209	NM_025138,NM_170719,XM_011535239	PROSER1	proline and serine rich 1	protein_coding	NP_079414.3;NP_733837.2;XP_011533541.1	6.84849	4.74497	2.88562e-148	1.5114e-146	5.57334	2.95453	5.57626	5.57042	2.82682	3.08223	4652	4563	450	698	8.69307	8.56451	0.983819	1.21452	17.561	17.3235	1.37469	1.66541
494447	gene-COILP2	COILP2	coilin pseudogene 2	pseudogene	.	6.84522	-1.78397	4.41394e-06	8.79185e-06	0.529414	0.0830381	0.445177	0.613651	0.0194097	0.146667	36	52	1	10	0.143525	0.211757	0.003033	0.035188	0.289937	0.428324	0.004238	0.048252
105377826	XR_001752723,XR_001752725,XR_001752726,XR_001752727,XR_001752728,XR_001752729,XR_001752730,XR_001752731,XR_001752732,XR_001752733,XR_001752734,XR_001752735,XR_001752736,XR_001752737,XR_001752738,XR_001752739,XR_001752740,XR_001752741,XR_001752742	LOC105377826	uncharacterized LOC105377826, transcript variant X10	lncRNA	.	6.83423	1.20496	8.71586e-24	3.82092e-23	2.28674	0.650741	2.20627	2.36722	0.734386	0.567097	360	408	49	45	4.30879	5.17688	0.73145	0.583312	8.70423	10.4713	1.02206	0.799866
100133091	NR_029411	LOC100133091	uncharacterized LOC100133091	lncRNA	.	6.83403	4.01344	5.04873e-109	1.47467e-107	4.85673	2.34949	4.83759	4.87587	2.42988	2.2691	2748	2782	324	357	9.77217	9.94572	1.35885	1.19325	19.7409	20.1173	1.89873	1.63624
109617000	NR_145776	SNORA11F	small nucleolar RNA, H/ACA box 11F	snoRNA	.	6.83201	-1.86413	1.22585e-06	2.53752e-06	0.505523	0.0865958	0.466301	0.544745	0.112724	0.0604673	38	45	6	4	2.81804	3.37029	0.514914	0.23638	5.69276	6.81713	0.719489	0.324135
100126791	NR_004428	EGOT	eosinophil granule ontogeny transcript	lncRNA	.	6.82911	-0.0783952	9.43978e-11	2.46943e-10	1.35187	0.280861	1.30804	1.3957	0.148423	0.413298	147	160	8	31	0.956015	1.04863	0.059747	0.188617	1.93126	2.12107	0.083484	0.258641
105376626	XR_001748179,XR_001748180,XR_001748181,XR_001748182,XR_001748183,XR_931192	LOC105376626	uncharacterized LOC105376626, transcript variant X3	lncRNA	.	6.82697	1.6654	1.66581e-22	6.97269e-22	2.6712	0.834673	2.56808	2.77433	1.01139	0.657957	491	573	75	54	2.03852	2.34922	0.332916	0.156556	4.11804	4.7518	0.465184	0.214676
105377359	XR_001741788,XR_001741789,XR_001741790,XR_939060	LOC105377359	uncharacterized LOC105377359, transcript variant X2	lncRNA	.	6.82008	1.50476	1.89595e-29	9.86587e-29	2.53731	0.770458	2.55088	2.52375	0.825417	0.7155	484	466	57	60	1.55319	1.37584	0.199232	0.195261	3.13761	2.78292	0.278385	0.267751
135458	NM_148959	HUS1B	HUS1 checkpoint clamp component B	protein_coding	NP_683762.2	6.81756	-1.87963	4.96828e-07	1.05325e-06	0.499818	0.0829479	0.537893	0.461743	0.0761195	0.0897764	45	37	4	6	0.415742	0.337318	0.038217	0.052561	0.839845	0.682297	0.0534	0.072075
84812	NM_032726,XM_005246913,XM_011512012,XM_017005114,XM_017005115,XM_017005116,XM_017005117,XM_017005118,XM_024453182,XR_241325	PLCD4	phospholipase C delta 4	protein_coding	NP_116115.1;XP_005246970.1;XP_011510314.1;XP_016860603.1;XP_016860604.1;XP_016860605.1;XP_016860606.1;XP_016860607.1;XP_024308950.1	6.79871	-0.427945	1.72872e-10	4.45266e-10	1.14037	0.237652	1.22371	1.05703	0.31476	0.160545	133	106	18	11	0.320128	0.249385	0.048566	0.023337	0.646694	0.504436	0.067861	0.032001
107987183	XR_001749444	LOC107987183	uncharacterized LOC107987183	lncRNA	.	6.79834	0.400831	6.72402e-14	2.02795e-13	1.67231	0.387655	1.7266	1.61802	0.250508	0.524801	230	203	14	41	0.530929	0.471244	0.035776	0.088236	1.07254	0.953191	0.04999	0.120993
728323	NR_130699,NR_130700,NR_130701,NR_130702	LINC01881	long intergenic non-protein coding RNA 1881	lncRNA	.	6.79107	0.980892	1.01498e-22	4.28615e-22	2.10592	0.573683	2.18731	2.02454	0.611874	0.535492	354	301	39	42	2.37788	2.02322	0.295398	0.252426	4.80358	4.09238	0.412758	0.346139
54882	NM_001197030,NM_017747,NM_017978,NM_024668	ANKHD1	ankyrin repeat and KH domain containing 1	protein_coding	NP_001183959.1;NP_060217.1;NP_060448.1;NP_078944.2	6.78955	6.5497	2.41194e-41	1.75357e-40	7.35837	4.58242	7.36906	7.34768	5.01535	4.14949	16364	15879	2314	1565	21.4715	20.9016	4.52727	2.74079	43.3748	42.2778	6.32594	3.75831
105377872	XR_001744224,XR_001744225,XR_001744227,XR_001744228	LOC105377872	uncharacterized LOC105377872, transcript variant X1	lncRNA	.	6.78822	3.95595	5.80276e-92	1.27584e-90	4.80074	2.29887	4.79961	4.80187	2.16817	2.42958	2674	2638	258	410	1.91788	1.89886	0.219068	0.290297	3.87433	3.84085	0.306104	0.398069
102465256	NR_106768,rna-MIR6513,rna-MIR6513-2	MIR6513	microRNA 6513	miRNA	.	6.78449	-2.99235	0.000973838	0.00160077	0.227525	0.0364094	0.151148	0.303902	0.0574628	0.0153561	11	23	3	1	1.34631	3.19029	0.100196	1e-06	2.71969	6.45304	0.140004	1e-06
106478920	gene-RNU6-37P	RNU6-37P	RNA, U6 small nuclear 37, pseudogene	pseudogene	.	6.77866	-2.32993	1.1468e-05	2.21628e-05	0.370593	0.0608529	0.401976	0.339209	0.0761195	0.0455864	32	26	4	3	2.84943	2.3613	0.399044	0.251489	5.75618	4.77623	0.557583	0.344854
58525	NM_001330395,NM_001371589,NM_001371603,NM_021241,XM_005260005,XM_005260006,XM_005260007,XM_005260008,XM_005260010,XM_005260011,XM_006722828,XM_011528163,XM_024451629	WIZ	WIZ zinc finger	protein_coding	NP_001317324.2;NP_001358518.1;NP_001358532.2;NP_067064.2;XP_005260062.1;XP_005260063.1;XP_005260064.1;XP_005260065.1;XP_005260067.1;XP_005260068.1;XP_006722891.1;XP_011526465.1;XP_024307397.1	6.77637	4.86448	1.90956e-102	5.06717e-101	5.68797	3.07083	5.69818	5.67775	3.27533	2.86634	5071	4923	641	588	8.24746	7.86503	1.21111	0.661479	16.6608	15.9087	1.69228	0.90705
105375614	XR_928275	LOC105375614	uncharacterized LOC105375614	lncRNA	.	6.76113	-1.56133	1.47178e-07	3.22604e-07	0.609177	0.102065	0.643675	0.57468	0.0574628	0.146667	56	48	3	10	0.152775	0.133125	0.008519	0.02591	0.308623	0.269274	0.011903	0.03553
103156999	gene-LOC103156999	LOC103156999	dynein light chain Tctex-type 1 pseudogene	pseudogene	.	6.75548	-1.3469	2.1434e-08	4.94126e-08	0.692992	0.126317	0.643675	0.74231	0.148423	0.104211	56	66	8	7	0.730033	0.867555	0.116978	0.076277	1.47475	1.75481	0.163453	0.104595
51101	NM_001362969,NM_016010,NR_156423,XM_011517539	ZC2HC1A	zinc finger C2HC-type containing 1A	protein_coding	NP_001349898.1;NP_057094.2;XP_011515841.1	6.75479	-0.441215	1.19949e-09	2.96507e-09	1.12587	0.226712	0.966362	1.28538	0.148423	0.305001	95	141	8	22	0.178905	0.241515	0.011375	0.024782	0.361408	0.488515	0.015894	0.033982
26807	NR_002439	SNORD43	small nucleolar RNA, C/D box 43	snoRNA	.	6.75411	-1.76957	2.12039e-07	4.60939e-07	0.535944	0.090165	0.557712	0.514177	0.0761195	0.104211	47	42	4	7	7.14687	6.44262	0.677468	0.920041	14.4375	13.0315	0.946625	1.2616
132001	NM_001284401,NM_001321294,NM_001321295,NM_001366031,NM_138807,NR_104314,NR_135609,NR_135610,NR_135611,NR_158710,NR_158711,NR_158712,NR_158713,NR_158714,NR_158715,XM_005264873,XM_005264875,XM_017005725,XM_017005726,XM_017005727,XR_001740020,XR_001740021	TAMM41	TAM41 mitochondrial translocator assembly and maintenance homolog	protein_coding	NP_001271330.1;NP_001308223.1;NP_001308224.1;NP_001352960.1;NP_620162.1;XP_005264930.1;XP_005264932.1;XP_016861214.1;XP_016861215.1;XP_016861216.1	6.75384	2.7484	2.59589e-51	2.40456e-50	3.64682	1.43774	3.60237	3.69127	1.50005	1.37542	1110	1169	135	149	3.90713	3.98799	0.744901	0.876769	7.89283	8.06656	1.04085	1.20227
645899	gene-RPS28P4	RPS28P4	ribosomal protein S28 pseudogene 4	pseudogene	.	6.74344	0.945393	3.83635e-17	1.31592e-16	2.0798	0.562126	2.06108	2.09852	0.722593	0.401659	316	322	48	30	7.8396	8.03443	1.40307	0.693032	15.8369	16.2513	1.96051	0.950319
84249	NM_032289,XM_011537696,XM_017009976,XM_017009977	PSD2	pleckstrin and Sec7 domain containing 2	protein_coding	NP_115665.1;XP_011535998.1;XP_016865465.1;XP_016865466.1	6.73573	0.416115	6.89405e-14	2.0786e-13	1.6801	0.395821	1.57925	1.78096	0.266841	0.524801	198	239	15	41	0.284322	0.344936	0.031291	0.057671	0.574361	0.697706	0.043722	0.079081
861	NM_001001890,NM_001122607,NM_001754,XM_005261068,XM_005261069,XM_011529766,XM_011529767,XM_011529768,XM_011529770,XM_017028487,XR_937576	RUNX1	RUNX family transcription factor 1	protein_coding	NP_001001890.1;NP_001116079.1;NP_001745.2;XP_005261125.1;XP_005261126.1;XP_011528068.1;XP_011528069.1;XP_011528070.1;XP_011528072.1;XP_016883976.1	6.73362	7.20441	7.01022e-299	1.36175e-296	8.00894	5.28768	7.9814	8.03648	5.23257	5.34279	25069	25656	2702	3699	40.8928	42.4961	5.46412	5.30867	82.6079	85.9574	7.635	7.27949
107126283	gene-SEPTIN14P16	SEPTIN14P16	septin 14 pseudogene 16	pseudogene	.	6.73221	-1.89415	1.69457e-06	3.47528e-06	0.492298	0.0829479	0.577263	0.407333	0.0761195	0.0897764	49	32	4	6	0.177439	0.117129	0.0152	0.019932	0.358447	0.236917	0.021239	0.027331
10272	NM_005860	FSTL3	follistatin like 3	protein_coding	NP_005851.1	6.71869	3.34919	3.535e-53	3.40203e-52	4.20862	1.85058	4.32755	4.08968	1.98779	1.71338	1900	1572	219	213	7.25774	6.03545	0.986989	0.762019	14.6615	12.208	1.37912	1.04492
4810	NM_001136024,NM_001291867,NM_001291868,NM_198270,XM_011545528	NHS	NHS actin remodeling regulator	protein_coding	NP_001129496.1;NP_001278796.1;NP_001278797.1;NP_938011.1;XP_011543830.1	6.71548	-0.256695	1.03653e-10	2.70213e-10	1.24237	0.268408	1.22371	1.26104	0.376272	0.160545	133	137	22	11	0.142127	0.144975	0.027075	0.010656	0.287112	0.293244	0.037832	0.014613
283489	NM_001164144,NM_001164145,NM_032436	CHAMP1	chromosome alignment maintaining phosphoprotein 1	protein_coding	NP_001157616.1;NP_001157617.1;NP_115812.1	6.71392	3.94065	6.26754e-111	1.89142e-109	4.78314	2.30796	4.81049	4.75579	2.3089	2.30703	2695	2552	292	369	6.78027	6.45764	0.865636	0.871558	13.6969	13.0619	1.20955	1.19512
79366	NM_030763	HMGN5	high mobility group nucleosome binding domain 5	protein_coding	NP_110390.1	6.7139	0.533695	3.14491e-11	8.42235e-11	1.76625	0.417778	1.79499	1.73751	0.217276	0.618279	246	229	12	50	1.11839	1.04733	0.059235	0.211346	2.25927	2.11846	0.082769	0.289807
440823	NR_003491,NR_033319,NR_033320,NR_033321	MIAT	myocardial infarction associated transcript	lncRNA	.	6.71345	2.35996	2.19049e-41	1.59372e-40	3.28761	1.20642	3.33158	3.24364	1.27631	1.13652	903	831	105	112	0.847142	0.782884	0.11588	0.098163	1.71132	1.58355	0.161919	0.134605
7292	NM_001297562,NM_003326,XM_011509964,XM_017002228,XM_017002229,XM_017002230,XR_001737393,XR_001737394,XR_001737395,XR_002957543,XR_002957545	TNFSF4	TNF superfamily member 4	protein_coding	NP_001284491.1;NP_003317.1;XP_011508266.2;XP_016857717.1;XP_016857718.1;XP_016857719.1	6.70943	4.44419	1.78714e-135	8.01729e-134	5.2728	2.72683	5.21872	5.32688	2.79902	2.65465	3609	3839	440	495	4.39774	4.87461	1.07568	0.907904	8.88393	9.85993	1.50305	1.24496
102723539	XR_001748173	LOC102723539	uncharacterized LOC102723539	lncRNA	.	6.7061	0.275184	1.36724e-12	3.90741e-12	1.58381	0.360228	1.60329	1.56432	0.217276	0.50318	203	192	12	39	0.479778	0.455147	0.032846	0.084641	0.969205	0.920632	0.045896	0.116064
100873946	NR_046653	VAV3-AS1	VAV3 antisense RNA 1	lncRNA	.	6.69667	1.69388	3.496e-18	1.24818e-17	2.6937	0.832645	2.60664	2.78076	0.586071	1.07922	507	576	37	104	7.82291	8.93549	0.659435	1.5009	15.8031	18.0739	0.921427	2.0581
9311	NM_004769,NM_020321,NM_020322,NR_046401	ASIC3	acid sensing ion channel subunit 3	protein_coding	NP_004760.1;NP_064717.1;NP_064718.1	6.69184	0.509042	2.33398e-16	7.80517e-16	1.74932	0.437525	1.7134	1.78523	0.53304	0.34201	227	240	33	25	1.02351	1.00227	0.156124	0.094797	2.06761	2.0273	0.218152	0.12999
105372989	XR_001755486,XR_001755487,XR_938154	LOC105372989	uncharacterized LOC105372989, transcript variant X1	lncRNA	.	6.67556	-1.03761	4.07968e-09	9.79553e-09	0.826957	0.159435	0.801609	0.852306	0.200368	0.118502	74	79	11	8	0.606563	0.644504	0.100915	0.057535	1.22533	1.30364	0.141009	0.078894
100130231	NR_038446,NR_038447	LINC00861	long intergenic non-protein coding RNA 861	lncRNA	.	6.67376	-0.941663	3.89083e-08	8.83729e-08	0.864604	0.161271	0.995718	0.733491	0.094538	0.228005	99	65	5	16	0.305076	0.211837	0.070824	0.213685	0.616288	0.428484	0.098962	0.293015
388572	XR_002957217	LOC388572	uncharacterized LOC388572	lncRNA	.	6.6724	-0.41765	2.9744e-11	7.97638e-11	1.14369	0.242195	1.03866	1.24871	0.282991	0.201398	105	135	16	14	1.12132	1.45281	0.196489	0.138013	2.26519	2.93861	0.274553	0.18925
105371017	XR_001751706,XR_932709,XR_932710,XR_932711	LOC105371017	uncharacterized LOC105371017, transcript variant X3	lncRNA	.	6.67171	0.251735	3.2227e-09	7.77615e-09	1.56881	0.367045	1.51481	1.6228	0.559799	0.174292	185	204	35	12	0.419713	0.468461	0.088449	0.023621	0.847867	0.947563	0.123589	0.03239
6981	id-TRGV7	TRGV7	T cell receptor gamma variable 7 (pseudogene)	V_segment_pseudogene	.	6.66701	-1.10192	2.44034e-08	5.60578e-08	0.797938	0.153526	0.784891	0.810986	0.217276	0.0897764	72	74	12	6	1.93809	1.99694	0.367093	0.134619	3.91516	4.03923	0.512938	0.184596
51284	NM_016562	TLR7	toll like receptor 7	protein_coding	NP_057646.1	6.6632	3.6319	3.88077e-89	8.02132e-88	4.48372	2.07183	4.47489	4.49255	2.05516	2.0885	2115	2110	233	304	4.039	4.05	0.523272	0.545092	8.15922	8.19199	0.731167	0.747456
105373386	XR_001755978,XR_001755979	LOC105373386	uncharacterized LOC105373386, transcript variant X2	lncRNA	.	6.66208	0.665763	1.60705e-09	3.9438e-09	1.8651	0.469353	1.91124	1.81897	0.710702	0.228005	275	248	47	16	0.366357	0.331874	0.072975	0.019193	0.740082	0.671285	0.101968	0.026319
151295	NM_001144889,NM_001144890,NM_144712	SLC23A3	solute carrier family 23 member 3	protein_coding	NP_001138361.1;NP_001138362.1;NP_653313.3	6.65572	-0.169533	2.61476e-13	7.69922e-13	1.2939	0.285756	1.27849	1.30931	0.330385	0.241126	142	145	19	17	0.576551	0.643529	0.089663	0.064258	1.1647	1.30167	0.125287	0.088113
100419959	gene-LOC100419959	LOC100419959	HBS1 like translational GTPase pseudogene	pseudogene	.	6.65329	-1.67933	1.1518e-06	2.38835e-06	0.562295	0.0973107	0.445177	0.679414	0.0761195	0.118502	36	59	4	8	0.131563	0.215841	0.015959	0.027075	0.265773	0.436584	0.022299	0.037126
9076	NM_021101	CLDN1	claudin 1	protein_coding	NP_066924.1	6.6465	2.77908	5.40327e-46	4.40003e-45	3.67354	1.45859	3.71034	3.63674	1.33171	1.58547	1204	1122	112	187	3.33756	3.12692	0.365408	0.486346	6.74224	6.32486	0.510585	0.6669
389136	NM_001320493,NM_001320494,NM_016206,XM_006713138	VGLL3	vestigial like family member 3	protein_coding	NP_001307422.1;NP_001307423.1;NP_057290.2;XP_006713201.1	6.64329	-3.02474	0.000529532	0.000892425	0.222493	0.0345561	0.239692	0.205294	0.0385617	0.0305504	18	15	2	2	0.015797	0.013631	0.002162	0.001714	0.031911	0.027571	0.003021	0.00235
729409	gene-C1GALT1P1	C1GALT1P1	C1GALT1 pseudogene 1	pseudogene	.	6.63719	0.785363	7.99212e-21	3.13973e-20	1.95261	0.519364	1.88794	2.01729	0.546481	0.492246	269	299	34	38	1.74945	1.95484	0.258958	0.228173	3.53409	3.95408	0.361841	0.312882
677778	NR_003011	SCARNA15	small Cajal body-specific RNA 15	guide_RNA	.	6.63708	-3.34582	0.00113584	0.00185627	0.171552	0.0249801	0.189762	0.153341	0.0194097	0.0305504	14	11	1	2	0.999036	0.831399	0.049783	0.138399	2.01816	1.68168	0.069561	0.189779
692200	NR_003066	SNORD103C	small nucleolar RNA, C/D box 103C	snoRNA	.	6.62754	-2.19927	5.76997e-06	1.13919e-05	0.404359	0.0663295	0.423738	0.38498	0.0574628	0.0751963	34	30	3	5	4.21663	3.72939	0.44982	0.569536	8.51807	7.54349	0.628532	0.780974
105377310	XM_011532442,XR_938939	LOC105377310	syncytin-1-like, transcript variant X2	protein_coding	XP_011530744.1	6.62559	-0.342777	2.61491e-09	6.34863e-09	1.18253	0.242412	1.30804	1.05703	0.130684	0.354139	147	106	7	26	0.891729	0.648091	0.046011	0.150862	1.80139	1.3109	0.06429	0.20687
6158	NM_000991,NM_001136134,NM_001136135,NM_001136136,NM_001136137,NM_001363697	RPL28	ribosomal protein L28	protein_coding	NP_000982.2;NP_001129606.1;NP_001129607.1;NP_001129608.1;NP_001129609.1;NP_001350626.1	6.61691	7.30254	0	0	8.10351	5.40634	8.12743	8.07958	5.38998	5.4227	27750	26437	3022	3915	77.0051	75.4959	11.3608	13.4245	155.559	152.706	15.8744	18.4083
101929950	NR_164156	LOC101929950	puromycin-sensitive aminopeptidase-like protein	transcribed_pseudogene	.	6.59329	1.10575	3.6975e-24	1.64144e-23	2.20374	0.623407	2.17774	2.22974	0.559799	0.687015	351	362	35	57	4.33895	4.49176	0.503793	0.657931	8.76517	9.08554	0.703949	0.902186
22839	NM_001042486,NM_001365621,NM_014902,NM_183006,XM_005260332,XM_005260333,XM_011528689,XM_011528691,XM_011528692,XM_017027725,XM_017027726,XM_017027727,XM_024451855,XM_024451856,XR_001754205,XR_001754206	DLGAP4	DLG associated protein 4	protein_coding	NP_001035951.1;NP_001352550.1;NP_055717.2;NP_892118.1;XP_005260389.1;XP_005260390.1;XP_011526991.1;XP_011526993.1;XP_011526994.1;XP_016883214.1;XP_016883215.1;XP_016883216.1;XP_024307623.1;XP_024307624.1	6.59085	5.63909	6.53538e-242	7.78332e-240	6.44698	3.81735	6.51492	6.37904	3.81183	3.82287	9008	8066	963	1229	23.3212	21.2938	3.50257	3.55741	47.1115	43.0712	4.89413	4.87809
100996511	NR_110616	LINC01355	long intergenic non-protein coding RNA 1355	lncRNA	.	6.58988	2.65777	1.43289e-24	6.42376e-24	3.55938	1.35985	3.57102	3.54773	1.05906	1.66064	1084	1049	80	202	2.94863	2.86781	0.255938	0.515209	5.95656	5.80076	0.357621	0.706479
105373570	XR_923227	LOC105373570	uncharacterized LOC105373570	lncRNA	.	6.5877	-0.468293	1.77242e-10	4.56053e-10	1.11401	0.226712	1.19236	1.03566	0.148423	0.305001	128	103	8	22	0.390707	0.317394	0.027452	0.061833	0.789273	0.641997	0.038359	0.084788
105375816	XM_011517651,XR_928846	LOC105375816	putative coiled-coil domain-containing protein 144C, transcript variant X1	protein_coding	XP_011515953.1	6.58642	-1.0532	2.56474e-08	5.88411e-08	0.81603	0.159435	0.71601	0.91605	0.200368	0.118502	64	87	11	8	0.334606	0.462211	0.064021	0.037443	0.675941	0.934918	0.089456	0.051344
206412	NM_001010868	C6orf163	chromosome 6 open reading frame 163	protein_coding	NP_001010868.2	6.58556	1.09806	6.33976e-23	2.69541e-22	2.19685	0.628403	2.22808	2.16562	0.710702	0.546104	367	342	47	43	2.60537	2.43891	0.388575	0.285907	5.26313	4.93321	0.542956	0.392049
259294	NM_176888	TAS2R19	taste 2 receptor member 19	protein_coding	NP_795369.1	6.58175	-0.501688	5.06074e-08	1.14116e-07	1.08736	0.231519	1.26649	0.908234	0.330385	0.132653	140	86	19	9	1.33318	0.821208	0.205359	0.080109	2.69317	1.66107	0.286948	0.109849
112267915	XR_002958649	LOC112267915	uncharacterized LOC112267915	lncRNA	.	6.57826	0.922809	7.19703e-22	2.93994e-21	2.05863	0.560124	2.07834	2.03893	0.491946	0.628302	321	305	30	51	0.85203	0.81363	0.092083	0.125481	1.7212	1.64574	0.128667	0.172066
644068	NR_077246	RPS14P3	ribosomal protein S14 pseudogene 3	transcribed_pseudogene	.	6.57432	1.25437	7.9309e-27	3.79893e-26	2.3238	0.684101	2.30338	2.34423	0.662134	0.706067	392	400	43	59	4.45952	4.57814	0.56695	0.62739	9.00872	9.26025	0.792198	0.860307
107985400	XR_001754565,XR_001754566,XR_001754567	LOC107985400	uncharacterized LOC107985400, transcript variant X1	lncRNA	.	6.56934	-0.907613	5.57701e-08	1.25545e-07	0.885185	0.177359	0.793274	0.977096	0.250508	0.104211	73	95	14	7	0.167255	0.217678	0.037865	0.014514	0.337874	0.440301	0.052909	0.019902
100616341	NR_039636,rna-MIR4435-2	MIR4435-2	microRNA 4435-2	miRNA	.	6.56712	-2.21769	9.33244e-06	1.81496e-05	0.399152	0.064169	0.39097	0.407333	0.0385617	0.0897764	31	32	2	6	3.86282	4.00889	0.110896	0.529933	7.80334	8.10882	0.154954	0.726669
105375492	XR_001745353,XR_002956585	LOC105375492	uncharacterized LOC105375492, transcript variant X2	lncRNA	.	6.56632	-2.54049	0.000110807	0.000198516	0.318658	0.054947	0.357441	0.279875	0.094538	0.0153561	28	21	5	1	0.102656	0.077485	0.018996	0.002369	0.207377	0.156731	0.026543	0.003248
729092	NM_001144000	AGAP5	ArfGAP with GTPase domain, ankyrin repeat and PH domain 5	protein_coding	NP_001137472.1	6.56134	2.98782	4.23665e-48	3.63339e-47	3.86662	1.61602	3.87243	3.8608	1.76443	1.46762	1359	1327	177	165	2.17867	2.13911	0.334418	0.247931	4.40116	4.32681	0.467282	0.339975
644237	gene-GAPDHP33	GAPDHP33	glyceraldehyde 3 phosphate dehydrogenase pseudogene 33	pseudogene	.	6.55178	-0.742494	4.34189e-08	9.82832e-08	0.967665	0.184285	0.988435	0.946896	0.0761195	0.29245	98	91	4	21	0.727301	0.674316	0.03023	0.142619	1.46923	1.36394	0.04224	0.195566
100289019	NR_033374	SLC25A25-AS1	SLC25A25 antisense RNA 1	lncRNA	.	6.5477	2.33779	4.5896e-41	3.31392e-40	3.26456	1.20581	3.25475	3.27437	1.14109	1.27054	851	851	89	132	2.11542	2.12568	0.260143	0.307689	4.27339	4.29964	0.363498	0.421918
728134	gene-RPL23AP18	RPL23AP18	ribosomal protein L23a pseudogene 18	pseudogene	.	6.54262	-3.75945	0.00597603	0.00911761	0.118401	0.0173829	0.151148	0.0856536	0.0194097	0.0153561	11	6	1	1	0.191713	0.095448	0.001653	0.009119	0.387282	0.193064	0.00231	0.012504
100131193	NR_024580	CCDC183-AS1	CCDC183 antisense RNA 1	lncRNA	.	6.53872	1.24178	2.06667e-21	8.29321e-21	2.30861	0.684715	2.19682	2.42039	0.79195	0.57748	357	427	54	46	1.42846	1.71588	0.251501	0.171613	2.88565	3.47073	0.351422	0.235324
5939	NM_002898,XM_005269059,XM_005269060,XM_005269061,XM_005269066,XM_006719541,XM_006719542,XM_006719543,XM_006719544,XM_011538637,XM_011538638,XM_011538639,XM_011538640,XM_011538642,XM_017019775,XM_017019777,XM_017019778,XM_024449115,XM_024449116,XM_024449117,XR_002957368	RBMS2	RNA binding motif single stranded interacting protein 2	protein_coding	NP_002889.1;XP_005269116.1;XP_005269117.1;XP_005269118.1;XP_005269123.1;XP_006719604.1;XP_006719605.1;XP_006719606.1;XP_006719607.1;XP_011536939.1;XP_011536940.1;XP_011536941.1;XP_011536942.1;XP_011536944.1;XP_016875264.1;XP_016875266.1;XP_016875267.1;XP_024304883.1;XP_024304884.1;XP_024304885.1	6.53804	3.74826	1.7622e-82	3.19077e-81	4.59285	2.17394	4.60261	4.58308	2.0692	2.27867	2320	2253	236	360	2.7471	2.63871	0.302136	0.702336	5.54946	5.33734	0.422175	0.963076
7293	NM_003327,XM_011542074,XM_011542075,XM_011542076,XM_011542077,XM_017002231,XM_017002232	TNFRSF4	TNF receptor superfamily member 4	protein_coding	NP_003318.1;XP_011540376.1;XP_011540377.1;XP_011540378.1;XP_011540379.1;XP_016857720.1;XP_016857721.1	6.53456	-1.03679	5.37944e-07	1.1386e-06	0.821552	0.162852	0.936397	0.706706	0.250508	0.0751963	91	62	14	5	0.404316	0.265106	0.071425	0.014261	0.816764	0.536234	0.099802	0.019555
105375434	XR_001744972,XR_001744973,XR_001744974,XR_001744975,XR_001744976,XR_927826,XR_927827	LOC105375434	uncharacterized LOC105375434, transcript variant X3	lncRNA	.	6.52454	1.00074	1.37892e-15	4.46649e-15	2.09094	0.59405	1.80331	2.37858	0.559799	0.628302	248	412	35	51	0.510388	0.647479	0.152165	0.193973	1.03104	1.30966	0.21262	0.265985
107986008	XR_001740413	LOC107986008	uncharacterized LOC107986008	lncRNA	.	6.52114	-0.571805	1.41801e-10	3.67127e-10	1.05822	0.214106	1.02449	1.09195	0.148423	0.279789	103	111	8	20	1.16311	1.2535	0.099666	0.212458	2.34961	2.53546	0.139263	0.291333
285463	NR_104331	CTBP1-AS	CTBP1 antisense RNA	lncRNA	.	6.52064	-2.3908	3.03371e-05	5.6887e-05	0.353844	0.056879	0.311488	0.3962	0.0385617	0.0751963	24	31	2	5	0.058744	0.075673	0.00412	0.011021	0.118669	0.153064	0.005757	0.015113
84327	NM_001329564,NM_032367,NR_138050	ZBED3	zinc finger BED-type containing 3	protein_coding	NP_001316493.1;NP_115743.1	6.51303	-0.0793204	8.93424e-09	2.10202e-08	1.3483	0.305276	1.39323	1.30337	0.463885	0.146667	162	144	28	10	0.290808	0.276847	0.05113	0.059247	0.587466	0.559983	0.071444	0.081242
402483	NR_024368	LINC01000	long intergenic non-protein coding RNA 1000	lncRNA	.	6.50964	5.86673	8.15409e-197	7.1871e-195	6.67066	4.04293	6.61777	6.72355	4.15782	3.92803	9681	10268	1244	1329	9.01216	9.60957	1.36689	1.16342	18.2056	19.4374	1.90996	1.59533
441081	NR_073404	LOC441081	POM121 membrane glycoprotein (rat) pseudogene	transcribed_pseudogene	.	6.49889	-1.93749	3.445e-06	6.90449e-06	0.477871	0.0829479	0.39097	0.564771	0.0761195	0.0897764	31	47	4	6	0.055639	0.083736	0.007222	0.010147	0.112398	0.169374	0.010092	0.013915
11230	NM_007213	PRAF2	PRA1 domain family member 2	protein_coding	NP_009144.1	6.49863	0.772548	2.05497e-14	6.3421e-14	1.93944	0.520381	2.01881	1.86007	0.686622	0.354139	304	258	45	26	2.2984	1.964	0.402334	0.184195	4.64303	3.9726	0.562181	0.252577
729220	NR_164135	FLJ45513	uncharacterized LOC729220	lncRNA	.	6.49252	-0.571615	4.69102e-11	1.24695e-10	1.05801	0.216481	1.08036	1.03566	0.165947	0.267016	111	103	9	19	1.13601	1.06418	0.100408	0.182769	2.29487	2.15252	0.1403	0.250622
8837	NM_001127183,NM_001127184,NM_001202515,NM_001202516,NM_001202517,NM_001202518,NM_001202519,NM_001308042,NM_001308043,NM_001351590,NM_001351591,NM_001351592,NM_001351593,NM_001351594,NM_003879,NR_147241,NR_147242,NR_147243,NR_147244,NR_147245,NR_147246,NR_147247,NR_147248,NR_147249,NR_147250,NR_147251,NR_147252,NR_147253,NR_147255,XM_017005189,XM_017005190,XM_017005191,XM_017005193,XM_017005195,XR…	CFLAR	CASP8 and FADD like apoptosis regulator	protein_coding	NP_001120655.1;NP_001120656.1;NP_001189444.1;NP_001189445.1;NP_001189446.1;NP_001189447.1;NP_001189448.1;NP_001294971.1;NP_001294972.1;NP_001338519.1;NP_001338520.1;NP_001338521.1;NP_001338522.1;NP_001338523.1;NP_003870.4;XP_016860678.1;XP_016860679.1;XP_016860680.1;XP_016860682.1;XP_016860684.1	6.49237	8.83849	8.45844e-282	1.42216e-279	9.63164	6.94442	9.56351	9.69977	6.95969	6.92916	75257	81475	9116	11295	99.1386	106.859	15.6555	14.7989	200.271	216.146	21.8753	20.293
100189091	rna-TRE-CTC1-2	TRE-CTC1-2	tRNA-Glu	tRNA	.	6.49106	-1.21413	6.85057e-08	1.53335e-07	0.746389	0.145072	0.707164	0.785614	0.200368	0.0897764	63	71	11	6	8.30514	9.34212	1.61712	0.743106	16.7773	18.8964	2.2596	1.01898
80094	NR_027715	BIN3-IT1	BIN3 intronic transcript 1	lncRNA	.	6.49011	1.56291	2.63265e-25	1.20812e-24	2.57956	0.807871	2.55335	2.60577	0.67443	0.941313	485	499	44	86	2.51557	2.60575	0.26983	0.417609	5.08172	5.27068	0.377033	0.572645
27253	NM_001040429,XM_005266357,XM_005266358,XM_017020547	PCDH17	protocadherin 17	protein_coding	NP_001035519.1;XP_005266414.1;XP_005266415.1;XP_016876036.1	6.48972	2.42857	2.32031e-36	1.4875e-35	3.3443	1.25821	3.41272	3.27589	1.12326	1.39316	961	852	87	152	1.11969	0.971051	0.14013	0.175107	2.2619	1.96416	0.195802	0.240115
81399	NM_001005277,XM_017002408,XM_017002409,XM_017002410,XM_017002411,XM_024449987,XM_024449992,XM_024449993	OR4F16	olfactory receptor family 4 subfamily F member 16	protein_coding	NP_001005277.1;XP_016857897.1;XP_016857898.1;XP_016857899.1;XP_016857900.1;XP_024305755.1;XP_024305760.1;XP_024305761.1	6.48344	-1.31818	1.8573e-08	4.29357e-08	0.702359	0.131669	0.671227	0.733491	0.130684	0.132653	59	65	7	9	0.138573	0.121306	0.0111	0.012444	0.279933	0.245364	0.015511	0.017064
8639	NM_001277731,NM_001277732,NM_003734,NR_102422,XM_011525419,XM_011525420,XM_024451015,XR_001752673,XR_934584	AOC3	amine oxidase copper containing 3	protein_coding	NP_001264660.1;NP_001264661.1;NP_003725.1;XP_011523721.1;XP_011523722.1;XP_024306783.1	6.48231	-0.322972	3.34573e-10	8.49509e-10	1.19549	0.251281	1.27849	1.1125	0.148423	0.354139	142	114	8	26	0.333842	0.278858	0.019981	0.052163	0.674398	0.564047	0.02792	0.071528
80975	NM_001288749,NM_001288750,NM_001288751,NM_001288752,NM_030770,NR_110046,NR_110047,XM_017018366,XM_017018367,XR_001747990,XR_001747991,XR_001747992	TMPRSS5	transmembrane serine protease 5	protein_coding	NP_001275678.1;NP_001275679.1;NP_001275680.1;NP_001275681.1;NP_110397.2;XP_016873855.1;XP_016873856.1	6.47344	0.301251	1.57198e-16	5.2843e-16	1.59811	0.393455	1.62693	1.56929	0.420743	0.366167	208	193	25	27	0.370979	0.358383	0.040437	0.035023	0.749419	0.724904	0.056502	0.048026
107986136	XR_001740928,XR_001740929	IL20RB-AS1	IL20RB antisense RNA 1, transcript variant X2	lncRNA	.	6.46507	-2.3907	5.59052e-05	0.000102666	0.351103	0.0589651	0.434497	0.267709	0.0574628	0.0604673	35	20	3	4	0.238993	0.053612	0.006769	0.008047	0.482792	0.108443	0.009458	0.011035
100526737	NM_001198845,NM_001198846	RBM14-RBM4	RBM14-RBM4 readthrough	protein_coding	NP_001185774.1;NP_001185775.1	6.4599	1.47289	9.4326e-17	3.19444e-16	2.46287	0.782134	2.80001	2.12574	0.757688	0.80658	594	330	51	70	3.70935	2.12775	0.363598	0.381634	7.4933	4.30382	0.508055	0.523315
100132403	NR_146178	FAM157B	family with sequence similarity 157 member B	lncRNA	.	6.45837	1.93579	7.9218e-24	3.48044e-23	2.89862	0.995653	2.80208	2.99516	1.18472	0.80658	595	684	94	70	1.5389	1.77931	0.28483	0.16883	3.10875	3.59903	0.397992	0.231508
54891	NM_017759,XM_011511369,XM_011511370,XM_011511371,XM_011511373,XM_011511375,XM_011511376	INO80D	INO80 complex subunit D	protein_coding	NP_060229.3;XP_011509671.1;XP_011509672.1;XP_011509673.1;XP_011509675.1;XP_011509677.1;XP_011509678.1	6.45663	6.31052	1.55831e-148	8.24833e-147	7.11142	4.46348	7.11179	7.11105	4.28856	4.63841	13675	13462	1369	2234	10.4042	10.6011	1.13603	1.46931	21.0177	21.4429	1.58738	2.01479
399744	NR_024497	LINC00999	long intergenic non-protein coding RNA 999	lncRNA	.	6.45647	0.674746	5.63183e-15	1.779e-14	1.86533	0.479343	1.80331	1.92735	0.330385	0.628302	248	275	19	51	0.449366	0.501931	0.038884	0.086965	0.90777	1.01526	0.054332	0.11925
100271427	gene-RPL21P95	RPL21P95	ribosomal protein L21 pseudogene 95	pseudogene	.	6.4554	-2.58804	8.33835e-05	0.000151022	0.307406	0.0495145	0.264023	0.350789	0.0385617	0.0604673	20	27	2	4	0.348969	0.466896	0.029376	0.055042	0.704955	0.944396	0.041047	0.075476
677839	NR_003017	SNORA71C	small nucleolar RNA, H/ACA box 71C	snoRNA	.	6.44519	-0.872277	8.67006e-09	2.04275e-08	0.903139	0.184505	0.898044	0.908234	0.250508	0.118502	86	86	14	8	5.94814	5.98198	1.0831	0.490089	12.0159	12.0998	1.51342	0.672034
130733	NM_001167959,NM_152390,XM_005264144,XM_005264145,XM_017003369,XM_017003370,XM_017003371,XM_024452702,XM_024452703,XM_024452704,XM_024452705	TMEM178A	transmembrane protein 178A	protein_coding	NP_001161431.1;NP_689603.2;XP_005264201.1;XP_005264202.1;XP_016858858.1;XP_016858859.1;XP_016858860.1;XP_024308470.1;XP_024308471.1;XP_024308472.1;XP_024308473.1	6.44517	-2.07848	3.01534e-06	6.06829e-06	0.43718	0.0756579	0.401976	0.472384	0.0761195	0.0751963	32	38	4	5	0.167253	0.199231	0.027023	0.026616	0.337871	0.402987	0.037759	0.036498
84688	NM_001252195,NM_032596,NM_147168,NM_147169,XM_005251616,XM_005251618,XM_011518055,XM_024447705	C9orf24	chromosome 9 open reading frame 24	protein_coding	NP_001239124.1;NP_115985.2;NP_671697.1;NP_671698.1;XP_005251673.1;XP_005251675.1;XP_011516357.1;XP_024303473.1	6.44085	-0.51376	1.42845e-11	3.88955e-11	1.08957	0.232635	1.0872	1.09195	0.250508	0.214763	112	111	14	15	0.20081	0.192432	0.027544	0.024353	0.405659	0.389235	0.038487	0.033394
7703	NM_001369614,NM_001369615,NM_007144,XM_005257640,XM_017025016	PCGF2	polycomb group ring finger 2	protein_coding	NP_001356543.1;NP_001356544.1;NP_009075.1;XP_005257697.1;XP_016880505.1	6.43688	2.69616	3.32357e-43	2.54295e-42	3.58705	1.44205	3.68804	3.48606	1.52063	1.36347	1184	1001	138	147	4.25896	3.55507	0.580557	0.362465	8.60359	7.19089	0.811212	0.49703
105376714	XM_017022774	LOC105376714	uncharacterized LOC105376714	protein_coding	XP_016878263.1	6.43393	1.08668	2.03816e-23	8.83437e-23	2.18314	0.632762	2.10552	2.26076	0.637223	0.628302	329	372	41	51	3.19999	3.64583	0.472033	0.465018	6.46433	7.37446	0.65957	0.637654
246737	gene-YWHAZP4	YWHAZP4	tyrosine 3-monooxygenase/tryptophan 5-monooxygenase activation protein zeta pseudogene 4	pseudogene	.	6.42833	0.509695	3.59777e-18	1.28406e-17	1.74474	0.448655	1.76972	1.71976	0.449647	0.447663	240	225	27	34	0.817852	0.770982	0.106015	0.108284	1.65215	1.55947	0.148134	0.148485
9108	NM_004686,XM_006716414,XM_011544693,XM_017013956,XM_024447325	MTMR7	myotubularin related protein 7	protein_coding	NP_004677.3;XP_006716477.2;XP_011542995.1;XP_016869445.1;XP_024303093.1	6.42483	-1.25185	2.64327e-07	5.70512e-07	0.722885	0.138675	0.577263	0.868508	0.130684	0.146667	49	81	7	10	0.081962	0.136435	0.013217	0.015345	0.165573	0.275969	0.018468	0.021041
728034	NR_146105,NR_146106,NR_146107,NR_146108,NR_146109,NR_146110	BMS1P14	BMS1 pseudogene 14	transcribed_pseudogene	.	6.42072	2.01714	4.20577e-31	2.31815e-30	2.97244	1.04655	2.9852	2.95968	1.1761	0.91699	689	665	93	83	1.42129	1.38191	0.224785	0.160183	2.87116	2.79521	0.314092	0.219651
[truncated: 6,781 more rows]
